# Supplementary material for: Discovery and Visualization of Age-Dependent Patterns in the Diurnal Transcriptome of Drosophila
Source: J Circadian Rhythms. 2022 Dec 8;20:1. doi: 10.5334/jcr.218 (PMC9733130; doi:10.5334/jcr.218)
Supplement: Supporting Tables. — Supporting Tables S1–S9. [file jcr-20-218-s2.zip]

Archive with 9 entries (9 files):
- New folder/218-2220-1-SP.xlsx
- New folder/218-2221-2-SP.xlsx
- New folder/218-2222-2-SP.xlsx
- New folder/218-2223-2-SP.xlsx
- New folder/218-2224-2-SP.xlsx
- New folder/218-2225-2-SP.xlsx
- New folder/218-2226-2-SP.xlsx
- New folder/218-2227-2-SP.xlsx
- New folder/218-2228-2-SP.xlsx
