# Supplementary material for: Discovery and Visualization of Age-Dependent Patterns in the Diurnal Transcriptome of Drosophila
Source: J Circadian Rhythms. 2022 Dec 8;20:1. doi: 10.5334/jcr.218 (PMC9733130; doi:10.5334/jcr.218)
Supplement: Supporting Tables. — Supporting Tables S1–S9. [file jcr-20-218-s2.zip › New folder/218-2220-1-SP.xlsx]

## Sheet: ELCs_R2A
geneID	symbol	yQvalue	oQvalue	yPvalue	oPvalue	yRP24	oRP24	ySP	oSP	yPVEC	oPVEC	yPhase	oPhase	yMedian	oMedian	yDetectable	oDetectable	yNonZero	oNonzero
FBtr0074083	CG8191-RA	0.019809	NOTEST	0.0023	NOTEST	1.18511	-2.62901	1.56804	1.59092	27.607	24.3914	23.6708	21.2186	1.53208	2.25251	1	1	1	1
FBtr0087881	CG8785-RA	0.006281	0.077381	0.0002	0.0388	2.96241	0.134343	4.35482	2.81797	61.7002	57.5937	7.2031	6.49301	4.21349	6.44132	1	1	1	1
FBtr0339660	CG44325-RB	0.004004	NOTEST	0.0001	NOTEST	2.59383	-2.08801	4.19808	1.62187	1.57459	44.5244	3.06691	2.57373	166.744	478.897	1	1	1	1
FBtr0081643	Ufl1-RA	0.025698	NOTEST	0.0039	NOTEST	0.863735	-1.63119	1.26446	0.729112	72.5412	0.96033	3.68361	22.6473	5.13625	6.34441	1	1	1	1
FBtr0333753	Tlk-RM	0.043045	0.139213	0.0119	0.1233	0.370866	-0.724921	3.63524	-0.324381	46.1302	105.876	14.7884	12.4131	2.92136	2.59271	1	1	1	1
FBtr0087605	RN-tre-RA	0.04338	0.096151	0.0121	0.0603	0.581946	-0.204714	2.31608	1.53093	5.73977	5.71886	5.82294	4.60201	9.7604	14.2028	1	1	1	1
FBtr0085501	CG31036-RA	0.039615	0.104255	0.01	0.071	1.11349	-0.270588	1.50705	0.07472	19.4798	24.8056	20.1605	20.6109	2.85698	2.92977	1	1	1	1
FBtr0081162	AsnRS-RA	0.040287	NOTEST	0.0104	NOTEST	1.06881	-4.74469	1.97242	-1.02475	65.7038	6.42505	1.13543	15.1025	24.13	29.9139	1	0	1	1
FBtr0085460	Kul-RA	0.045864	0.146368	0.0133	0.135	0.754286	-0.822112	1.75555	0.401096	23.7515	7.33922	21.5106	18.6178	17.8361	16.118	1	1	1	1
FBtr0075875	CG11267-RA	0.025698	NOTEST	0.0039	NOTEST	0.683213	-3.5936	0.975899	-1.25192	17.4358	5.4153	23.0119	17.562	94.3812	109.567	1	1	1	1
FBtr0085462	Obp99b-RA	0.038318	NOTEST	0.0093	NOTEST	-0.20862	-5.91659	2.32707	-0.689708	49.0712	42.7025	15.557	14.9572	1.39068	0.861434	1	0	1	1
FBtr0085508	eIF2Balpha-RA	0.02539	NOTEST	0.0038	NOTEST	1.25215	-1.40715	2.47663	-1.28394	34.4734	8.8446	22.1403	16.7342	13.1375	18.2534	1	0	1	1
FBtr0075975	CG10657-RA	0.045609	NOTEST	0.013	NOTEST	0.407083	-1.07666	1.29442	1.57895	2.09924	7.15548	22.3448	21.5311	7.92661	9.39167	1	1	1	1
FBtr0086701	Pepck-RA	0.046117	0.117706	0.0134	0.0894	0.545392	-0.468436	3.37774	0.979999	5.95692	9.23352	17.9779	6.85507	144.563	498.318	1	1	1	1
FBtr0085757	CG1542-RA	0.014986	0.102096	0.0013	0.0679	1.91592	-0.245716	3.36176	1.05787	18.3076	18.2875	22.3919	21.9036	15.2842	19.2789	1	1	1	1
FBtr0088052	PI31-RC	0.037798	NOTEST	0.0089	NOTEST	0.758573	-1.19041	1.65336	0.224139	2.46099	67.6677	20.6561	10.9486	1.947	2.57063	1	1	0	0
FBtr0300028	CG34242-RB	0.006281	0.079226	0.0002	0.0407	2.10017	0.118593	5.11317	1.43321	15.1924	12.167	21.5459	20.3045	82.6567	84.3042	1	1	1	1
FBtr0081638	Dpck-RA	0.039427	0.092241	0.0099	0.0559	1.27424	0.034899	1.70381	1.56285	5.91328	56.949	21.9104	0.495204	6.53869	6.74429	1	1	1	1
FBtr0078230	CG5262-RA	0.036266	NOTEST	0.008	NOTEST	1.34809	-1.7321	1.80506	1.02858	23.014	5.61855	5.29261	4.98681	4.42195	6.27553	1	1	1	1
FBtr0343583	l(1)G0196-RP	0	0.09523	0	0.0592	1.69228	-0.256779	5.42561	1.97729	11.5292	8.02216	20.3154	18.9178	4.25436	3.54821	1	1	1	1
FBtr0340240	Akap200-RF	0.045609	NOTEST	0.013	NOTEST	-0.353874	-1.14348	0.574307	-0.059479	40.3241	34.6681	15.1975	15.7766	31.037	45.5787	1	1	1	1
FBtr0336666	Trap1-RB	0.04087	0.088764	0.0108	0.0518	0.644515	-0.242985	1.09476	-0.065589	14.058	26.6108	20.8868	19.1369	9.75806	12.0871	1	1	1	1
FBtr0089056	Cyp9b1-RA	0.016684	0.148592	0.0016	0.1393	1.64049	-0.822308	2.27714	0.173896	59.0749	62.3067	4.65477	5.23327	9.12135	16.1272	1	1	1	1
FBtr0086274	RpS18-RA	0.048038	NOTEST	0.0147	NOTEST	-0.227881	-2.88987	2.52934	2.70853	12.9135	6.91769	20.6703	18.4355	485.351	497.73	1	1	1	0
FBtr0332087	toe-RB	0.006281	NOTEST	0.0002	NOTEST	3.41833	-5.16705	3.54436	0.162998	13.9114	115.927	0.071151	10.1723	1.16192	1.39301	1	1	1	1
FBtr0340120	Dsor1-RB	0.03133	NOTEST	0.0058	NOTEST	0.816847	-3.03647	1.13396	1.40084	28.8497	89.9172	23.6291	5.25813	6.21654	7.80877	1	1	1	1
FBtr0307278	Mnt-RJ	0.023613	NOTEST	0.0033	NOTEST	1.59887	-2.3635	1.93264	-0.758543	64.069	8.34296	7.06884	6.96514	11.5387	11.8831	1	1	1	1
FBtr0079013	qtc-RB	0.031884	0.156168	0.006	0.151	1.22097	-0.901831	1.64913	1.78626	35.5848	2.84584	21.7946	0.098538	25.0664	15.2254	1	1	1	1
FBtr0083563	Mdh2-RA	0.046577	0.129511	0.0138	0.1078	-0.027877	-0.587357	0.27821	0.795043	13.675	0.901068	23.959	0.898977	112.522	99.3468	1	0	1	1
FBtr0083560	CG14314-RA	0.008325	0.09011	0.0004	0.0532	2.31226	-0.010291	4.04545	0.307082	5.45684	31.0477	22.471	22.25	5.76431	5.30016	1	1	1	1
FBtr0305152	cwo-RC	0.038686	NOTEST	0.0095	NOTEST	1.02968	-2.22152	1.87508	0.36321	17.6726	37.1467	10.2739	11.0864	10.6163	11.4766	1	1	1	1
FBtr0077397	hoe1-RA	0.040136	0.094619	0.0103	0.0586	0.932625	-0.109888	2.73321	2.64643	59.4657	74.2502	6.87635	8.01629	25.3529	27.7353	1	1	1	1
FBtr0072117	bw-RA	0.012521	NOTEST	0.0009	NOTEST	1.96318	-1.9147	3.88493	1.8787	18.2446	5.48849	22.0942	18.3975	7.49759	15.8921	1	1	1	1
FBtr0088264	Galphao-RB	0.039615	0.131457	0.01	0.1113	0.624849	-0.706279	0.681374	0.581963	16.7179	13.7419	20.7607	22.7756	9.58504	9.57818	1	1	1	1
FBtr0112920	RhoGAP1A-RB	0.034122	0.125003	0.007	0.1012	1.04712	-0.516023	4.11865	0.537973	56.5885	4.34644	17.3646	23.2664	7.0456	10.0878	1	1	1	1
FBtr0087675	Roe1-RA	0.026354	NOTEST	0.0041	NOTEST	1.38476	-0.451235	1.58654	1.28243	15.2952	10.0118	21.5222	23.5303	8.10013	11.7738	1	0	1	1
FBtr0329872	SLO2-RL	0.037648	NOTEST	0.0087	NOTEST	0.806751	-4.77117	1.6862	4.48251	10.6257	15.0866	7.70476	7.8815	35.0465	27.4635	1	1	1	1
FBtr0072025	CG9812-RB	0.047318	NOTEST	0.0142	NOTEST	0.725654	-1.04038	1.62781	0.496347	41.0237	21.4142	1.82369	23.2058	56.153	81.1697	1	1	1	1
FBtr0070159	CG13364-RA	0.009138	0.075496	0.0005	0.0368	2.87168	0.027261	3.43667	0.574915	43.7982	78.1716	23.8842	1.66322	147.53	190.477	1	1	1	1
FBtr0114541	St1-RB	0.031077	0.123039	0.0057	0.0982	1.11927	-0.61514	2.04797	1.3315	24.9864	34.9777	0.214682	1.4243	32.7884	46.3884	1	1	1	1
FBtr0113694	Gfat1-RH	0.028219	0.083565	0.0046	0.0455	1.48845	0.073999	1.94435	2.98444	10.6483	13.693	19.618	20.031	4.994	3.74699	1	1	1	1
FBtr0334524	Xrp1-RG	0.014403	NOTEST	0.0012	NOTEST	1.86287	-3.30524	2.92059	1.68069	6.08571	35.7016	5.60076	11.6446	15.9306	41.4774	1	1	1	1
FBtr0301645	Teh4-RB	0.03133	0.085747	0.0058	0.048	0.689267	0.026032	1.65762	1.66155	53.3551	93.3816	2.61223	4.77047	9.27295	9.25428	1	1	1	1
FBtr0079263	CG9547-RA	0.014986	NOTEST	0.0013	NOTEST	0.984966	-1.45339	2.60065	1.3711	7.00383	20.1944	18.4811	21.0366	6.25943	9.30631	1	1	1	1
FBtr0079264	Phf5a-RA	0.017147	0.108684	0.0017	0.0768	1.40946	-0.257752	2.60368	-0.183746	1.93084	42.8079	22.2448	21.9661	13.3724	20.4996	1	1	1	1
FBtr0074978	CG9452-RA	0.040044	0.091743	0.0102	0.0554	0.950732	-0.066756	2.30486	1.85496	6.31002	14.2763	22.9889	20.2011	1.09851	1.47812	1	1	1	1
FBtr0301677	sn-RE	0.030526	0.138063	0.0055	0.1215	0.338625	-0.783935	3.97091	3.36274	10.4612	9.82832	19.9204	19.5934	2.09666	4.36584	1	1	0	0
FBtr0300379	CaMKII-RJ	0.009138	0.108464	0.0005	0.0765	2.3117	-0.274311	3.07631	0.498123	17.5723	3.7455	22.2285	21.9191	38.4883	21.5647	1	1	1	1
FBtr0074973	Shal-RA	0.015557	0.115578	0.0014	0.0864	1.5518	-0.652093	2.27837	0.131349	11.5278	89.4468	19.8437	1.14256	4.56204	3.75164	1	0	1	1
FBtr0070479	eIF2Bbeta-RA	0.016056	0.130246	0.0015	0.1093	1.5755	-0.579802	2.6277	0.627722	5.85458	61.5212	22.6953	2.62102	11.7538	16.2597	1	1	1	1
FBtr0074971	CG14100-RA	0.008325	0.07788	0.0004	0.0394	2.66971	0.261528	2.89321	2.90346	80.389	1.90055	22.0911	20.63	4.89722	6.30814	1	1	1	1
FBtr0308841	l(2)01289-RL	0.046577	NOTEST	0.0138	NOTEST	0.263295	-1.73323	0.608938	-1.02284	14.5924	93.3759	19.3752	16.7805	7.93293	6.62351	1	1	1	1
FBtr0300680	ND-B12-RE	0.030324	0.124497	0.0054	0.1005	1.06403	-0.57967	1.29727	1.51298	18.5201	0.474264	22.5245	23.8821	27.4306	27.44	1	1	1	1
FBtr0299893	Pka-R1-RO	0.029395	NOTEST	0.0051	NOTEST	0.848964	-2.05673	2.14038	-1.825	10.7145	67.0238	5.83607	13.6738	1.82725	2.26972	1	1	1	1
FBtr0333369	Cdc27-RB	0.042346	NOTEST	0.0114	NOTEST	0.612997	0.275064	2.58654	1.21477	20.0309	27.3564	22.3682	0.188348	8.41297	10.5524	1	0	1	1
FBtr0111146	mRpS5-RA	0.009138	0.147171	0.0005	0.1365	1.03957	-0.810665	1.69819	1.02474	15.3931	3.09807	21.343	19.7551	17.8803	17.6318	1	1	1	1
FBtr0071690	CG10433-RA	0.040464	0.081867	0.0106	0.0435	0.660547	-0.152536	1.79468	0.962776	3.19489	0.535829	0.674572	22.4553	677.369	904.896	1	1	1	1
FBtr0080118	CG17124-RB	0.039427	NOTEST	0.0099	NOTEST	0.835133	-1.26648	3.89043	3.29172	62.295	10.7747	5.18165	7.98066	31.1425	28.2549	1	1	1	1
FBtr0070925	CG12219-RA	0.027705	0.119224	0.0044	0.0921	0.841089	-0.553153	1.31288	-0.070502	20.927	2.24702	0.37444	0.466886	3.32233	4.28887	1	1	1	1
FBtr0347560	CG31064-RH	0.048843	NOTEST	0.0153	NOTEST	0.491913	-1.33307	0.868043	2.81379	43.9465	78.3867	8.15445	7.47935	1.73025	1.14867	1	1	1	1
FBtr0346192	heph-RZ	0.041496	NOTEST	0.0111	NOTEST	0.912988	-3.93112	3.08497	1.96786	3.33889	8.88853	4.27813	5.57637	1.33739	0.930972	1	0	1	1
FBtr0113290	CG5028-RC	0.016684	NOTEST	0.0016	NOTEST	0.453024	-1.3231	1.95283	0.753549	13.1123	9.37482	20.8562	19.3385	96.9721	111.35	1	1	1	1
FBtr0070459	tko-RB	0.007493	0.118746	0.0003	0.091	2.02802	-0.52039	2.77341	1.66969	17.395	19.2501	22.1072	22.7133	43.3152	46.9434	1	1	1	1
FBtr0472695	CG46339-RA	0.016684	NOTEST	0.0016	NOTEST	1.26353	-2.94801	3.07668	-1.50571	9.00342	17.9415	7.17988	14.0062	14.5318	13.5345	1	1	1	1
FBtr0080693	DCTN5-p25-RA	0.038236	0.077452	0.0092	0.0389	1.25616	0.195862	1.45033	2.44472	21.2573	7.10794	21.8569	20.192	11.302	14.33	1	1	1	1
FBtr0072755	ABCB7-RB	0.040756	0.13279	0.0107	0.1134	0.811086	-0.646262	1.93263	-0.238885	19.5253	52.2531	22.0683	23.0626	8.72569	8.7469	1	1	1	1
FBtr0071676	Tim10-RA	0.028909	0.145321	0.0049	0.1336	1.32666	-0.777917	1.48458	2.57628	23.6236	6.22656	23.8598	0.582151	19.4774	26.2177	1	1	1	1
FBtr0076957	ple-RB	0.006281	0.113438	0.0002	0.0838	2.53915	-0.410725	3.57981	2.97931	0.985393	39.0975	2.09575	1.6949	6.03459	14.0776	1	1	0	1
FBtr0308245	CG3376-RC	0.016056	0.156497	0.0015	0.1515	1.11334	-0.8883	1.72505	1.71271	14.6504	9.42056	19.4544	19.1334	7.91486	10.7645	1	1	1	1
FBtr0290216	CG13012-RB	0.049231	0.119224	0.0156	0.0921	0.522801	-0.439899	1.97789	1.64906	72.7911	88.5548	5.58947	5.16821	5.04376	4.32922	1	1	1	1
FBtr0080982	Sgt-RA	0.045639	0.126673	0.0131	0.1039	0.605444	-0.536922	0.668532	0.541088	46.6079	4.64161	20.425	23.9374	13.3711	18.6412	1	0	1	1
FBtr0082245	Timp-RB	0.024682	NOTEST	0.0036	NOTEST	1.57878	-1.88163	2.28564	2.40089	80.4629	16.5867	22.8127	0.389728	26.2326	43.4905	1	0	1	1
FBtr0079783	CG13101-RA	0.030821	0.07866	0.0056	0.0401	1.3053	0.283927	2.58811	2.11445	33.3052	35.5653	1.24024	0.738709	6.85324	6.20701	1	1	1	1
FBtr0273313	CG13022-RB	0.045639	NOTEST	0.0132	NOTEST	0.879245	-1.06068	2.19859	0.427696	7.2639	0.207172	23.5923	0.425084	1.91235	0.268225	1	0	1	0
FBtr0070378	csw-RA	0.035093	NOTEST	0.0074	NOTEST	1.103	-1.52132	2.20126	0.903446	8.89809	24.9871	18.5174	22.7748	5.63948	8.86417	1	1	1	1
FBtr0075274	CG7728-RA	0.020077	0.10354	0.0024	0.0701	1.37919	-0.28028	1.92387	1.29535	17.1171	71.617	21.1884	23.5354	2.9103	4.37476	1	1	1	1
FBtr0345609	Cyp4d2-RB	0.021208	NOTEST	0.0026	NOTEST	1.59768	-1.26716	3.36255	0.237443	103.96	20.624	7.67886	4.72579	4.67262	4.44909	1	1	1	1
FBtr0084399	fzo-RA	0.042794	0.107263	0.0116	0.0751	1.09296	-0.284133	3.06475	3.37859	1.75226	1.77563	15.2215	15.2581	1.38082	2.26974	1	1	1	1
FBtr0301016	CG33203-RD	0.038686	NOTEST	0.0095	NOTEST	0.855692	-2.01298	0.996819	-1.03354	13.5352	3.38534	15.0071	19.6823	18.5364	22.9593	1	1	1	1
FBtr0330300	CG11873-RC	0.046794	NOTEST	0.0139	NOTEST	0.787457	-1.87714	1.83973	0.581392	2.16258	101.559	15.2527	16.8802	4.2329	4.28835	1	1	1	1
FBtr0076006	CG32100-RA	0.03291	NOTEST	0.0064	NOTEST	0.981723	-2.26225	1.6537	-0.254914	87.4021	77.2368	19.7005	20.0408	3.82455	3.92005	1	0	1	1
FBtr0344833	IRSp53-RE	0.037495	NOTEST	0.0086	NOTEST	1.51416	0.740805	1.7897	1.18169	7.25721	1.9015	20.9297	20.6226	1.36054	0.860938	1	0	1	0
FBtr0071058	CG11368-RA	0.006281	0.103733	0.0002	0.0703	1.51495	-0.207237	2.49965	2.01632	0.325453	3.30166	0.731229	20.5372	798.306	650.428	1	1	1	1
FBtr0472670	mIF3-RC	0.047195	NOTEST	0.0141	NOTEST	0.639519	-6.6002	0.841316	2.14069	95.8321	10.0627	23.1025	19.6205	10.6089	11.6642	1	1	1	1
FBtr0445734	CG8369-RE	0.020077	NOTEST	0.0024	NOTEST	1.68476	-1.59097	2.30374	2.1703	2.71708	13.8625	0.09027	3.85639	44.0368	48.1639	1	1	1	1
FBtr0079163	obst-E-RA	0.016056	0.117706	0.0015	0.0894	1.74652	-0.531625	3.57038	1.28479	8.13907	0.507561	1.93939	1.63102	6.4379	8.91184	1	1	1	1
FBtr0075757	CG32137-RA	0.04964	0.078456	0.0159	0.0399	0.807058	0.190412	1.91545	1.89674	55.1878	90.3573	3.64188	6.83653	19.7782	29.0112	1	1	1	1
FBtr0331664	Ndae1-RJ	0	0.159647	0	0.1567	2.34417	-0.982414	6.83235	2.81429	12.397	14.2791	20.6227	21.0324	8.8499	6.01514	1	1	1	1
FBtr0087581	CG13018-RA	0.031642	NOTEST	0.0059	NOTEST	0.913695	-2.44373	1.06128	0.534806	1.82417	4.43819	20.7868	21.2431	7.64164	11.9312	1	1	1	1
FBtr0074903	Tom20-RA	0.038942	0.098719	0.0096	0.0637	0.592004	-0.261114	1.96179	0.381717	0.027818	1.33003	0.402843	2.11675	57.1555	59.3006	1	1	1	1
FBtr0080347	bru1-RD	0.040044	0.091086	0.0102	0.0547	1.17109	-0.031173	2.29132	2.49064	92.3878	79.3255	8.66568	6.94868	4.03779	4.46213	1	1	1	1
FBtr0331547	CG6084-RD	0.034122	0.142172	0.007	0.1285	0.682436	-0.740075	4.54412	1.98556	1.51268	2.16895	0.560398	21.6983	23.1792	22.758	1	1	1	1
FBtr0078676	CG2082-RD	0.028219	NOTEST	0.0046	NOTEST	1.02337	-4.55861	2.39767	-0.541597	8.21205	10.1318	6.83705	7.14551	4.65616	4.03807	1	1	1	1
FBtr0079609	CG7781-RA	0.035093	NOTEST	0.0074	NOTEST	0.235581	-2.10556	4.85128	2.54832	8.61023	3.03411	7.14971	4.12247	94.5487	66.4128	1	1	1	1
FBtr0331542	CG18178-RB	0.039615	NOTEST	0.01	NOTEST	0.785601	-2.17591	2.52619	-0.2006	11.6632	1.73286	23.7605	22.888	3.86742	5.22677	1	1	1	1
FBtr0084038	r-l-RA	0.038092	0.11384	0.0091	0.0844	0.429276	-0.480503	2.5712	0.645038	30.3651	76.6069	18.114	19.7482	2.77171	3.09333	1	1	1	1
FBtr0306753	cnc-RJ	0.030324	NOTEST	0.0054	NOTEST	1.35019	-4.43518	3.23468	-0.961976	61.399	23.8765	0.407765	11.3081	1.23415	2.32399	1	1	1	1
FBtr0083702	Xrp1-RC	0.018307	NOTEST	0.002	NOTEST	0.951476	-7.8572	0.99991	0.676811	89.5597	10.274	11.145	17.138	5.38615	27.5608	1	1	1	1
FBtr0089734	r-RA	0.00999	NOTEST	0.0006	NOTEST	2.22653	-4.68091	3.69418	0.174112	5.27546	4.14816	16.9684	16.8659	1.44454	1.75427	1	1	1	1
FBtr0072470	Pdk1-RB	0.035867	0.120644	0.0077	0.0943	1.23621	-0.59913	2.01065	0.421114	50.91	20.583	11.649	13.0047	16.7605	22.0189	1	1	1	1
FBtr0333400	CG12091-RB	0.040044	NOTEST	0.0102	NOTEST	0.416495	-0.733729	2.69936	0.08089	15.7146	39.1917	20.9555	0.42612	23.7209	29.2137	1	0	1	1
FBtr0113205	CG7878-RA	0.004004	0.137241	0.0001	0.1201	1.57701	-0.693478	2.83038	1.39057	63.8132	0.435326	3.92819	0.671143	13.5191	16.7819	1	1	1	1
FBtr0085608	CG7903-RA	0.016056	NOTEST	0.0015	NOTEST	1.39953	-3.42369	1.56161	-0.667498	83.1633	16.3121	21.3727	0.897509	4.58312	4.84551	1	1	1	1
FBtr0082099	CG9444-RA	0.048215	NOTEST	0.0148	NOTEST	0.583964	-1.41918	2.88371	0.369597	95.2221	64.3748	4.32894	6.19146	1.17543	1.75205	1	1	1	1
FBtr0091748	primo-1-RB	0.027998	0.131182	0.0045	0.1105	1.38778	-0.776812	2.27012	-0.659164	28.3618	75.858	23.6703	2.15084	26.342	36.8772	1	1	1	1
FBtr0076715	Arl5-RA	0.037946	NOTEST	0.009	NOTEST	0.206347	1.33107	1.50251	2.06516	21.291	93.0611	22.5205	0.147337	17.8754	19.7609	1	0	1	1
FBtr0084601	CG6356-RA	0.040287	NOTEST	0.0104	NOTEST	1.25698	-1.68178	3.86698	3.56182	73.2808	101.912	8.01626	10.5225	27.1591	45.9109	1	0	1	1
FBtr0299697	Mlp60A-RB	0.024315	0.082797	0.0035	0.0446	0.974901	0.062846	3.32082	0.633453	0.288381	1.03855	22.8673	1.62682	2.90464	11.9298	1	1	1	1
FBtr0075051	CG32202-RA	0.026354	0.103901	0.0041	0.0705	1.11725	-0.279029	1.2664	2.01643	12.1206	5.83617	0.512971	0.215275	3.43743	4.77644	1	1	1	1
FBtr0301708	Men-b-RC	0.022501	NOTEST	0.0029	NOTEST	0.991089	-6.47368	2.4276	-0.59743	26.8092	7.63518	22.8782	6.53011	1.43249	1.74254	1	1	1	1
FBtr0089941	scf-RB	0.010993	NOTEST	0.0007	NOTEST	1.13264	-6.66778	1.98497	0.11207	5.99306	103.73	17.8744	17.5419	24.5509	28.1238	1	1	1	1
FBtr0330233	jbug-RM	0.012983	0.104783	0.001	0.0719	1.89841	-0.300709	2.69013	1.12063	22.1666	13.1222	23.1516	20.5628	9.05811	13.0297	1	1	1	1
FBtr0076501	UGP-RA	0.049428	NOTEST	0.0157	NOTEST	0.415567	-1.45626	2.30828	2.43277	25.9591	1.51078	6.44696	2.38097	45.731	50.1117	1	1	1	1
FBtr0306022	beta-Man-RD	0.047351	NOTEST	0.0143	NOTEST	0.696596	-1.0256	2.62543	0.477701	52.2363	0.071505	18.3712	0.636505	2.06435	3.88879	1	1	0	1
FBtr0076137	CG6083-RA	0.020077	NOTEST	0.0024	NOTEST	1.49587	-1.32886	2.46756	1.89956	32.0667	22.5022	22.8981	22.0689	9.22644	6.77075	1	0	1	1
FBtr0331712	Pdcd4-RD	0.028773	NOTEST	0.0048	NOTEST	0.116276	-2.29718	1.78398	2.06288	12.8725	1.67947	20.7847	15.035	19.3231	19.9992	1	1	1	1
FBtr0331716	rdgB-RI	0.023613	NOTEST	0.0033	NOTEST	1.70499	-2.92835	1.94191	1.00015	16.8458	9.97617	21.2859	19.3739	160.329	141.11	1	1	1	1
FBtr0080331	ThrRS-RB	0.011853	NOTEST	0.0008	NOTEST	1.11747	-2.60082	2.89836	3.58608	12.894	5.5763	20.7095	17.7756	25.4694	32.4231	1	1	1	1
FBtr0304964	Cam-RD	0.04544	0.079344	0.0129	0.0408	0.285993	0.140012	3.27837	1.55051	9.44467	87.0837	19.5017	20.6778	12.7728	139.119	1	1	0	1
FBtr0332361	CG8086-RJ	0.045639	NOTEST	0.0132	NOTEST	0.364919	-2.40919	2.94352	-1.09429	25.2024	0.194245	0.718917	0.594792	4.61092	6.45577	1	1	1	1
FBtr0332362	CG8086-RK	0.028433	NOTEST	0.0047	NOTEST	1.37387	-1.65328	1.59294	1.68429	2.85457	46.544	2.98694	3.59267	38.1525	51.1773	1	1	1	1
FBtr0335429	CG31523-RE	0.004004	NOTEST	0.0001	NOTEST	2.63286	-2.08498	3.24748	-0.323959	48.5926	47.0093	4.52287	3.59881	2.47916	3.76082	1	1	1	1
FBtr0076822	CG7506-RA	0.030324	NOTEST	0.0054	NOTEST	0.881652	-3.4427	2.68411	0.478784	21.9377	15.0595	21.1565	17.8702	11.4298	18.085	1	0	1	1
FBtr0089422	RpS7-RA	0.012521	0.087936	0.0009	0.0506	1.59144	-0.266464	2.64461	0.421196	14.4133	1.29536	0.173134	2.18789	687.168	951.302	1	1	1	1
FBtr0073407	CG1637-RC	0.047195	0.104739	0.0141	0.0718	0.379937	-0.253959	2.15945	1.0843	10.5873	3.40192	19.8136	19.4984	18.4764	25.9907	1	1	1	1
FBtr0071350	Bx42-RA	0.048415	0.109786	0.015	0.0784	0.286017	-0.298114	0.936436	1.21995	16.6362	94.7713	21.371	1.37924	3.25164	5.62816	1	1	1	1
FBtr0076433	PGRP-LA-RC	0.042507	NOTEST	0.0115	NOTEST	0.842392	-1.43118	1.11592	0.895338	57.1604	67.1841	3.80292	22.3001	5.26415	4.76929	1	1	1	1
FBtr0073151	Scsalpha-RA	0.048843	NOTEST	0.0153	NOTEST	0.497077	-5.09478	2.44349	1.06326	12.1568	0.164485	20.5404	23.2145	79.8834	83.0968	1	0	1	1
FBtr0333065	jeb-RB	0.031077	0.076005	0.0057	0.0372	1.32209	-0.102572	2.45662	1.78861	93.7873	0.024453	9.5674	12.3608	32.2618	35.4004	1	1	1	1
FBtr0346633	fdl-RF	0.037648	0.081953	0.0088	0.0436	1.10867	0.291506	1.50292	2.28507	17.8771	4.11784	20.4003	20.2334	15.2202	15.2289	1	1	1	1
FBtr0089939	Sod3-RB	0	0.0836	0	0.0457	1.42134	0.010773	2.99574	0.90562	80.7281	37.4429	3.78679	4.0812	3.65623	3.13492	1	1	1	1
FBtr0303757	Kank-RG	0.034839	0.16379	0.0073	0.163	1.13387	-0.985567	1.79348	-0.47371	5.39879	49.9514	5.65679	5.12254	1.74266	2.08807	1	1	1	1
FBtr0083642	fru-RC	0.011853	NOTEST	0.0008	NOTEST	2.09277	-2.33161	2.3001	1.6441	22.4208	16.0169	19.7434	20.6491	9.50013	2.85061	1	1	1	1
FBtr0335198	Cchl-RB	0.006281	0.089025	0.0002	0.0521	1.95243	-0.011217	1.98992	3.16891	27.9194	8.49381	21.1614	0.989399	24.4964	21.9194	1	1	1	1
FBtr0081223	fon-RA	0.04701	NOTEST	0.014	NOTEST	0.973982	-3.63146	1.56344	-0.48949	12.4582	1.04151	1.96806	23.989	30.7254	18.6584	1	1	1	1
FBtr0081221	CG17549-RA	0.038236	NOTEST	0.0092	NOTEST	0.51722	-3.09998	1.21925	-1.77065	16.5444	73.843	21.9436	3.73571	14.6751	28.0751	1	1	1	1
FBtr0079307	homer-RB	0.038092	NOTEST	0.0091	NOTEST	0.833441	-1.66019	1.24227	-0.164513	3.5129	29.95	21.9305	0.728253	1.02545	1.03201	1	1	1	1
FBtr0302185	sgg-RO	0.037176	NOTEST	0.0083	NOTEST	0.472353	-2.9942	1.33159	-0.121775	0.302077	29.7192	0.194267	0.46233	3.10174	3.2134	1	1	1	1
FBtr0339598	tx-RB	0.031077	NOTEST	0.0057	NOTEST	1.5407	0.30398	2.46643	2.08848	84.0174	23.6024	7.01396	9.20546	4.54624	6.19087	1	0	1	1
FBtr0339612	CG12290-RB	0.034122	NOTEST	0.007	NOTEST	0.679912	-1.1386	1.15084	2.67536	84.084	84.1256	9.70397	9.55363	9.728	13.2686	1	0	1	1
FBtr0085551	Tace-RA	0.020585	NOTEST	0.0025	NOTEST	1.23945	-2.45252	2.38027	-0.040732	1.05726	13.3884	23.8695	23.0341	14.2294	9.14976	1	1	1	1
FBtr0343486	pio-RE	0.031642	NOTEST	0.0059	NOTEST	1.18481	-1.88527	3.21441	-1.67045	5.68998	4.31476	5.65037	4.93289	24.8109	23.7577	1	1	1	1
FBtr0071832	CG4752-RA	0.026062	NOTEST	0.004	NOTEST	0.911723	-1.21553	2.82307	2.75243	8.22464	5.47388	19.0178	17.0431	9.78466	14.0857	1	1	1	1
FBtr0086674	GstE6-RA	0.028433	NOTEST	0.0047	NOTEST	1.35256	-0.704217	1.713	0.342008	44.9305	4.60579	4.30322	16.1254	59.2543	140.929	1	0	1	1
FBtr0086675	GstE7-RA	0.029042	NOTEST	0.005	NOTEST	1.4203	-3.18683	2.25977	0.742893	49.5074	90.4032	4.1292	10.1633	12.1797	25.8253	1	1	1	1
FBtr0086676	GstE8-RA	0.017516	NOTEST	0.0018	NOTEST	1.98146	-1.92728	2.15964	0.901506	55.1974	104.349	3.6221	7.12742	7.79484	30.3691	1	1	1	1
FBtr0070119	Mybbp1A-RA	0.017147	0.11776	0.0017	0.0895	1.72202	-0.391135	3.15964	2.94444	8.12751	17.9529	21.8845	20.4982	2.09517	2.77665	1	1	1	1
FBtr0334852	CG44085-RD	0.045639	0.157152	0.0132	0.1525	-0.549916	-0.893424	1.12221	2.04857	12.6837	82.6113	20.6616	22.7727	4.90955	7.87102	1	1	1	1
FBtr0290138	CG42235-RE	0.020585	0.103637	0.0025	0.0702	1.31652	-0.261133	2.01507	0.211719	31.5001	96.5025	0.940707	5.25086	4.49259	5.6548	1	1	1	1
FBtr0309276	nwk-RB	0.049033	NOTEST	0.0155	NOTEST	0.559104	-8.01696	0.647756	-5.94327	12.7715	18.1481	23.6897	23.2745	12.6814	7.56912	1	1	1	1
FBtr0086044	Gp210-RA	0.009138	NOTEST	0.0005	NOTEST	1.22879	-4.12457	5.02584	0.279925	31.1618	0.485985	17.4061	0.971199	10.0938	15.0549	1	0	1	1
FBtr0074432	CG5613-RB	0.047472	NOTEST	0.0144	NOTEST	0.992714	-1.52002	1.04477	0.920044	55.5613	8.1389	5.59627	18.673	2.1568	2.86736	1	1	1	1
FBtr0110942	CG16863-RB	0.037176	NOTEST	0.0083	NOTEST	1.04427	-1.61277	3.73982	-0.702028	1.41724	21.5763	21.5762	16.7826	1.60646	1.86777	1	1	1	1
FBtr0100589	Adh-RC	0.044449	0.090397	0.0125	0.0537	1.03859	-0.042141	1.23281	1.7346	7.84857	14.5694	6.26914	8.12595	2078.63	2041.6	1	1	1	1
FBtr0336705	aux-RC	0.040756	NOTEST	0.0107	NOTEST	1.00358	-1.31566	1.54641	-0.841218	93.6361	31.2587	9.03895	7.81532	13.7448	6.53844	1	1	1	1
FBtr0333617	Diap1-RD	0.048499	NOTEST	0.0151	NOTEST	0.552534	-7.84078	1.98355	1.28119	13.3638	27.112	20.6634	0.125939	16.8956	21.7052	1	1	1	1
FBtr0310323	CG13185-RD	0.004004	NOTEST	0.0001	NOTEST	1.7111	-0.742536	2.54372	1.34351	50.7593	13.2765	19.2832	20.7736	6.19963	7.2778	1	0	1	1
FBtr0344176	Pde8-RC	0.012521	NOTEST	0.0009	NOTEST	1.61116	-1.0695	2.59468	2.00594	70.8529	8.90956	6.98414	6.69633	6.29929	4.43691	1	1	1	1
FBtr0344177	Pde8-RD	0.029395	NOTEST	0.0051	NOTEST	0.659813	-2.14841	1.92057	1.3106	72.3715	100.439	4.24155	4.68813	1.79574	2.11398	1	1	1	1
FBtr0334275	Hph-RA	0.034122	0.110649	0.007	0.0799	0.780661	-0.310442	2.47074	4.08142	58.5332	76.3037	16.4165	6.53839	25.113	29.6956	1	1	1	1
FBtr0082607	GstD1-RA	0.045609	NOTEST	0.013	NOTEST	0.96603	-4.5325	2.51756	2.3428	11.5648	9.34521	5.17808	6.74288	59.0966	120.187	1	1	1	1
FBtr0079437	ninaC-RA	0.008325	NOTEST	0.0004	NOTEST	2.62844	-1.4936	4.02845	-0.547091	83.7047	83.4028	10.3933	7.98856	23.7778	26.1352	1	1	1	1
FBtr0273349	CG13305-RC	0.023063	NOTEST	0.0031	NOTEST	-0.136136	0.676617	7.01082	2.53896	72.8911	74.4503	3.54912	4.42889	2.18415	0.644645	1	0	1	1
FBtr0079349	SA-RA	0.036656	0.081833	0.0081	0.0434	0.131068	-0.267839	3.30229	3.49817	10.1362	12.9197	19.7378	20.6406	13.5664	16.894	1	1	1	1
FBtr0337015	CG14882-RB	0.013672	NOTEST	0.0011	NOTEST	2.48356	-2.21997	3.39064	1.6281	7.35808	4.94226	19.9379	19.8032	2.95308	2.88573	1	1	1	1
FBtr0081257	CG13077-RA	0.028433	NOTEST	0.0047	NOTEST	1.30659	0.300994	1.69294	1.67092	25.8472	44.2743	0.448371	3.82698	37.254	69.0961	1	0	1	1
FBtr0071637	Tmtc3-RA	0.012983	NOTEST	0.001	NOTEST	1.98089	-2.2596	2.80885	0.521426	70.9693	2.92694	3.53683	3.1573	3.20005	4.61807	1	1	1	1
FBtr0087744	GstE14-RA	0.014986	0.100896	0.0013	0.0668	1.10407	-0.289472	2.23705	0.015459	8.46387	64.7396	20.6932	22.6667	17.3366	14.5958	1	0	1	1
FBtr0070233	CG3719-RA	0.016056	NOTEST	0.0015	NOTEST	1.4008	-1.21663	1.72224	-0.791344	5.32431	27.576	23.2211	0.796105	37.4639	49.5491	1	0	1	1
FBtr0303587	Mur2B-RB	0.035591	NOTEST	0.0076	NOTEST	1.00584	-1.47355	3.42783	-0.583295	34.0881	7.55423	2.87142	0.73933	3.93482	5.57191	1	0	1	1
FBtr0089026	Tsp42Eh-RB	0.04638	NOTEST	0.0136	NOTEST	0.762191	-1.11271	2.03675	-0.520854	1.23182	4.31717	21.3707	21.2136	7.89595	15.4502	1	0	1	1
FBtr0072084	mRpL43-RA	0.035344	NOTEST	0.0075	NOTEST	0.976986	-1.17246	1.57611	1.83686	47.4079	21.4916	22.6205	21.8697	3.82136	4.24758	1	1	1	1
FBtr0071280	l(1)G0020-RA	0.027998	NOTEST	0.0045	NOTEST	1.40138	-2.7589	1.78279	-1.63082	59.7866	26.3346	21.7592	23.3227	1.97321	2.39704	1	1	1	1
FBtr0079001	Col4a1-RC	0.049564	NOTEST	0.0158	NOTEST	0.72329	-3.19338	2.68634	0.402208	11.1698	90.885	4.78062	6.39275	1.82598	2.02994	1	1	0	0
FBtr0075338	Rh4-RA	0.048415	NOTEST	0.015	NOTEST	0.700931	-1.10283	1.55886	3.17541	12.848	20.1272	17.9752	14.5572	360.035	750.663	1	1	1	1
FBtr0302662	rdgA-RC	0.032253	NOTEST	0.0061	NOTEST	0.455241	-0.282717	2.17171	1.3255	78.2074	51.6417	3.0556	5.40227	3.14942	3.37153	1	0	1	1
FBtr0085921	CG2201-RA	0.011853	NOTEST	0.0008	NOTEST	1.88241	-1.26948	3.03612	1.21923	85.7922	74.3658	13.9434	8.77505	30.1207	42.9408	1	0	1	1
FBtr0086212	CG15237-RA	0.039136	NOTEST	0.0097	NOTEST	0.947616	-2.03026	1.0823	-1.42351	2.92525	10.7934	20.7615	19.6053	5.93678	6.25758	1	1	1	1
FBtr0345108	Svil-RAA	0.035591	NOTEST	0.0076	NOTEST	0.993547	-1.89422	1.66518	2.20608	36.3295	87.6738	19.0016	4.64386	10.7147	14.0579	1	1	1	1
FBtr0085922	CG2201-RC	0.018021	0.090042	0.0019	0.0531	2.0926	-0.087873	2.33048	1.76543	31.817	71.5418	22.9458	0.920219	18.3546	15.4195	1	1	1	1
FBtr0086951	APC10-RA	0.039136	0.129194	0.0097	0.1073	0.930547	-0.619451	1.52651	1.53916	20.5685	21.1447	23.0186	20.2613	11.4014	14.2864	1	1	1	1
FBtr0076766	CG8042-RA	0.007493	NOTEST	0.0003	NOTEST	2.90366	-0.39704	3.15238	0.408847	59.4128	19.8072	20.7161	22.4669	9.35751	13.7526	1	0	1	1
FBtr0301528	RabX5-RB	0.006281	0.079967	0.0002	0.0414	1.85501	0.150176	1.98175	2.41024	15.0827	55.497	8.87208	5.87427	1.66115	1.73784	1	1	1	1
FBtr0082457	Jupiter-RB	0.04701	0.099472	0.014	0.0646	0.823005	-0.101287	1.87773	1.59051	1.30529	2.41222	23.7236	2.89058	6.6127	4.99918	1	1	1	1
FBtr0331505	CG43778-RD	0.012983	NOTEST	0.001	NOTEST	1.3761	-1.03473	2.74521	0.191629	26.3315	46.357	10.9293	9.26099	29.1183	17.9501	1	1	1	1
FBtr0301839	Ppn-RG	0.032454	NOTEST	0.0062	NOTEST	1.26002	-2.94347	1.28513	3.36018	21.1867	22.7074	21.6094	22.9846	18.2718	28.2135	1	1	1	1
FBtr0089340	Rel-RC	0.04964	NOTEST	0.0159	NOTEST	0.870308	-1.3617	2.19256	1.21672	6.79994	11.3915	3.49086	4.9798	8.13148	19.7709	1	1	1	1
FBtr0079723	CG13390-RA	0.039267	0.144286	0.0098	0.132	0.716337	-0.763639	2.10151	1.06699	12.3422	10.7747	20.0619	23.9489	1.5517	2.22598	1	1	1	1
FBtr0083000	UQCR-C1-RA	0.0411	0.103071	0.0109	0.0692	0.242126	-0.223964	0.457395	1.17142	20.6014	92.5879	21.9842	23.2701	196.971	218.201	1	0	1	1
FBtr0075143	CG7402-RA	0.042507	NOTEST	0.0115	NOTEST	1.12175	1.37082	1.98286	2.50533	80.6292	45.3469	7.51011	1.67397	1.24379	0.716861	1	0	1	1
FBtr0088842	CG12822-RB	0.033871	0.116787	0.0068	0.0881	0.505295	-0.480358	0.887107	0.079341	16.6597	71.2369	0.288565	1.88805	25.6496	27.0438	1	0	1	1
FBtr0112706	CG34417-RF	0.016056	0.109199	0.0015	0.0774	2.26854	-0.266552	3.46625	1.35601	105.687	63.0431	7.61337	6.7207	3.49491	6.41934	1	1	1	1
FBtr0299903	Rab21-RC	0.041329	NOTEST	0.011	NOTEST	0.517879	-3.86887	2.00042	0.367578	7.14898	6.61842	17.6254	5.51262	12.462	14.1469	1	0	1	1
FBtr0087293	Mlf-RB	0.048301	NOTEST	0.0149	NOTEST	1.01839	-1.07111	2.16239	1.51154	9.32742	1.0817	21.7673	0.920266	38.9378	23.0891	1	1	1	1
FBtr0112879	CrebB-RJ	0.004004	NOTEST	0.0001	NOTEST	2.324	-0.56135	3.83601	1.29544	56.0249	62.577	3.49225	6.12711	27.8579	32.7395	1	0	1	1
FBtr0339979	CG33469-RB	0.041496	0.152683	0.0111	0.1457	0.853064	-0.950796	1.16045	-0.61762	18.139	112.521	8.96071	12.0124	1.93447	9.8576	1	1	1	1
FBtr0086580	CG15111-RB	0.021208	0.11156	0.0026	0.0813	1.53005	-0.381219	2.69382	1.98957	5.42605	5.81064	5.60016	2.42899	5.34802	7.48759	1	1	1	1
FBtr0084172	ND-42-RA	0.025698	0.130088	0.0039	0.1088	0.973126	-0.669252	1.74077	1.33139	13.6573	2.95554	20.9967	21.1846	32.6239	29.482	1	1	1	1
FBtr0329978	CG34351-RD	0.036062	NOTEST	0.0079	NOTEST	0.391236	-1.94345	2.3666	-0.616833	14.1214	89.6612	8.79606	11.3692	42.0368	23.581	1	1	1	1
FBtr0084645	ana1-RA	0.037495	NOTEST	0.0086	NOTEST	0.498262	-3.20163	2.56054	0.778688	7.3498	28.7548	18.6288	23.9812	2.43402	3.94155	1	1	1	1
FBtr0082195	gammaSnap2-RA	0.031884	NOTEST	0.006	NOTEST	0.320823	-2.11282	2.49126	2.61854	1.14099	4.46101	23.8539	21.1288	6.74661	4.36158	1	1	1	1
FBtr0082194	knk-RA	0.017147	NOTEST	0.0017	NOTEST	1.66909	-1.04219	3.69695	-0.098022	72.5843	29.4934	5.69173	12.7223	3.02058	3.98225	1	0	1	1
FBtr0343286	Unc-89-RG	0.032781	0.141319	0.0063	0.1271	1.11872	-0.785385	2.27765	0.583423	1.29862	31.7158	0.595589	1.77	1.3063	2.81007	1	1	1	1
FBtr0084805	CG13654-RA	0.038942	NOTEST	0.0096	NOTEST	0.540133	-5.29348	2.63019	-0.86296	44.8818	5.43088	4.29654	23.7062	1.16379	0.796444	1	0	0	0
FBtr0084648	Esyt2-RB	0.020077	NOTEST	0.0024	NOTEST	1.33851	-1.39699	1.75928	3.4194	32.8824	44.4242	3.93319	3.49089	24.6327	47.2518	1	1	1	1
FBtr0300097	Pldn-RB	0.012983	NOTEST	0.001	NOTEST	1.0049	-1.26831	1.22633	1.98312	0.359789	4.47364	0.383452	23.7166	4.13248	5.26311	1	1	1	1
FBtr0345229	Dip-B-RD	0.010993	NOTEST	0.0007	NOTEST	2.31513	-1.79537	2.62948	0.964558	36.0368	13.9008	2.23317	20.604	14.0183	20.9666	1	1	1	1
FBtr0330378	PSR-RB	0.017516	NOTEST	0.0018	NOTEST	1.31516	-1.25149	1.90159	1.52815	16.6754	24.872	22.1374	22.9071	9.0784	12.7445	1	0	1	1
FBtr0082770	CG9813-RF	0.048038	NOTEST	0.0147	NOTEST	0.835373	-2.09683	1.66015	2.58873	5.12235	6.4449	17.5399	17.7933	16.3264	11.0503	1	1	1	1
FBtr0076597	CG32022-RA	0.037946	NOTEST	0.009	NOTEST	1.1188	-1.53389	1.68881	-0.20084	25.9733	83.325	21.0957	23.7457	7.6837	8.84899	1	1	1	1
FBtr0331756	CG9917-RB	0.024315	NOTEST	0.0035	NOTEST	1.04407	-1.67334	1.9904	-0.361614	33.2577	17.0193	21.7307	22.0987	44.5609	62.2309	1	1	1	1
FBtr0085373	Ctl2-RC	0.020077	NOTEST	0.0024	NOTEST	1.35278	-0.53373	2.39157	1.59196	56.5336	64.3207	5.89602	6.19738	18.021	25.7366	1	0	1	1
FBtr0079150	CG13999-RA	0.004004	NOTEST	0.0001	NOTEST	2.50802	-1.0666	2.97465	-0.931266	12.7369	18.0123	6.47472	14.46	7.1605	3.56899	1	1	1	1
FBtr0332413	Rtnl1-RL	0.010993	NOTEST	0.0007	NOTEST	2.01836	-1.40691	2.56983	2.88382	36.7054	14.7922	3.25411	19.2206	3.38085	3.66828	1	1	0	0
FBtr0331759	alpha-Man-Ia-RP	0.049033	NOTEST	0.0154	NOTEST	0.705316	-3.86898	1.20216	0.368686	17.1263	44.1895	22.1339	2.25331	18.4156	16.865	1	1	1	1
FBtr0332415	CG8353-RB	0.027304	0.131722	0.0043	0.1117	1.21501	-0.626216	1.81423	1.86598	48.7366	64.6273	7.48978	7.4971	6.92843	8.56326	1	1	1	1
FBtr0332000	PNUTS-RE	0.043045	NOTEST	0.0119	NOTEST	0.522145	-2.42244	3.27794	-0.862357	15.3816	31.8934	2.14926	1.59723	6.9348	8.51769	1	1	1	1
FBtr0082584	CG5196-RA	0.006281	NOTEST	0.0002	NOTEST	2.54409	-2.63958	3.03537	0.038282	0.274551	0.580243	23.0177	22.1431	11.6746	12.7016	1	1	1	1
FBtr0100382	nrv2-RF	0.027998	0.092786	0.0045	0.0564	1.28708	-0.202695	1.38967	1.74825	24.4035	95.6618	23.8084	0.184253	123.584	107.553	1	1	1	1
FBtr0077966	CG4887-RA	0.034839	0.083681	0.0073	0.0458	0.520067	-0.316784	0.67036	0.396613	8.37949	41.715	23.6374	3.25804	9.65984	10.2106	1	1	1	1
FBtr0308093	CG34417-RN	0.019426	NOTEST	0.0022	NOTEST	1.03821	-0.918088	1.79492	-0.676712	78.3767	12.3884	9.65052	15.3807	70.6221	91.7724	1	0	1	1
FBtr0079999	CG5022-RA	0.033382	0.136382	0.0066	0.1186	0.976399	-0.931032	4.48264	0.524841	23.0412	0.22443	2.64264	0.204841	2.15496	2.66859	1	1	1	1
FBtr0343756	pre-mod(mdg4)-B-RA	0.043045	NOTEST	0.0119	NOTEST	0.730059	-2.43098	2.62968	-0.535047	67.8808	4.41329	6.4222	3.51819	3.31418	2.22596	1	1	1	1
FBtr0333384	thoc6-RB	0.037648	NOTEST	0.0088	NOTEST	1.18844	-1.15536	1.25539	0.371719	38.8767	10.7547	19.09	20.2415	2.05803	1.9527	1	1	0	1
FBtr0071014	CG4607-RB	0.012983	0.111326	0.001	0.081	1.12707	-0.371493	4.60403	2.3363	12.0959	9.79703	20.2696	19.317	6.03371	7.65221	1	1	1	1
FBtr0071015	CG8300-RA	0.048499	0.096785	0.0151	0.0611	0.790037	-0.25065	1.2814	1.94798	31.3965	11.3744	1.77924	2.62853	4.36619	6.38356	1	1	1	1
FBtr0333381	CAH2-RB	0.047351	NOTEST	0.0143	NOTEST	0.451331	-3.93717	2.87988	0.868979	17.3869	17.1751	22.1418	21.3373	21.8761	28.1037	1	1	1	1
FBtr0333029	CG17364-RF	0.049997	NOTEST	0.0161	NOTEST	0.643489	-6.26468	1.89536	0.095216	0.865764	16.6031	21.858	20.7008	13.0639	7.99847	1	1	1	1
FBtr0071547	CG3295-RA	0.047622	NOTEST	0.0145	NOTEST	0.473522	-2.74982	0.939948	-1.22588	10.8686	31.2849	22.0266	0.403592	30.7794	32.7512	1	0	1	1
FBtr0110973	Mhcl-RF	0.006281	0.07524	0.0002	0.0366	2.37058	-0.025537	3.32439	0.71124	8.99725	1.50522	19.1542	22.7653	1.10353	1.40064	1	1	1	1
FBtr0078700	Vha26-RB	0.033164	0.120619	0.0065	0.0942	1.15632	-0.538869	3.98319	0.302676	91.5753	8.49457	21.6724	21.4015	58.027	90.8661	1	1	1	1
FBtr0339559	CG9331-RJ	0.037176	NOTEST	0.0083	NOTEST	0.871661	-1.85986	1.07051	-0.776525	38.8192	36.3744	1.25899	17.5537	2.74858	2.61902	1	1	1	1
FBtr0078704	Atu-RA	0.049428	NOTEST	0.0157	NOTEST	0.45726	-2.14564	1.751	1.68617	20.7619	93.7524	20.3417	4.45395	1.71517	2.8294	1	1	1	1
FBtr0072083	angel-RA	0.033382	0.106729	0.0066	0.0743	1.19712	-0.309458	1.79216	2.34317	84.6635	1.07057	21.3669	0.972528	2.44603	2.30469	1	1	1	1
FBtr0334890	COX5A-RC	0.008325	0.16038	0.0004	0.1583	0.733328	-0.894004	2.23894	2.99462	1.96969	1.01424	0.51277	2.19774	112.169	97.4215	1	1	1	1
FBtr0077519	Sec5-RA	0.035591	NOTEST	0.0076	NOTEST	0.353804	-1.12594	0.643291	0.788838	95.0215	2.52943	0.735097	1.2746	3.02902	3.9543	1	1	1	1
FBtr0085101	TwdlT-RA	0.017516	0.147369	0.0018	0.137	1.77325	-0.868186	2.40948	1.39275	55.2794	76.5849	3.43183	1.74369	1.98743	4.56533	1	1	1	1
FBtr0305317	CG30345-RB	0.024682	NOTEST	0.0036	NOTEST	0.938998	-0.239936	3.60889	-0.069819	17.4484	18.0539	9.44569	5.18148	4.10449	5.40613	1	0	1	1
FBtr0334895	tst-RB	0.040346	0.090397	0.0105	0.0537	0.832718	-0.065206	2.18239	2.38726	12.6212	13.8783	18.452	22.8658	2.38565	3.38484	1	0	1	1
FBtr0085513	trp-RA	0.012521	NOTEST	0.0009	NOTEST	2.50077	1.05102	2.53734	1.88469	8.60755	51.472	18.4253	3.82711	222.895	226.007	1	0	1	1
FBtr0084546	Tsc1-RA	0.018893	NOTEST	0.0021	NOTEST	1.24244	0.761237	2.39241	1.80909	96.351	29.5187	21.8067	21.8159	6.46474	7.53433	1	0	1	1
FBtr0086734	Dlip3-RA	0.049231	0.132803	0.0156	0.1135	0.294861	-0.549703	0.966269	0.53701	9.62304	21.0804	0.807447	21.8035	4.10844	3.75259	1	1	1	1
FBtr0074918	Mtr3-RA	0.010993	0.135926	0.0007	0.118	1.53122	-0.715912	2.29817	3.66369	14.5693	1.34111	21.3077	22.3256	1.83641	2.46549	1	1	1	1
FBtr0078856	MED31-RA	0.028219	0.082797	0.0046	0.0446	0.951209	-0.141528	2.03724	2.59942	20.0493	14.7653	0.381073	21.3612	9.22836	10.4041	1	1	1	1
FBtr0113831	Maf1-RB	0.034078	NOTEST	0.0069	NOTEST	0.908172	-2.35187	1.44067	-1.62591	31.6126	43.9647	12.7167	15.0242	13.0962	8.29185	1	1	1	1
FBtr0086089	COX4L-RA	0.03133	NOTEST	0.0058	NOTEST	1.20097	-3.20146	1.31232	-2.23029	12.9606	54.231	18.3449	5.70357	1.08751	1.24089	1	1	1	1
FBtr0089125	Hcf-RB	0.045639	NOTEST	0.0131	NOTEST	0.378055	-2.23111	1.44407	1.25593	12.5507	22.2048	8.45994	14.1057	15.6258	9.47379	1	1	1	1
FBtr0086156	SdhB-RA	0.013672	0.112642	0.0011	0.0828	0.68163	-0.342418	1.07828	1.64776	20.7222	7.77647	22.1691	0.786369	37.9601	48.5168	1	1	1	1
FBtr0089126	Hcf-RA	0.034646	NOTEST	0.0072	NOTEST	0.856393	-0.694082	2.12374	1.93226	3.59051	19.5348	20.3708	22.5789	18.625	25.5845	1	0	1	1
FBtr0078226	CG11796-RB	0.034078	0.083813	0.0069	0.0459	1.36161	-0.01604	2.07707	1.52983	85.8854	49.0315	1.55293	3.20445	5.62986	6.56944	1	1	1	1
FBtr0332316	CG3009-RD	0.036266	NOTEST	0.008	NOTEST	0.774764	-4.54322	1.30744	-0.732364	14.2132	4.52182	21.1802	17.1709	11.9959	17.551	1	0	1	1
FBtr0084852	CG10560-RA	0.049564	0.075162	0.0158	0.0364	0.848533	0.131874	2.23744	3.64962	3.77129	1.61254	4.66481	2.9977	43.1691	28.8734	1	1	1	1
FBtr0087840	spt4-RA	0.00999	NOTEST	0.0006	NOTEST	2.14749	-1.5076	2.90685	1.69719	38.652	1.02942	2.47852	0.247722	21.013	26.4869	1	1	1	1
FBtr0073067	PHGPx-RA	0.033871	NOTEST	0.0068	NOTEST	0.909519	-3.22352	1.59777	-0.690997	25.798	96.8595	23.9977	4.33488	54.5091	106.898	1	1	1	1
FBtr0300555	PMCA-RJ	0.036062	NOTEST	0.0079	NOTEST	0.806711	-5.26527	1.54382	-0.399492	29.9469	34.3189	1.34244	2.21928	38.7547	36.4327	1	1	1	1
FBtr0332093	RhoGAP71E-RG	0.047351	0.110809	0.0143	0.0802	-0.198831	-0.586267	0.470058	0.662574	79.2828	114.719	9.81027	14.3953	30.9709	36.679	1	1	1	1
FBtr0332090	CG32103-RE	0.028219	NOTEST	0.0046	NOTEST	1.15958	-1.35376	3.449	0.580858	13.6643	22.8221	21.0059	23.1037	43.2582	59.6157	1	0	1	1
FBtr0336679	St3-RB	0.031077	NOTEST	0.0057	NOTEST	1.51832	-1.5012	1.77981	0.374781	89.0616	86.3431	23.664	3.29109	42.8889	66.8016	1	1	1	1
FBtr0075365	Syx8-RA	0.045639	0.130246	0.0132	0.1093	0.907784	-0.577561	1.25408	0.986539	20.1782	87.6482	22.5938	0.718622	18.2471	25.2097	1	1	1	1
FBtr0079572	Bsg-RH	0.048038	NOTEST	0.0147	NOTEST	0.770949	-4.83139	1.78672	2.13391	11.213	2.49457	6.52769	3.65039	32.4603	42.3809	1	1	1	1
FBtr0074183	PGRP-LE-RA	0.014986	0.141319	0.0013	0.1271	1.88326	-0.842594	2.6923	1.0767	30.2986	90.7379	1.4072	5.20425	7.45554	10.456	1	1	1	1
FBtr0081357	RtGEF-RB	0.020585	0.144194	0.0025	0.1317	2.03537	-0.817018	2.34841	0.415932	35.6881	59.9448	14.0781	12.9802	1.15218	1.38739	1	1	0	1
FBtr0077144	Cyt-c1-RA	0.028219	0.106264	0.0046	0.0738	1.309	-0.272382	2.26124	5.79991	0.346535	3.09481	23.647	2.11343	161.102	121.451	1	1	1	1
FBtr0080617	NimB4-RA	0.019809	NOTEST	0.0023	NOTEST	1.28405	-1.85252	1.58908	0.72638	9.64179	4.2697	19.0916	23.5975	7.49051	8.1804	1	0	1	1
FBtr0302498	CG18659-RD	0.006281	NOTEST	0.0002	NOTEST	2.6644	-0.994168	3.94514	-0.431606	25.1834	35.9251	2.20989	2.38631	14.9347	18.8112	1	0	1	1
FBtr0336699	olf186-F-RG	0.027705	0.079552	0.0044	0.041	0.235081	0.173905	1.46524	1.73535	15.5494	15.0692	21.6553	21.4888	5.63987	4.41587	1	1	1	1
FBtr0310531	Chd64-RC	0.040044	NOTEST	0.0102	NOTEST	0.85777	-2.16274	4.85239	0.843779	2.50719	2.50686	2.41974	2.06974	138.775	172.888	1	1	1	1
FBtr0078413	AcCoAS-RA	0.034078	NOTEST	0.0069	NOTEST	0.814103	-4.44131	2.2733	1.52278	6.27275	3.19335	5.98735	4.377	85.5133	57.6706	1	1	1	1
FBtr0305149	Imp-RK	0.017516	NOTEST	0.0018	NOTEST	1.63063	-2.46038	1.75121	0.135986	53.2923	27.5304	8.82313	11.5603	2.27663	3.54689	1	1	1	1
FBtr0273393	ND-B17.2-RB	0	NOTEST	0	NOTEST	3.84778	-1.2808	4.56927	1.32789	0.426268	1.9646	23.0283	20.6328	126.968	108.723	1	0	1	1
FBtr0081180	hook-RA	0.040346	NOTEST	0.0105	NOTEST	-0.124825	0.311892	0.869876	1.45832	16.9433	18.9886	22.0555	21.8531	23.8082	26.9245	1	0	1	1
FBtr0085961	RpL21-RA	0.037648	0.120796	0.0088	0.0946	1.32437	-0.549671	5.19593	4.35921	6.63424	2.48187	3.5726	3.33719	530.16	653.326	1	1	1	1
FBtr0074505	CG6847-RA	0.030821	NOTEST	0.0056	NOTEST	1.65848	-2.00857	3.1979	-0.749826	25.9053	36.2976	0.1084	22.0065	1.73789	1.11364	1	1	1	1
FBtr0072064	Pi3K59F-RA	0.028219	NOTEST	0.0046	NOTEST	1.28379	1.37009	2.77919	1.3911	9.23259	23.1384	21.1436	23.6916	6.66151	7.21256	1	0	1	1
FBtr0302787	Lmpt-RL	0.004004	0.086429	0.0001	0.049	3.05697	0.097146	3.70137	1.62995	1.31228	79.2418	23.3172	23.0808	11.6967	11.2393	1	1	1	1
FBtr0332898	CG15309-RC	0.044123	NOTEST	0.0124	NOTEST	0.875431	-5.19612	1.43026	0.475315	65.7226	0.077293	20.3858	12.6203	21.7282	13.1969	1	1	1	1
FBtr0302569	qtc-RH	0.013672	NOTEST	0.0011	NOTEST	1.27084	-1.03385	1.77955	-0.214133	13.4733	13.5096	20.54	18.1694	2.4224	1.82273	1	1	1	1
FBtr0070423	FarO-RA	0.007493	NOTEST	0.0003	NOTEST	1.61319	0.614648	5.22763	3.69482	83.399	89.6581	4.96767	5.43605	1.10711	0.924349	1	0	1	1
FBtr0075517	Arl1-RA	0.010993	0.094499	0.0007	0.0584	1.27307	-0.135965	1.50129	1.12891	6.43502	59.4053	0.459808	3.24545	11.5236	16.1302	1	1	1	1
FBtr0089101	gw-RF	0.047351	NOTEST	0.0143	NOTEST	0.813944	-3.12205	3.04331	-1.2987	11.2339	3.65409	19.1817	15.7344	1.33197	2.25793	1	1	1	1
FBtr0072338	CG4707-RA	0.037495	0.090397	0.0086	0.0537	0.513619	0.044723	1.14408	0.873997	12.6214	28.1327	20.5151	0.855268	2.11669	2.58943	1	0	1	1
FBtr0075519	mRpS31-RA	0.018893	NOTEST	0.0021	NOTEST	1.67929	2.4326	1.88383	3.36454	12.4445	50.7614	20.6254	22.3382	9.44788	14.568	1	0	1	1
FBtr0308687	CG2765-RF	0.004004	NOTEST	0.0001	NOTEST	3.09221	-2.12848	3.95394	0.196494	9.03396	19.3994	7.23084	10.7695	57.5053	65.7398	1	0	1	1
FBtr0334285	btsz-RB	0.047472	NOTEST	0.0144	NOTEST	0.701593	-2.28144	1.7161	-1.11841	25.8936	73.8119	9.82763	7.84152	2.59934	1.90759	1	1	1	1
FBtr0088806	CG30373-RA	0.022501	0.097741	0.0029	0.0625	1.44243	-0.193978	1.71707	3.82879	11.5895	2.88204	20.3389	21.0062	11.7129	14.7397	1	1	1	1
FBtr0083703	Xrp1-RD	0.042794	NOTEST	0.0117	NOTEST	0.375322	-2.58841	3.48822	1.77282	65.1898	86.9554	4.29685	2.36407	16.946	40.6176	1	1	1	1
FBtr0344535	CG45089-RA	0.024912	0.158603	0.0037	0.1552	1.15403	-0.888651	1.88873	2.33039	45.3719	1.91958	2.11341	23.9656	45.1005	64.4646	1	1	1	1
FBtr0331384	CG14806-RB	0.038092	0.140456	0.0091	0.1256	0.820181	-0.718332	1.29581	1.78683	1.78297	1.76896	22.6124	0.577085	17.1285	16.8541	1	0	1	1
FBtr0083258	tara-RB	0.008325	0.144792	0.0004	0.1328	1.43985	-0.856526	3.68157	1.94128	26.8182	8.54892	7.46324	6.82612	7.41605	9.69276	1	1	1	1
FBtr0299582	Tlk-RH	0.010993	NOTEST	0.0007	NOTEST	1.80243	-2.04297	2.29778	-1.17477	20.8818	122.431	10.3641	11.8549	13.5284	12.298	1	0	1	1
FBtr0331218	LUBEL-RG	0.042891	NOTEST	0.0118	NOTEST	0.590622	-3.48713	1.5481	1.31919	71.2918	4.52974	3.97418	4.66362	1.97656	4.00929	1	1	1	1
FBtr0331389	Drip-RE	0.035867	NOTEST	0.0077	NOTEST	0.888896	-1.61769	2.82203	0.322924	23.3082	22.7397	11.5541	11.678	11.7198	9.33452	1	1	1	1
FBtr0071590	MFS16-RB	0.042891	NOTEST	0.0118	NOTEST	0.800933	-2.25192	2.34093	-0.908562	26.1245	50.3344	13.4358	8.09036	2.94426	4.1405	1	1	1	1
FBtr0072990	CG16753-RA	0.037648	0.090212	0.0087	0.0535	0.527623	-0.195462	1.53837	1.87001	37.9218	22.1414	20.2985	19.6042	7.3635	10.0421	1	1	1	1
FBtr0071607	Acox57D-d-RA	0.034646	NOTEST	0.0072	NOTEST	0.712568	-1.86143	2.90404	5.03163	13.3684	49.7259	20.7665	4.44377	2.77614	1.94694	1	1	1	1
FBtr0343381	CG9512-RB	0.024682	NOTEST	0.0036	NOTEST	1.37372	-4.4801	1.73179	-0.751085	34.1576	24.5717	7.05267	8.24904	100.113	29.685	1	1	1	1
FBtr0082869	CG3061-RA	0.036062	NOTEST	0.0079	NOTEST	0.807233	1.23875	1.69956	1.66844	19.7294	0.622035	22.5164	22.7769	59.6768	65.2409	1	0	1	1
FBtr0072607	Vti1a-RA	0.016684	0.090212	0.0016	0.0535	1.71694	-0.062072	1.98964	2.75163	19.7735	6.82999	22.4879	20.6201	10.1121	9.33323	1	1	1	1
FBtr0071168	Trxr-1-RB	0.03366	NOTEST	0.0067	NOTEST	1.09351	-1.7202	1.49995	-0.586928	11.673	39.177	21.7693	1.44529	6.38044	12.7799	1	1	1	1
FBtr0075566	AIMP2-RB	0.015557	NOTEST	0.0014	NOTEST	2.18573	-1.42198	2.56502	0.015751	77.0046	95.2894	0.520492	0.904264	16.0541	21.7431	1	1	1	1
FBtr0075564	CG12301-RA	0.00999	0.100472	0.0006	0.0657	2.71238	-0.345547	3.22461	1.04018	86.9703	16.5778	21.9109	0.849752	2.07648	2.50022	1	1	1	1
FBtr0075209	U4-U6-60K-RA	0.037648	NOTEST	0.0087	NOTEST	1.02361	-1.00257	1.23464	1.20587	56.4044	15.8419	23.945	1.90177	2.8187	3.64251	1	1	1	1
FBtr0075208	Edc3-RB	0.039615	NOTEST	0.01	NOTEST	0.606092	-2.20529	1.84896	0.853443	14.6343	6.57869	9.22034	5.62482	12.534	15.9126	1	0	1	1
FBtr0088650	CG30349-RA	0.039427	0.109353	0.0099	0.0776	0.743091	-0.392883	1.06471	0.439935	45.5686	3.54046	21.0225	22.5754	4.42737	5.86715	1	1	1	1
FBtr0307191	nuf-RM	0.00999	0.078122	0.0006	0.0396	2.2061	-0.199765	3.85163	2.37526	24.7764	28.1417	10.4701	8.25864	20.1887	22.7893	1	1	1	1
FBtr0076207	CG7839-RA	0.009138	0.10867	0.0005	0.0767	2.92546	-0.331966	3.43937	1.43078	20.2487	16.0829	20.1567	0.298495	3.26857	4.78403	1	1	1	1
FBtr0330700	Slob-RD	0.007493	0.107171	0.0003	0.075	1.61675	-0.202099	5.34677	4.29897	31.9124	23.2548	15.061	19.8958	42.0913	44.669	1	1	1	1
FBtr0345597	Rh50-RC	0.048843	0.128583	0.0153	0.1066	0.854494	-0.590154	1.83138	-0.359039	3.30731	7.73224	20.2875	21.2171	19.1924	9.84958	1	1	1	1
FBtr0100183	14-3-3zeta-RJ	0.031884	NOTEST	0.006	NOTEST	0.462206	-4.82521	1.86823	0.031377	91.5118	94.8989	21.3152	4.75271	248.412	319.156	1	1	1	1
FBtr0334464	bif-RE	0.038318	0.119745	0.0093	0.093	1.35911	-0.474504	3.88393	1.39053	7.69782	4.61541	20.0867	21.4548	9.53715	7.6247	1	1	1	1
FBtr0345342	CG10866-RB	0.048672	NOTEST	0.0152	NOTEST	0.566977	-2.97544	0.854419	1.42344	45.5997	18.5525	4.52374	19.439	3.00068	2.13254	1	1	1	1
FBtr0334461	CG4991-RE	0.035591	0.086103	0.0076	0.0484	0.978418	-0.612946	2.52487	0.683942	21.39	63.8455	9.34626	16.2112	1.76252	2.6269	1	1	1	1
FBtr0087594	PheRS-m-RA	0.004004	NOTEST	0.0001	NOTEST	1.81716	1.0308	2.49401	1.07537	17.6999	25.4208	22.4908	23.4535	14.4462	17.9802	1	0	1	1
FBtr0301960	Tm1-RN	0.031884	NOTEST	0.006	NOTEST	1.36121	-4.07235	2.08481	1.05327	13.5917	12.6618	7.82385	15.2862	13.9671	14.91	1	1	0	1
FBtr0082424	Ho-RA	0.007493	0.081987	0.0003	0.0437	2.28553	0.020986	5.04818	0.892003	14.2782	32.3743	20.5479	20.4691	42.8081	44.1469	1	0	1	1
FBtr0300866	CG13124-RE	0.046577	0.104133	0.0138	0.0709	0.790133	-0.357018	1.62983	0.354636	4.08629	13.1148	4.03851	4.82348	12.5518	17.612	1	1	1	1
FBtr0331557	UQCR-C2-RB	0.018021	NOTEST	0.0019	NOTEST	0.892318	-1.05764	1.97769	0.002505	18.1138	22.4347	21.791	22.8428	96.9681	103.364	1	1	1	1
FBtr0303578	Lpin-RH	0.023905	NOTEST	0.0034	NOTEST	1.4553	-1.78219	1.5649	-0.675925	45.8399	17.2412	7.67664	9.19442	2.99004	8.38578	1	1	0	1
FBtr0083810	CG6231-RA	0.017147	NOTEST	0.0017	NOTEST	1.79097	-3.35331	2.34681	-0.785194	1.72283	22.1893	15.1388	13.9284	2.36599	1.84313	1	1	1	1
FBtr0087242	clu-RA	0.017516	NOTEST	0.0018	NOTEST	1.04714	-0.232722	2.27233	4.64297	9.71514	11.5088	19.4884	19.9939	21.5537	20.2912	1	0	1	1
FBtr0087241	Lis-1-RF	0.030324	0.088809	0.0054	0.0519	0.763826	-0.090259	2.7461	2.50343	70.1666	88.9835	3.92492	5.22281	5.17865	6.33662	1	1	1	1
FBtr0073397	CG1552-RB	0.015557	NOTEST	0.0014	NOTEST	1.90876	-1.62532	2.27299	1.68818	25.6173	3.44192	0.122286	2.01689	47.4982	42.3839	1	1	1	1
FBtr0085632	Fer1HCH-RB	0.045362	NOTEST	0.0128	NOTEST	0.943927	-4.32095	1.8706	1.84328	28.2766	23.6664	23.4258	22.4209	213.603	400.362	1	0	1	1
FBtr0343147	Tim9a-RB	0.018893	0.102441	0.0021	0.0683	1.49995	-0.203534	1.96971	0.867617	5.46817	23.4682	22.4328	20.7882	32.5379	38.929	1	1	1	1
FBtr0079681	CG13088-RA	0.04638	0.079967	0.0136	0.0414	0.950629	0.132829	1.7629	0.659746	2.79442	56.7972	21.7261	17.8352	2.64827	2.71848	1	1	1	1
FBtr0340144	CG6568-RB	0.043827	NOTEST	0.0123	NOTEST	0.74811	-1.01245	1.1451	0.521144	22.597	72.2378	23.5322	7.12486	4.8742	5.43492	1	1	1	1
FBtr0077454	CG15440-RA	0.047351	0.138	0.0143	0.1212	0.281884	-0.722113	0.362827	-0.539211	0.135969	27.1498	0.587403	0.578736	11.4776	15.5	1	0	1	1
FBtr0077987	Pino-RB	0.008325	0.159258	0.0004	0.156	1.29996	-0.963021	2.32929	-0.373455	15.1995	9.33669	20.5926	18.7079	14.9681	12.9791	1	1	1	1
FBtr0071207	Nrg-RA	0.049231	0.167679	0.0156	0.1674	0.50197	-0.973862	2.4676	2.78678	39.4031	96.2319	7.10173	5.9292	3.45696	5.56367	1	1	1	1
FBtr0113422	IRSp53-RB	0.042794	0.140516	0.0117	0.1257	0.801162	-0.776677	2.31345	0.972303	15.2325	12.8918	20.9333	20.4473	14.3544	15.8833	1	1	1	1
FBtr0076106	CG32091-RB	0.009138	NOTEST	0.0005	NOTEST	1.1925	-1.53088	2.63223	0.583826	11.1469	12.3046	19.8347	19.7351	6.56877	9.16268	1	0	1	1
FBtr0085795	rod-RA	0.030085	NOTEST	0.0053	NOTEST	1.10794	-1.09349	2.14419	2.72123	63.2331	10.7122	20.2373	21.3391	1.10709	1.92648	1	1	1	1
FBtr0080708	l(2)35Cc-RA	0.036949	NOTEST	0.0082	NOTEST	0.916398	-3.62861	1.58428	-2.07687	34.183	5.34832	18.6574	18.8697	2.07436	1.83377	1	1	1	1
FBtr0331838	lqf-RL	0.019809	NOTEST	0.0023	NOTEST	-0.494887	-1.43608	0.846618	0.359353	9.08758	5.292	19.3271	17.5819	5.48584	4.06836	1	1	1	1
FBtr0088473	trpl-RB	0.029042	NOTEST	0.005	NOTEST	1.30253	-1.21535	1.90467	2.60034	17.3545	18.8963	9.17732	9.19652	154.913	97.9094	1	1	1	1
FBtr0079299	Aatf-RA	0.047472	NOTEST	0.0144	NOTEST	0.185936	-1.41792	1.00764	0.328302	17.3877	58.6917	22.1982	16.0887	3.43873	5.66808	1	1	1	1
FBtr0088576	Su(var)2-10-RE	0.04338	NOTEST	0.0121	NOTEST	0.834168	1.20331	1.7398	2.63914	69.4036	105.257	5.98683	6.67689	14.2144	13.8247	1	0	1	1
FBtr0301890	Vdup1-RD	0.036266	0.143486	0.008	0.1306	0.544642	-0.737409	1.24915	0.334297	11.8065	3.00754	20.3752	20.4806	2.90808	3.46623	1	1	1	1
FBtr0344845	CG10623-RC	0.04701	NOTEST	0.014	NOTEST	0.556469	-3.08914	1.97222	1.74672	26.6117	65.5097	5.58926	6.50216	6.0088	3.73231	1	1	1	1
FBtr0332356	CG42817-RB	0.037946	0.077316	0.009	0.0386	1.35819	0.135357	2.67533	1.33295	70.3771	97.4485	7.69757	7.22595	13.0627	13.0915	1	1	1	1
FBtr0091486	PNUTS-RA	0.04631	0.081702	0.0135	0.0431	0.67321	0.08256	1.35309	1.51521	2.89936	77.6764	23.5631	3.29282	12.212	10.6952	1	1	1	1
FBtr0087444	hui-RB	0.027705	NOTEST	0.0044	NOTEST	0.912872	-1.19515	1.17493	0.75025	7.72592	50.581	5.74936	5.38586	32.1057	53.7441	1	0	1	1
FBtr0335508	CG31710-RC	0.016056	NOTEST	0.0015	NOTEST	1.59712	-2.4546	3.72425	-0.87761	21.5314	8.36906	16.5704	22.6914	3.52978	3.651	1	1	1	1
FBtr0087336	eIF2Bgamma-RA	0.048215	0.101348	0.0148	0.0672	0.707305	-0.24844	2.34358	1.78307	79.4625	10.3987	19.9933	19.6497	16.2034	20.709	1	0	1	1
FBtr0306738	fne-RC	0.040464	0.076404	0.0106	0.0377	1.05577	0.149534	2.4368	2.34638	2.47507	1.43327	3.73327	2.9301	55.4825	48.1519	1	1	1	1
FBtr0087339	CG30466-RA	0.042891	NOTEST	0.0118	NOTEST	0.715887	-2.77329	1.15134	1.0324	15.197	29.5587	9.15584	12.2458	5.70392	8.77207	1	1	1	1
FBtr0072417	pain-RA	0.023507	0.07866	0.0032	0.0402	0.786701	-0.156385	1.69615	1.07466	12.8658	45.4904	6.07987	3.9851	6.4399	13.597	1	1	1	1
FBtr0304161	Root-RD	0.022501	0.088809	0.0029	0.0519	1.65441	-0.021078	2.27593	0.42922	21.1518	22.397	5.77083	6.6592	1.93456	1.44049	1	1	1	1
FBtr0082572	GstD5-RA	0.043045	NOTEST	0.0119	NOTEST	0.809602	-1.70538	3.49909	-0.560823	72.6113	1.42296	7.65732	21.0899	1.51562	11.4157	1	1	1	1
FBtr0452125	CG46310-RA	0.042034	0.10336	0.0113	0.0696	0.882954	-0.294118	2.49128	-0.019525	30.2899	93.51	12.4945	6.18546	1.24876	1.68985	1	1	1	1
FBtr0331400	CG13722-RB	0.018021	NOTEST	0.0019	NOTEST	2.09714	-0.133167	4.04561	1.19423	3.30815	16.2009	3.7405	4.84988	1.67729	0.686683	1	0	1	1
FBtr0433531	Sod3-RF	0.035093	0.110036	0.0074	0.079	0.950162	-0.445842	2.29833	1.36551	71.0023	1.86774	5.77339	0.275892	10.9334	7.88802	1	1	1	1
FBtr0081785	CG3223-RA	0.049033	0.098901	0.0155	0.0639	0.768798	-0.262633	1.34518	1.87756	45.3388	4.2194	23.2848	21.0171	8.35605	12.222	1	1	1	1
FBtr0334482	bt-RH	0.049564	NOTEST	0.0158	NOTEST	0.555417	-4.95063	1.7136	-1.26745	24.004	17.2726	11.4211	14.0683	23.8821	27.9666	1	1	1	1
FBtr0072866	HBS1-RA	0.049033	NOTEST	0.0155	NOTEST	0.059067	-1.41198	2.42586	0.796136	14.4595	5.79149	20.623	17.8385	5.23501	9.87619	1	0	1	1
FBtr0334865	Uvrag-RB	0.030526	NOTEST	0.0055	NOTEST	1.13734	-4.5078	1.46274	0.813577	23.4526	76.6298	19.0556	19.2502	5.19911	4.30104	1	1	1	1
FBtr0086889	swi2-RA	0.027998	NOTEST	0.0045	NOTEST	0.812503	-2.46799	1.01562	-1.55693	10.4833	21.8652	3.34607	0.28967	1.08274	1.30248	1	1	1	1
FBtr0070127	SkpA-RC	0.041496	0.144137	0.0111	0.1316	1.10834	-0.766676	1.47139	0.043511	25.5644	8.6326	20.6532	17.8422	15.9571	18.517	1	1	1	1
FBtr0072236	Snap29-RA	0.037798	0.107171	0.0089	0.075	0.36821	-0.302447	1.12064	0.980484	15.4509	14.1794	23.3173	20.9663	14.6449	17.0007	1	0	1	1
FBtr0290024	CG7394-RB	0.041329	NOTEST	0.011	NOTEST	0.539361	-1.39911	0.858967	0.587861	12.6052	9.51477	20.5994	20.1658	1.66011	3.19287	1	1	0	1
FBtr0085094	SPARC-RA	0.008325	NOTEST	0.0004	NOTEST	1.48231	0.768729	2.90367	1.48008	15.36	47.0989	22.3256	1.48374	136.017	175.43	1	0	1	1
FBtr0075958	vih-RA	0.042794	0.081833	0.0117	0.0434	0.2849	0.138438	1.70698	2.67923	14.6127	1.79774	21.2237	21.4199	14.2414	14.0148	1	1	1	1
FBtr0072235	eIF6-RA	0.007493	NOTEST	0.0003	NOTEST	1.64543	-1.15691	2.77549	0.195866	18.516	32.4316	22.4594	18.7115	9.35234	16.0724	1	0	1	1
FBtr0074135	exd-RA	0.024912	NOTEST	0.0037	NOTEST	0.62418	-0.691302	2.03904	1.24199	6.1018	76.2862	6.04737	9.28373	45.477	46.7854	1	0	1	1
FBtr0110834	CG31030-RB	0.032454	NOTEST	0.0062	NOTEST	1.20218	-1.3972	3.69757	1.00114	2.59229	2.55054	13.605	15.786	32.5857	18.847	1	1	1	1
FBtr0088073	Tret1-1-RA	0.034078	NOTEST	0.0069	NOTEST	1.12961	-1.28203	2.45956	-0.237324	18.9352	6.66197	22.2855	6.26433	17.2808	25.9597	1	0	1	1
FBtr0086119	PGAP3-RB	0.027998	NOTEST	0.0045	NOTEST	1.13217	-1.34707	2.35136	2.04306	18.3749	28.1548	22.7244	20.4642	6.8178	8.79527	1	1	1	1
FBtr0078215	mTerf3-RA	0.037274	0.092152	0.0084	0.0558	0.931047	-0.145075	1.02192	1.46557	90.1761	15.3739	4.16723	8.13112	5.87782	7.3096	1	1	1	1
FBtr0078212	knrl-RA	0.035591	NOTEST	0.0076	NOTEST	0.697524	-1.97958	2.61679	2.2694	61.9163	1.95882	3.6524	22.9226	3.61178	6.33594	1	0	1	1
FBtr0333607	CG9705-RC	0.043827	NOTEST	0.0123	NOTEST	0.163248	-1.64987	0.932055	0.295921	57.3739	9.753	13.1457	18.1032	6.59556	9.57768	1	1	1	1
FBtr0334794	kraken-RB	0.015557	0.126622	0.0014	0.1035	1.59635	-0.545089	1.85984	0.525191	4.48721	7.17831	1.60048	1.82815	7.97525	16.3742	1	1	1	1
FBtr0304603	pros-RH	0.03291	0.108461	0.0064	0.0763	1.17559	-0.516397	1.76599	2.10309	120.679	109.627	10.7546	13.3543	55.3614	38.4527	1	1	1	1
FBtr0307491	GCS1-RC	0.012521	NOTEST	0.0009	NOTEST	1.30791	-3.04385	1.6736	-0.509175	22.3478	27.7195	20.3638	2.13944	6.11911	6.09497	1	1	1	1
FBtr0081356	RtGEF-RA	0.017516	NOTEST	0.0018	NOTEST	1.4439	-4.69987	1.80861	-0.011009	44.8287	53.6156	3.61266	4.80025	10.3646	11.8578	1	1	1	1
FBtr0078135	CG3625-RA	0.048415	NOTEST	0.015	NOTEST	0.416235	-3.67168	2.31638	0.477883	20.3449	26.5407	23.0157	0.536504	31.3214	34.1702	1	1	1	1
FBtr0307552	Mccc1-RD	0.049997	NOTEST	0.0161	NOTEST	0.508629	-2.70922	1.85232	1.30928	12.0766	9.25587	20.0558	19.1879	7.53291	7.94332	1	1	1	1
FBtr0081367	CG10949-RA	0.034122	0.127776	0.007	0.1054	0.653237	-0.642	0.891383	0.235829	20.3409	13.9636	22.751	1.01978	2.88217	3.3167	1	1	1	1
FBtr0337003	RluA-2-RE	0.041811	NOTEST	0.0112	NOTEST	1.12524	-1.25559	2.3003	0.322122	22.6681	74.2061	2.8291	14.5673	3.22884	4.01268	1	1	1	1
FBtr0087941	CG8818-RA	0.00999	NOTEST	0.0006	NOTEST	1.57808	2.46055	2.50697	2.61051	17.2548	3.66129	21.5073	22.4752	33.182	37.1124	1	0	1	1
FBtr0083195	c(3)G-RB	0.046577	0.108684	0.0138	0.0768	0.132096	-0.329326	4.44631	0.601474	12.3638	23.0003	15.5526	18.7101	4.37297	7.17296	1	1	1	1
FBtr0082829	CG9288-RA	0.009138	NOTEST	0.0005	NOTEST	2.27967	-2.42842	3.32067	1.10194	11.0128	0.197379	21.7386	0.451112	4.20017	4.95765	1	1	1	1
FBtr0082943	HEATR2-RA	0.042794	NOTEST	0.0117	NOTEST	0.603565	-1.17907	1.6644	0.291143	86.6375	82.4445	5.42072	8.05349	4.29421	5.82646	1	0	1	1
FBtr0080125	CG7300-RB	0.020585	0.122919	0.0025	0.098	1.57083	-0.45546	1.72269	1.55924	0.252435	16.7961	0.145953	21.3826	27.2908	30.1757	1	1	1	1
FBtr0082946	su(Hw)-RA	0.022706	0.103921	0.003	0.0706	0.909798	-0.470348	2.39743	1.09816	13.7297	19.86	21.0707	22.418	6.45295	7.53437	1	1	1	1
FBtr0113011	Wdr62-RD	0.025698	0.132685	0.0039	0.1132	1.2035	-0.691758	2.26809	1.39415	6.8839	110.82	18.4267	14.7436	20.7796	23.13	1	1	1	1
FBtr0072131	CG5597-RA	0.033871	NOTEST	0.0068	NOTEST	0.823136	-2.1977	1.39845	-0.501512	25.7152	35.4327	0.029148	0.834706	85.3728	128.046	1	0	1	1
FBtr0084406	CG31365-RA	0.034839	NOTEST	0.0073	NOTEST	0.910129	-3.03902	2.08444	-1.64868	9.12001	4.84434	0.108169	0.877129	4.91908	6.11202	1	0	1	1
FBtr0077189	Rpt6-RA	0.033382	NOTEST	0.0066	NOTEST	0.894569	0.661491	2.33216	2.23314	15.251	20.072	21.5648	22.3742	13.1571	20.9272	1	0	1	1
FBtr0088975	CG11127-RA	0.019426	NOTEST	0.0022	NOTEST	1.1689	-1.50645	2.63836	0.536614	8.99839	1.66192	19.3373	20.8776	7.75169	7.79824	1	1	1	1
FBtr0088205	CG12391-RA	0.022706	0.080173	0.003	0.0416	1.58236	0.261367	1.69932	1.16064	7.37342	51.1238	22.5497	0.440682	2.61784	3.44047	1	1	1	1
FBtr0339440	Pfrx-RN	0.035344	NOTEST	0.0075	NOTEST	1.09686	-1.49144	2.91845	-1.46151	73.7209	17.5402	8.96158	8.59541	13.7023	15.8901	1	1	1	1
FBtr0085831	CG11563-RA	0.012521	0.122573	0.0009	0.0975	2.15734	-0.482533	2.70538	1.90709	19.9321	20.7509	21.939	22.251	5.5985	7.31668	1	1	1	1
FBtr0075322	Nrt-RB	0.041496	NOTEST	0.0111	NOTEST	0.489232	-1.82823	0.836257	-0.377573	16.8228	71.9571	9.59107	11.4103	18.6654	17.5276	1	1	1	1
FBtr0334543	Pak-RI	0.04338	NOTEST	0.0121	NOTEST	0.699481	-2.10366	1.2412	0.002567	46.2965	28.3835	13.0867	10.3192	10.6494	10.0794	1	1	1	1
FBtr0303414	CG2059-RB	0.041329	0.115799	0.011	0.0867	0.507966	-0.389131	1.73204	0.274119	11.5927	27.1174	20.3351	18.0942	11.3586	16.8818	1	1	1	1
FBtr0300982	bsk-RE	0.045609	NOTEST	0.013	NOTEST	1.01562	-2.38721	1.79797	0.396586	25.1975	70.2773	0.214893	4.59892	2.16423	1.17674	1	1	0	1
FBtr0076956	ple-RA	0.04631	0.105456	0.0135	0.0728	0.814116	-0.397254	2.1815	3.35589	2.53465	12.737	3.29434	7.81121	8.19622	9.73177	1	1	0	1
FBtr0075078	CG3961-RC	0.021654	NOTEST	0.0027	NOTEST	1.2452	-1.51439	2.06145	-1.14268	0.609618	5.17154	1.54334	5.06763	17.6379	16.5115	1	1	1	1
FBtr0080916	mdy-RB	0.023507	0.097741	0.0032	0.0625	1.64188	-0.114915	2.83566	3.32553	23.6804	36.3437	23.9179	2.06461	35.4357	38.5465	1	1	1	1
FBtr0339949	Aladin-RB	0.038458	0.159429	0.0094	0.1563	0.350186	-0.91422	1.02231	1.42946	24.345	9.93746	14.756	17.6467	1.79934	2.19447	1	1	1	1
FBtr0080086	CG5676-RA	0.023613	0.083565	0.0033	0.0454	1.29105	0.008772	1.81323	2.98602	26.6113	1.45594	21.0404	21.5767	49.6389	59.1356	1	1	1	1
FBtr0084043	CG7079-RA	0.019809	0.120363	0.0023	0.0939	1.40647	-0.463266	1.8242	1.38803	35.8985	31.0647	2.308	23.8869	4.4264	4.23027	1	1	1	1
FBtr0084671	CG13625-RA	0.032454	NOTEST	0.0062	NOTEST	1.23294	-2.91939	1.76191	-2.31914	29.2721	60.3509	1.1742	1.4464	1.27422	1.58919	1	1	1	1
FBtr0335387	FASN1-RC	0.016056	0.086604	0.0015	0.0492	1.2883	-0.073448	1.54765	2.13807	4.23428	81.5493	4.01956	4.29145	36.7333	30.3949	1	1	1	1
FBtr0290278	CG8229-RD	0.022706	NOTEST	0.003	NOTEST	1.53196	-1.44789	3.45366	0.771506	1.67161	2.36518	1.51227	3.72697	7.75343	10.0428	1	1	1	1
FBtr0302434	CG16986-RB	0.014403	0.118559	0.0012	0.0906	2.0137	-0.609068	2.86167	1.09048	47.4505	1.60698	1.15668	0.999108	25.3381	24.2249	1	1	1	1
FBtr0071094	RpS14a-RB	0.035867	0.077218	0.0077	0.0385	1.02108	0.081302	2.4023	2.15672	11.8028	4.34125	3.08581	4.72066	290.232	360.482	1	1	1	1
FBtr0071095	RpS14a-RA	0.028219	NOTEST	0.0046	NOTEST	0.833378	-2.75539	2.28772	-0.063866	14.1473	23.5385	19.1186	22.6197	11.7888	15.6014	1	1	1	1
FBtr0084409	Sec13-RA	0.04544	NOTEST	0.0129	NOTEST	0.801524	-1.96388	1.98636	0.248206	19.6685	19.1926	22.4556	22.336	13.3266	16.8305	1	1	1	1
FBtr0070861	CG6041-RA	0.022706	0.11549	0.003	0.0862	1.36767	-0.357551	3.83874	1.74206	62.1187	48.725	1.48142	4.84178	11.7499	13.1595	1	1	1	1
FBtr0339781	SPR-RB	0.004004	NOTEST	0.0001	NOTEST	3.12366	2.40313	3.28152	3.36135	6.2744	41.9783	6.10655	2.72516	20.3556	24.7956	1	0	1	1
FBtr0082183	Best1-RA	0.023063	0.092836	0.0031	0.0566	0.882728	-0.306134	1.40587	0.469083	15.9893	46.3494	2.10941	2.23583	9.56782	13.0983	1	1	1	1
FBtr0082181	Invadolysin-RA	0.008325	NOTEST	0.0004	NOTEST	2.39378	-1.44181	2.82513	2.40905	44.0093	95.3261	2.01193	2.78259	45.9249	61.9599	1	1	1	1
FBtr0071777	Oatp58Dc-RA	0.039427	NOTEST	0.0099	NOTEST	0.73369	-1.23992	1.73765	0.654885	19.9006	3.0889	5.0557	4.29843	8.6817	7.1454	1	1	1	1
FBtr0345005	CG13907-RB	0.043045	NOTEST	0.0119	NOTEST	1.03719	-3.02685	2.49108	0.085345	44.8275	82.8596	22.9519	16.5557	3.89838	5.14163	1	1	1	1
FBtr0088103	Syx6-RB	0.034291	NOTEST	0.0071	NOTEST	1.33007	-1.97167	1.93061	3.19509	11.7195	85.648	21.1398	19.025	41.8993	39.3947	1	1	1	1
FBtr0329963	CG10188-RC	0.00999	NOTEST	0.0006	NOTEST	1.90831	-1.2205	2.34877	-0.995655	8.69875	14.2806	19.1491	20.8207	16.0138	10.6003	1	0	1	1
FBtr0299788	CG42326-RD	0.00999	0.107104	0.0006	0.0749	1.36061	-0.38199	3.68548	2.44459	79.9921	90.7753	4.93797	2.14191	2.20371	2.06073	1	1	1	1
FBtr0343326	CG32726-RB	0.043228	0.159886	0.012	0.157	0.731826	-0.974111	1.25666	1.46732	34.5963	45.8946	1.27154	3.14988	39.9115	26.8351	1	1	0	0
FBtr0331760	sog-RB	0.023613	NOTEST	0.0033	NOTEST	1.14198	-3.0032	2.65791	-0.762933	9.07229	51.1311	6.63969	2.89534	2.40376	4.60863	1	0	1	1
FBtr0075672	mRpL39-RA	0.047195	0.102952	0.0141	0.069	0.545467	-0.151661	1.5054	1.83851	6.48322	3.21424	19.7375	19.6132	6.52299	7.40374	1	1	1	1
FBtr0082760	GILT1-RA	0.038236	NOTEST	0.0092	NOTEST	0.300556	-1.87859	4.15802	2.0205	10.7282	11.449	19.8293	19.5882	94.7458	132.441	1	1	1	1
FBtr0304807	CG43078-RA	0.027705	0.11549	0.0044	0.0862	1.09734	-0.44704	2.81404	2.95708	36.8712	35.2736	1.70748	0.611965	9.89391	8.66137	1	1	1	1
FBtr0085694	aralar1-RA	0.009138	NOTEST	0.0005	NOTEST	2.61668	-1.89427	2.69589	3.08242	52.3021	35.4172	3.86493	2.27655	56.4527	59.6006	1	1	1	1
FBtr0076782	Pdp1-RC	0.029395	NOTEST	0.0051	NOTEST	1.17276	-1.29942	2.37238	0.969885	51.8662	12.8931	8.27981	8.68487	6.97547	10.2894	1	1	1	1
FBtr0301858	CG42268-RH	0.018021	NOTEST	0.0019	NOTEST	1.79962	-3.5586	2.31727	0.818424	2.73563	1.03426	2.24112	1.65153	9.92207	8.70519	1	1	1	1
FBtr0333697	CG32195-RC	0.017147	NOTEST	0.0017	NOTEST	1.21702	-4.30182	4.38527	-0.752505	18.888	15.2381	21.0653	21.476	8.76418	16.3377	1	0	1	1
FBtr0113777	Gpb5-RA	0.035982	NOTEST	0.0078	NOTEST	0.858872	-2.41597	2.26002	2.06108	9.36349	1.72222	7.47126	22.6199	6.15884	7.7919	1	1	1	1
FBtr0079148	Gpdh1-RA	0.04087	NOTEST	0.0108	NOTEST	0.863861	-2.13639	1.2906	0.344709	50.2007	57.2969	6.66522	4.93033	23.5223	22.5384	1	1	1	1
FBtr0084308	CG6985-RA	0.038092	NOTEST	0.0091	NOTEST	0.958298	-3.80276	1.61788	-1.86956	72.7638	76.5745	17.3753	9.40029	1.75685	3.29929	1	1	1	1
FBtr0089451	anne-RG	0.018307	0.120029	0.002	0.0935	1.72624	-0.508963	2.85488	2.61832	1.63679	57.7154	2.87743	6.45851	33.7203	24.6107	1	1	1	1
FBtr0071389	CG9686-RA	0.006281	0.100848	0.0002	0.0666	1.987	-0.26631	2.67156	1.92078	33.4657	14.6478	1.82047	2.60044	61.8406	154.505	1	1	1	1
FBtr0080362	Patsas-RA	0.049033	NOTEST	0.0155	NOTEST	0.634581	-1.11386	3.03158	0.754272	1.52017	5.39321	1.30713	3.36787	7.69827	4.85511	1	1	1	1
FBtr0073697	CG32649-RA	0.022706	0.081702	0.003	0.0431	1.02147	0.049104	1.32528	0.659968	5.1454	28.5152	22.0854	22.5213	4.86026	6.76089	1	0	1	1
FBtr0333835	Rdl-RF	0.010993	0.096183	0.0007	0.0604	1.63565	-0.121168	2.2523	1.63697	5.00787	14.3096	5.40939	5.95991	121.741	84.5123	1	0	1	1
FBtr0110960	CG32982-RB	0.023063	0.096373	0.0031	0.0606	1.62591	-0.138591	2.19835	0.654605	5.33913	60.3406	2.78611	4.43217	7.51542	11.5663	1	1	1	1
FBtr0306100	sals-RE	0.037946	0.104133	0.009	0.0709	0.688754	-0.547004	0.933604	0.587484	6.02111	46.9366	17.6343	17.3813	1.53791	1.18965	1	1	1	0
FBtr0083136	CG31344-RA	0.030085	NOTEST	0.0053	NOTEST	0.948766	-3.05733	1.11225	-0.440907	28.8226	94.8882	21.5363	4.43299	10.9583	14.1381	1	0	1	1
FBtr0340195	sdk-RG	0.049033	NOTEST	0.0155	NOTEST	0.716121	-2.59548	1.21409	0.668913	12.7571	26.4776	7.80441	7.29305	1.65514	1.64901	1	1	1	1
FBtr0340192	Gfrl-RM	0.030821	NOTEST	0.0056	NOTEST	0.869622	-4.14532	2.61382	-0.462011	10.1566	17.9818	7.70498	10.3841	11.0643	9.54879	1	1	1	1
FBtr0346308	Fpgs-RB	0.048301	NOTEST	0.0149	NOTEST	0.184576	-2.75872	0.314237	-0.081216	44.8867	6.35874	17.1207	3.80446	2.52987	3.66069	1	1	1	1
FBtr0075852	cmb-RB	0.019426	NOTEST	0.0022	NOTEST	1.24835	-1.79677	3.83576	2.60654	81.232	16.5611	20.5195	21.407	6.94479	11.908	1	0	1	1
FBtr0084577	mRpS24-RA	0.012983	NOTEST	0.001	NOTEST	1.34706	-1.26693	2.00638	0.002178	4.86142	9.28811	22.7146	22.1382	12.6784	13.5135	1	0	1	1
FBtr0088505	l(2)k10201-RA	0.038236	0.112257	0.0092	0.0822	0.661495	-0.452565	2.12382	0.833449	0.053405	4.89229	23.5076	21.6217	1.85025	2.19996	1	1	1	1
FBtr0084272	mRpL45-RA	0.013672	NOTEST	0.0011	NOTEST	1.28799	-1.17988	3.00502	0.055928	13.9477	82.1241	20.9257	22.794	8.96673	11.3018	1	1	1	1
FBtr0089553	Ubc10-RA	0.04544	NOTEST	0.0129	NOTEST	0.461991	-2.27377	1.04435	0.030559	3.71941	8.68738	0.79026	1.40594	19.7977	22.6932	1	1	1	1
FBtr0078847	CG2016-RB	0.004004	0.122129	0.0001	0.0967	1.85257	-0.525295	2.19023	-0.18563	20.2808	36.2701	22.7918	1.72333	15.662	8.78738	1	1	1	1
FBtr0075911	mirr-RA	0.038092	NOTEST	0.0091	NOTEST	-0.158473	-1.5454	1.10996	2.66352	9.06316	86.4251	19.2204	21.0657	2.89528	2.84901	1	1	1	1
FBtr0309285	CG33543-RD	0.004004	0.133064	0.0001	0.1139	1.71761	-0.604395	6.16008	0.943915	14.4451	12.0544	21.2606	20.2222	24.6069	13.8136	1	1	1	1
FBtr0330302	CG33203-RF	0.012521	NOTEST	0.0009	NOTEST	2.32379	-1.71948	2.34872	-0.991124	0.328058	15.2048	0.34244	2.30508	22.2234	16.8508	1	1	1	1
FBtr0088402	magu-RB	0.025698	0.106086	0.0039	0.0735	1.63753	-0.267479	1.93949	0.631077	18.6723	1.05404	22.1168	21.6933	9.65159	11.5692	1	1	1	1
FBtr0087533	CG8468-RA	0.045639	0.130702	0.0131	0.1099	0.855606	-0.717422	2.90091	0.662974	46.3043	60.7127	13.8059	9.64674	8.62471	12.9961	1	1	1	1
FBtr0081993	pum-RB	0.026865	0.149208	0.0042	0.1402	1.68092	-0.839733	2.50604	2.47184	71.1484	96.1691	23.8264	2.79527	3.89271	4.58535	1	1	1	1
FBtr0073146	sty-RB	0.006281	NOTEST	0.0002	NOTEST	2.56825	0.556206	3.5241	2.01554	10.5766	26.1104	7.23578	9.72959	11.1631	15.1576	1	0	1	1
FBtr0074760	Arp10-RA	0.019426	0.1305	0.0022	0.1096	1.95412	-0.634489	3.248	-0.625693	22.7078	24.1394	23.6071	23.791	10.0132	12.9091	1	1	1	1
FBtr0302374	jbug-RL	0.014986	0.08397	0.0013	0.046	1.96856	0.020207	2.57861	2.94716	7.88747	22.0216	0.861143	23.4716	5.94754	9.88432	1	1	1	1
FBtr0087902	Den1-RA	0.030085	NOTEST	0.0053	NOTEST	1.0317	-1.20625	4.02265	1.00869	14.0335	0.752269	0.737046	0.649974	34.1711	27.653	1	1	1	1
FBtr0301202	CG6424-RC	0.034078	0.139213	0.0069	0.1234	0.722663	-0.700326	3.64913	2.00904	2.24321	5.96627	23.2034	22.0884	38.7743	34.6428	1	1	1	1
FBtr0078403	ebd2-RA	0.043228	0.125976	0.012	0.1027	0.764944	-0.59433	2.79077	-0.189443	96.5481	14.3401	9.7468	16.0162	2.46752	1.68956	1	1	1	1
FBtr0303779	CG10165-RC	0.040756	NOTEST	0.0107	NOTEST	0.868593	-5.74838	2.21511	2.62285	62.7209	7.11973	7.09661	6.19418	2.50259	2.88605	1	1	1	1
FBtr0083667	CG7706-RA	0.042891	0.094267	0.0118	0.0581	0.788915	-0.076773	2.3119	1.4299	8.38358	10.5992	0.797301	3.72761	1.00427	1.47551	1	1	1	1
FBtr0075992	ssp-RA	0.018307	NOTEST	0.002	NOTEST	1.76632	-1.48507	2.32616	-0.38009	32.5534	10.9409	20.9189	2.2742	10.494	13.5413	1	0	1	1
FBtr0344438	Kr-h1-RB	0.011853	0.082681	0.0008	0.0444	1.57028	0.071777	2.3569	2.35787	50.5738	49.9788	4.71629	3.69824	2.37196	2.5903	1	1	1	1
FBtr0307212	CG16978-RB	0.012521	NOTEST	0.0009	NOTEST	1.24931	-2.78602	1.99209	1.12622	36.6467	26.003	8.74538	12.5298	117.934	145.857	1	1	1	1
FBtr0076329	Ilp2-RA	0.022218	NOTEST	0.0028	NOTEST	0.889854	-1.44079	3.23074	0.331967	15.0621	10.4345	21.4749	19.9119	169.232	119.15	1	1	1	1
FBtr0307350	Arr1-RB	0.023063	NOTEST	0.0031	NOTEST	0.37588	-1.40288	6.61608	0.581094	80.3362	4.9544	5.07562	2.93267	3.98582	2.78522	1	1	1	1
FBtr0339181	Sp7-RF	0.037648	NOTEST	0.0088	NOTEST	0.569963	-3.80182	1.70862	-1.14104	35.9478	7.88938	1.85845	5.9203	1.23911	2.12304	1	1	1	1
FBtr0082909	140up-RA	0.037495	NOTEST	0.0086	NOTEST	0.742961	-1.45511	1.28094	0.514078	32.9588	2.55822	0.705695	20.9516	9.74094	9.55872	1	1	1	1
FBtr0075452	Strumpellin-RA	0.04701	NOTEST	0.014	NOTEST	0.745615	-2.54016	1.2949	-1.2061	27.004	16.0814	23.4385	21.7686	6.12021	5.70704	1	1	1	1
FBtr0300178	gol-RC	0.035867	0.13561	0.0077	0.1175	0.538906	-0.683178	0.942762	0.20736	33.0012	28.3183	11.275	12.0028	28.7263	24.6485	1	1	1	1
FBtr0071342	Zpr1-RA	0.049033	NOTEST	0.0154	NOTEST	0.733503	-3.42123	1.15335	-1.41549	16.9981	11.6257	21.6334	21.2275	2.20166	3.00568	1	0	1	1
FBtr0088245	LTV1-RA	0.012983	0.098403	0.001	0.0633	1.36051	-0.46382	2.92723	0.21132	13.1153	1.46596	20.5908	22.8632	30.6095	34.2954	1	1	1	1
FBtr0088717	CG30356-RA	0.047472	NOTEST	0.0144	NOTEST	0.696795	-2.97953	2.16804	-2.35779	54.2366	24.761	4.31284	6.4501	2.67315	2.68221	1	1	1	1
FBtr0303873	tai-RF	0.049033	0.07593	0.0154	0.0371	0.356788	-0.462902	0.474594	-0.238845	124.339	60.1971	11.6557	14.3836	12.3788	12.6522	1	1	1	1
FBtr0340359	CG5174-RP	0.018021	0.092836	0.0019	0.0566	2.06068	-0.206296	2.57925	3.5487	53.4748	3.92305	4.76035	2.39853	5.32697	7.21127	1	1	1	1
FBtr0344327	CG31224-RC	0.043045	NOTEST	0.0119	NOTEST	0.405735	-1.27693	1.04448	-0.184101	42.2224	69.5741	23.4695	7.90491	1.13508	1.18836	1	1	1	1
FBtr0075983	CG32103-RC	0.033164	0.085747	0.0065	0.048	0.948838	0.156185	2.32999	0.412505	15.2105	97.3548	21.5428	2.86958	11.5489	18.3114	1	1	1	1
FBtr0074991	CG9666-RA	0.049564	NOTEST	0.0158	NOTEST	0.746804	-2.03371	1.6343	4.36845	31.5777	86.4718	20.9404	23.9045	3.12019	3.91899	1	1	1	1
FBtr0076022	eIF3l-RA	0.017147	NOTEST	0.0017	NOTEST	1.43489	0.963488	2.89661	1.96162	17.16	21.2981	22.1462	23.0159	89.6025	86.3721	1	0	1	1
FBtr0306634	CG42668-RN	0.016056	NOTEST	0.0015	NOTEST	1.7134	-1.15664	2.42434	-0.684328	13.2765	10.7467	8.27513	7.68848	3.90184	4.07445	1	1	1	1
FBtr0080526	Ing5-RB	0.037495	0.153949	0.0086	0.1476	0.711827	-0.889184	1.57189	0.167614	4.46946	11.4592	18.8297	19.2638	4.31473	5.5271	1	1	1	1
FBtr0082624	Cog1-RA	0	0.161912	0	0.1607	3.28845	-0.921246	3.7463	0.480104	17.8919	9.10073	21.0684	19.3861	8.89475	8.77803	1	1	1	1
FBtr0310064	vib-RB	0.024315	NOTEST	0.0035	NOTEST	1.37314	-3.53858	1.50932	0.662407	16.9825	114.453	4.61412	11.3283	24.7351	15.5952	1	1	1	1
FBtr0073252	Cpr64Ac-RA	0.004004	NOTEST	0.0001	NOTEST	1.48144	0.764184	1.9659	4.63786	87.5092	41.7594	10.7934	17.9085	1.20934	0.365953	1	0	1	1
FBtr0112806	fw-RB	0.018307	0.109481	0.002	0.0778	1.79912	-0.242689	3.83807	1.61281	5.10491	11.7135	22.9512	19.8133	3.71311	1.85276	1	1	1	1
FBtr0078060	shv-RA	0.048415	0.087838	0.015	0.0505	0.815905	-0.009503	1.17615	0.788517	20.4421	72.9721	23.2938	0.250219	12.1795	15.9438	1	0	1	1
FBtr0452181	yki-RH	0.046577	0.164037	0.0138	0.1633	0.836662	-0.967351	2.3039	0.641825	8.97542	19.5952	23.2624	8.69783	5.28933	5.95499	1	1	1	1
FBtr0081333	CG10721-RA	0.023613	0.108447	0.0033	0.0762	1.56129	-0.305054	3.11712	1.47402	2.63305	1.84178	21.4192	22.1147	4.28233	5.21603	1	1	1	1
FBtr0339356	CG8635-RB	0.032454	NOTEST	0.0062	NOTEST	0.762274	-1.72345	2.03585	0.164542	13.4559	95.7138	20.7986	21.702	12.0905	14.746	1	1	1	1
FBtr0308228	pod1-RG	0.00999	0.076204	0.0006	0.0375	1.90451	0.172681	3.51422	0.434944	10.7646	25.8582	21.7977	23.6378	7.27064	8.48139	1	1	1	1
FBtr0334610	Nrx-1-RF	0.037274	NOTEST	0.0084	NOTEST	1.15231	-2.42456	1.64632	0.87264	18.7121	15.2422	22.5816	21.2578	1.32531	1.08201	1	1	1	1
FBtr0084755	beta4GalT7-RA	0.026062	0.109621	0.004	0.0781	1.13695	-0.287328	2.73075	3.04502	13.9192	94.6008	18.8015	19.2567	3.08261	4.57568	1	1	1	1
FBtr0300774	Hexo1-RE	0.037495	NOTEST	0.0086	NOTEST	1.27355	-2.0824	1.52801	-1.55966	6.87226	0.910377	0.526859	23.7643	7.76145	9.94512	1	1	1	1
FBtr0307189	CG15199-RB	0.036062	0.077218	0.0079	0.0385	0.851575	0.235823	1.42276	1.6264	3.76375	15.2588	16.7461	16.3216	13.1692	12.8383	1	1	1	1
FBtr0084458	CG10375-RA	0.04087	NOTEST	0.0108	NOTEST	0.417556	1.32873	0.799029	1.47569	18.3414	15.6787	0.12792	0.795264	10.2373	12.6727	1	0	1	1
FBtr0071035	Inx7-RA	0.04964	NOTEST	0.0159	NOTEST	0.790828	-0.917376	2.60076	0.115097	78.8444	61.0981	6.71792	4.96187	1.29317	0.819794	1	0	1	1
FBtr0072813	metl-RA	0.028433	0.138927	0.0047	0.1228	1.23409	-0.726734	4.46248	-0.491784	88.5121	1.31599	21.4574	21.7717	9.46442	9.62755	1	1	1	1
FBtr0072812	alphaCOP-RA	0.03366	NOTEST	0.0067	NOTEST	1.22778	-3.12426	2.01222	0.046774	90.6109	44.0535	2.64584	3.96779	13.1029	20.338	1	1	1	1
FBtr0087870	nemy-RB	0.007493	NOTEST	0.0003	NOTEST	2.37014	-2.24375	2.67136	-1.08179	8.05303	30.6463	6.42311	6.58382	4.55488	5.40226	1	1	1	1
FBtr0299833	KCNQ-RD	0.042507	NOTEST	0.0115	NOTEST	0.662288	-4.38433	1.04607	1.6134	28.804	14.6402	23.8372	17.0246	7.73926	8.51175	1	1	1	1
FBtr0301812	CG41128-RB	0.04338	0.125286	0.0121	0.1017	0.012339	-0.703174	4.35445	2.68771	10.601	7.76398	19.947	18.7478	494.084	344.699	1	1	1	1
FBtr0344755	Yeti-RB	0.049997	0.146814	0.0161	0.1359	0.796687	-0.825698	1.24462	0.97024	56.0903	19.2474	4.56912	5.9409	20.6477	16.1311	1	1	1	1
FBtr0089084	Eph-RC	0.049231	0.126936	0.0156	0.1042	-0.361779	-0.60524	1.67438	4.20241	8.83013	10.4356	19.1103	19.7364	25.3347	27.2574	1	1	1	1
FBtr0303198	gce-RC	0.036949	NOTEST	0.0082	NOTEST	0.976661	-1.54646	1.50182	-1.1227	51.8222	23.5785	4.03694	23.4283	10.9292	14.1482	1	1	1	1
FBtr0082535	Lk6-RB	0.046577	NOTEST	0.0138	NOTEST	0.444921	-2.20057	2.92223	-0.520369	10.5684	23.1322	19.707	23.4179	48.3837	43.4588	1	0	1	1
FBtr0100298	Dyb-RD	0.013672	NOTEST	0.0011	NOTEST	1.53528	-1.08947	2.05079	0.925885	36.4455	30.3502	21.1133	2.24679	6.55485	6.84575	1	1	1	1
FBtr0079218	slmo-RB	0.048499	0.155485	0.0151	0.1499	0.526914	-0.955974	0.964739	-0.477375	20.7464	68.2291	23.0531	0.84039	35.2937	38.0476	1	1	1	1
FBtr0074299	Cnx14D-RA	0.037946	NOTEST	0.009	NOTEST	1.17583	-1.56852	3.56902	1.13703	94.9355	84.6486	17.4621	21.5254	3.4608	4.11462	1	1	1	1
FBtr0301959	Tm1-RM	0.019809	0.085284	0.0023	0.0475	1.89504	-0.066256	2.05261	0.407098	34.6964	10.5689	20.4357	21.9408	114.962	104.861	1	1	1	1
FBtr0082280	CG14687-RA	0.031642	NOTEST	0.0059	NOTEST	1.71957	-1.00809	4.52066	1.45134	3.07457	7.50697	3.57593	1.49925	137.802	67.2013	1	0	1	1
FBtr0083804	Vha13-RA	0.03133	0.10693	0.0058	0.0746	1.14572	-0.511284	2.23095	4.72663	0.7187	1.16584	23.6715	22.5689	84.3516	85.3469	1	1	1	1
FBtr0084017	meigo-RA	0.021654	NOTEST	0.0027	NOTEST	1.05142	0.036988	2.8819	0.950164	0.099383	2.47442	0.758481	1.0484	17.1291	21.2313	1	0	1	1
FBtr0347554	CG42238-RE	0.046794	NOTEST	0.0139	NOTEST	0.553427	-4.58559	1.53661	-1.86244	4.07949	7.37722	3.74073	0.061925	1.57374	1.68843	1	1	1	1
FBtr0089975	sdt-RD	0.014403	0.09704	0.0012	0.0616	2.53814	-0.310571	4.05546	1.16462	9.55984	17.1145	20.1389	21.4197	10.7008	10.2678	1	1	1	1
FBtr0071533	mRpL54-RA	0.02539	NOTEST	0.0038	NOTEST	1.76445	-2.12542	3.21283	-0.564172	5.38578	1.24646	20.9707	23.0273	11.7883	14.224	1	1	1	1
FBtr0071532	cpa-RA	0.022501	0.082957	0.0029	0.0447	1.47261	0.150504	1.6972	2.60125	8.88626	96.1726	5.49835	6.03174	33.6099	45.6249	1	0	1	1
FBtr0342928	Nedd8-RB	0.017147	0.123922	0.0017	0.0995	0.968801	-0.523434	3.25826	0.791005	8.87055	7.01456	19.1386	18.3925	19.3362	23.4866	1	1	1	1
FBtr0070590	CG14270-RA	0.021654	0.119874	0.0027	0.0932	1.73149	-0.451324	2.0382	-0.30152	18.4372	1.97572	20.9149	21.0735	4.94125	6.01403	1	1	1	1
FBtr0071102	sn-RB	0.007493	0.079669	0.0003	0.0411	3.35718	-0.194865	3.84965	0.287605	17.2915	47.2302	22.1199	18.5661	46.2563	94.9023	1	1	1	1
FBtr0084629	Golgin84-RA	0.039267	NOTEST	0.0098	NOTEST	0.754513	-1.52513	0.939764	0.441863	7.32358	68.4538	23.4238	0.618642	5.02536	6.2953	1	0	1	1
FBtr0073382	CG2157-RA	0.039615	NOTEST	0.01	NOTEST	0.728153	-3.88508	1.65876	0.62082	19.8922	6.97322	22.5951	18.2614	2.15388	3.79633	1	1	1	1
FBtr0333568	CG11586-RB	0.046479	0.121803	0.0137	0.0963	1.10172	-0.53775	1.30401	0.254147	89.3107	84.2533	22.6831	23.9724	6.3658	7.83907	1	1	1	1
FBtr0079697	CG13097-RA	0.026354	0.092836	0.0041	0.0566	1.17909	-0.140432	1.96395	1.09052	14.1546	27.4068	21.1819	23.3047	4.14557	6.05955	1	1	1	1
FBtr0290300	sano-RE	0.047622	NOTEST	0.0145	NOTEST	0.771436	-2.54986	1.16192	-0.332501	18.3542	15.0945	7.01005	9.4995	2.88549	1.58635	1	1	1	1
FBtr0089964	Tm1-RG	0.040346	0.094267	0.0105	0.0581	1.02262	-0.031787	1.90421	1.61644	68.1295	87.7264	7.67173	6.32428	12.9338	10.0521	1	1	1	1
FBtr0084977	Exo84-RA	0.048499	NOTEST	0.0151	NOTEST	0.483223	0.744525	1.21428	2.23335	26.8656	4.34099	22.7622	19.5933	5.8927	8.55576	1	0	1	1
FBtr0331532	CG14109-RB	0.011853	NOTEST	0.0008	NOTEST	1.8471	-2.34117	3.59425	-1.30808	17.7441	22.843	22.0442	0.250791	6.75575	11.423	1	1	1	1
FBtr0085409	Slbp-RA	0.03133	NOTEST	0.0058	NOTEST	1.1898	-1.63831	2.01888	-0.103432	9.71462	4.1835	0.641095	0.46569	3.67536	5.92668	1	1	1	1
FBtr0072923	CG1146-RA	0.031884	NOTEST	0.006	NOTEST	0.735875	-4.57625	2.81195	2.86702	9.06245	11.5581	19.3377	16.6738	8.63805	17.2262	1	1	1	1
FBtr0330356	bru3-RN	0.039136	NOTEST	0.0097	NOTEST	0.751058	-5.67205	2.52264	-0.465129	9.54934	5.72212	7.18557	19.3526	1.52036	1.15409	1	1	1	1
FBtr0071248	lawc-RA	0.045639	0.116978	0.0132	0.0884	0.871328	-0.453058	2.06578	0.783323	37.529	15.6806	23.4601	23.482	34.3811	28.2599	1	1	1	1
FBtr0088568	Phax-RA	0.046479	0.130769	0.0137	0.11	0.743749	-0.682133	2.59526	0.068609	11.6403	63.4948	0.009476	2.88034	1.96871	2.42821	1	1	1	1
FBtr0331638	Cnot4-RK	0.048672	NOTEST	0.0152	NOTEST	0.07409	-3.0235	0.854981	-1.55843	46.5657	7.46063	16.596	3.76162	4.14166	4.42171	1	1	1	1
FBtr0345006	CG2277-RC	0.020077	NOTEST	0.0024	NOTEST	1.85505	-1.76374	2.19112	0.898023	42.8038	97.9191	4.34333	5.55478	5.87842	6.42782	1	1	1	1
FBtr0331632	CG4592-RB	0.049863	NOTEST	0.016	NOTEST	0.397328	-1.82161	1.53028	-1.71762	12.5879	11.3297	20.343	20.2392	9.5482	10.1509	1	0	1	1
FBtr0085394	Brd8-RA	0.038236	NOTEST	0.0092	NOTEST	0.877263	-2.18486	4.46568	-1.66152	68.6696	5.33619	17.354	19.0166	1.25576	1.61211	1	0	1	1
FBtr0304112	Cnot4-RH	0.028433	NOTEST	0.0047	NOTEST	1.36539	-3.82219	3.06143	-1.88714	5.70517	41.2902	4.01139	17.3256	8.79185	8.71377	1	1	1	1
FBtr0331635	CG5853-RB	0.04087	0.159081	0.0108	0.1558	0.200863	-0.92814	0.43996	1.23267	46.6221	28.8846	16.9121	14.3622	10.3955	15.0646	1	1	1	1
FBtr0344874	Ekar-RD	0.047195	NOTEST	0.0141	NOTEST	0.611627	-5.54316	1.06024	-1.58803	15.3409	11.5815	21.0742	4.29325	2.10385	2.62141	1	1	1	0
FBtr0343289	CG10904-RB	0.034122	0.124569	0.007	0.1006	1.24027	-0.600684	3.08027	0.471031	16.8416	3.80698	15.6799	19.2439	10.8971	13.7063	1	1	1	1
FBtr0074335	ppk28-RA	0.015557	NOTEST	0.0014	NOTEST	1.3905	-1.23694	1.56419	0.321708	19.5607	19.682	22.8129	22.2584	1.0354	1.60041	1	1	1	1
FBtr0086214	GNBP-like3-RA	0.028773	0.076628	0.0048	0.0379	0.903945	0.179959	1.18344	1.13949	7.28212	44.9701	2.82494	4.41552	15.4988	48.1264	1	1	1	1
FBtr0074330	mRpL22-RA	0.007493	0.10662	0.0003	0.0741	2.49381	-0.449191	3.86051	1.69271	34.3391	5.56085	22.8434	18.9934	12.2005	12.5868	1	1	1	1
FBtr0340412	CG32647-RC	0.049033	NOTEST	0.0155	NOTEST	0.299984	-1.75831	1.15288	0.767279	89.3364	104.216	18.6145	17.5	158.937	128.052	1	1	1	1
FBtr0074333	CG4789-RA	0.040044	0.110711	0.0102	0.08	0.423989	-0.414286	0.623063	1.09363	5.91856	7.32345	23.5368	0.317152	5.68712	8.61632	1	1	1	1
FBtr0070070	Or1a-RA	0.040287	0.115077	0.0104	0.0857	1.00452	-0.42122	1.6743	-0.269459	17.6196	62.6568	7.79212	3.6033	1.72701	1.24995	1	1	1	1
FBtr0089766	Cyp6d5-RA	0.040136	NOTEST	0.0103	NOTEST	0.707803	-0.083754	1.6632	1.07803	7.86176	9.15326	18.7661	16.6836	213.632	248.92	1	0	1	1
FBtr0076843	lark-RC	0.040464	NOTEST	0.0106	NOTEST	0.986081	-2.95172	1.49876	-0.933385	25.7514	69.7116	0.403376	6.57764	5.76477	7.24608	1	1	1	1
FBtr0085712	Cyp4c3-RA	0.035093	0.089761	0.0074	0.0528	1.31789	-0.047213	3.17295	2.88465	2.72133	16.4559	21.2466	19.1184	3.16307	1.51968	1	1	1	1
FBtr0085498	CG31038-RE	0.022706	0.110897	0.003	0.0803	1.35651	-0.38913	1.94871	2.8851	11.7563	99.5871	20.3959	19.0308	19.2284	19.5029	1	1	1	1
FBtr0072954	Pxn-RE	0.023063	NOTEST	0.0031	NOTEST	0.910893	-5.12503	2.67394	1.98202	87.0454	115.169	19.5196	11.1067	5.21746	5.20169	1	1	1	1
FBtr0308070	CG10353-RE	0.026354	NOTEST	0.0041	NOTEST	1.62076	-1.27363	1.74759	0.486985	23.1693	27.1361	20.4519	20.6979	5.04626	5.56869	1	1	1	1
FBtr0100532	Dhpr-RC	0.012521	0.109557	0.0009	0.078	1.88581	-0.407279	2.00497	1.11504	19.5756	2.52635	19.8141	0.531129	6.48895	7.2407	1	1	1	1
FBtr0083503	Prx3-RA	0.041496	0.147861	0.0111	0.138	0.565094	-0.809629	0.859893	2.26142	27.0653	84.0014	0.169244	2.1627	67.2712	69.356	1	1	1	1
FBtr0100537	bocks-RB	0.014403	0.112257	0.0012	0.0822	1.32386	-0.303515	2.32944	1.20257	8.66857	5.20205	7.01485	5.58678	4.01304	7.84767	1	1	1	1
FBtr0076360	CG6709-RA	0.038458	0.15051	0.0094	0.1421	1.09755	-0.92658	2.09425	-0.240092	67.6894	60.4376	5.75178	7.23181	6.4146	8.9048	1	1	1	1
FBtr0074097	CG15602-RA	0.043228	NOTEST	0.012	NOTEST	0.341461	-1.3734	0.939701	-0.021224	0.295702	16.0222	23.8453	21.5609	8.6731	12.5929	1	0	1	1
FBtr0078721	CG1236-RA	0.046479	0.083565	0.0137	0.0455	1.00306	0.005977	3.30766	1.677	16.0866	5.90317	19.3656	18.9336	6.06976	9.40457	1	1	1	1
FBtr0079703	fu12-RA	0.046117	NOTEST	0.0134	NOTEST	0.771223	-5.31984	1.79266	0.469504	11.5911	1.06903	5.71606	1.73301	5.83837	10.0052	1	1	1	1
FBtr0339571	Dot-RB	0.020077	0.12208	0.0024	0.0966	1.71475	-0.487039	2.3937	3.38184	4.7072	1.78483	20.0715	20.7281	5.66575	6.70402	1	1	1	1
FBtr0085571	CG9743-RA	0.004004	NOTEST	0.0001	NOTEST	2.37236	-2.78978	4.04183	3.0639	48.5033	31.4942	3.84097	0.888766	14.1692	20.0371	1	1	1	1
FBtr0088699	Acsl-RA	0.008325	NOTEST	0.0004	NOTEST	2.32903	-9.13123	3.24743	0.533175	47.2798	3.83939	10.503	19.7109	7.20326	8.53096	1	1	1	1
FBtr0072036	Golgin245-RA	0.045639	0.102343	0.0132	0.0682	0.656182	-0.31248	0.814659	0.543416	17.6505	88.74	22.7711	2.65953	13.2573	17.9644	1	1	1	1
FBtr0082570	GstD3-RA	0.03291	NOTEST	0.0064	NOTEST	1.41545	-0.485564	1.91553	1.94633	18.9852	61.1103	5.41176	8.27186	12.2819	21.353	1	0	1	1
FBtr0334873	Cnx99A-RE	0.009138	NOTEST	0.0005	NOTEST	1.49696	-2.79318	2.04085	1.53312	39.8048	14.991	17.4369	21.2604	6.38662	9.61867	1	1	1	1
FBtr0334870	Orct-RB	0.035093	NOTEST	0.0074	NOTEST	0.854237	-2.35842	1.87433	2.07178	74.3085	97.0002	4.09591	5.25934	17.772	17.9199	1	1	1	1
FBtr0075055	Atg3-RA	0.029042	0.090212	0.005	0.0535	1.19743	-0.392329	1.89321	2.91943	2.86044	1.05088	21.651	22.9005	9.93023	12.3471	1	1	1	1
FBtr0086892	P32-RA	0.013672	0.076723	0.0011	0.0381	1.61835	0.109696	3.81387	2.44082	30.1535	17.6099	18.2084	17.979	15.4749	18.9798	1	1	1	1
FBtr0335475	crol-RH	0.030821	0.131346	0.0056	0.1109	1.03689	-0.651078	1.71715	1.60254	13.2771	14.9859	20.9235	21.0839	1.98813	5.43313	1	1	0	0
FBtr0335474	crol-RG	0.035093	NOTEST	0.0074	NOTEST	0.931073	-1.5565	2.4781	0.479394	17.8084	46.3036	9.85681	11.3862	13.5634	16.9123	1	1	1	1
FBtr0299929	sqa-RB	0.036656	0.119511	0.0081	0.0926	1.06415	-0.47393	1.5855	1.12724	2.421	4.78118	2.34925	0.530269	7.23557	11.9535	1	1	1	1
FBtr0084878	CG5112-RA	0.037274	0.134448	0.0084	0.1158	1.00656	-0.668902	1.27048	1.17259	18.5861	87.7022	22.0543	0.975285	12.5712	16.155	1	1	1	1
FBtr0335473	crol-RF	0.039267	NOTEST	0.0098	NOTEST	1.0673	-2.6872	1.46207	-0.396271	23.0488	29.9505	7.78057	11.2298	5.18339	2.93491	1	1	0	1
FBtr0073725	CG32645-RB	0.045639	0.119434	0.0132	0.0925	0.577445	-0.461426	2.75756	0.323988	1.19467	76.866	1.6047	2.77844	3.03231	3.92593	1	1	1	1
FBtr0074385	CG4991-RA	0.030526	NOTEST	0.0055	NOTEST	0.824708	-3.56643	3.97097	1.52171	14.6538	87.1089	20.652	22.9235	8.9363	9.88442	1	1	1	1
FBtr0110922	Eip63E-RH	0.032253	NOTEST	0.0061	NOTEST	1.06419	-2.58042	1.35983	1.16972	31.0942	54.7717	1.38518	4.4593	5.2508	6.80187	1	1	0	1
FBtr0302113	CG17233-RD	0.022706	NOTEST	0.003	NOTEST	1.72933	-1.6444	2.23982	2.37851	48.4438	85.3256	0.162271	3.36767	1.64834	1.99469	1	1	1	1
FBtr0074895	Grasp65-RA	0.035982	NOTEST	0.0078	NOTEST	1.19416	-2.88167	1.50239	0.149063	63.5486	26.2752	0.034863	23.2124	18.7226	22.4099	1	1	1	1
FBtr0082376	Ugt86De-RA	0	NOTEST	0	NOTEST	2.71039	4.04573	3.28133	5.03108	20.0841	16.4146	22.8512	21.9237	1.05857	0.757623	1	0	1	1
FBtr0082547	Cpn-RA	0.047831	NOTEST	0.0146	NOTEST	0.398669	-1.48005	1.79503	-1.12607	1.53602	34.0478	1.46746	22.1453	2.22218	1.43097	1	1	1	0
FBtr0070961	CG14438-RA	0	NOTEST	0	NOTEST	1.73594	-1.65745	3.59317	1.77371	8.61419	11.6073	19.0714	19.3379	6.94512	8.45228	1	1	1	1
FBtr0082378	Ugt86Di-RA	0.027304	NOTEST	0.0043	NOTEST	1.19473	-0.778073	1.75094	0.599598	4.07911	6.64691	3.18659	20.9652	2.04784	2.35135	1	0	1	1
FBtr0081374	La-RA	0.028219	NOTEST	0.0046	NOTEST	0.650103	-1.59389	2.88282	2.39643	2.20224	4.10441	23.2183	0.233801	12.2018	23.1838	1	0	1	1
FBtr0078432	Rpb8-RA	0.030324	NOTEST	0.0054	NOTEST	0.764582	-1.49047	2.17228	1.21686	0.554245	1.22875	23.0917	21.4482	36.4308	42.0192	1	1	1	1
FBtr0333220	Mkp3-RD	0.037648	0.154099	0.0087	0.148	0.958904	-0.907801	2.40835	1.48687	7.51857	8.06951	6.71477	6.29996	19.4148	15.5158	1	1	1	1
FBtr0083594	CG18600-RA	0.014403	0.129638	0.0012	0.108	1.37936	-0.685195	3.60552	0.835247	32.9898	6.58024	21.6876	21.9766	6.14895	7.79587	1	1	1	1
FBtr0333229	Gpdh1-RF	0.018307	NOTEST	0.002	NOTEST	1.20626	-0.014743	1.91642	1.59512	91.8928	55.3431	4.17766	6.19742	65.6177	49.9804	1	0	1	1
FBtr0088997	p47-RA	0.031077	0.151012	0.0057	0.1428	0.814447	-0.936899	0.940122	1.58866	20.0031	1.68188	22.2313	1.14725	12.3677	19.023	1	1	1	1
FBtr0083292	CSN5-RA	0.018893	NOTEST	0.0021	NOTEST	0.322227	-5.38455	2.53314	-0.441305	9.21183	14.4438	19.4344	20.9717	10.8973	14.1836	1	1	1	1
FBtr0074242	CG9911-RB	0.040346	NOTEST	0.0105	NOTEST	0.935037	-1.95181	1.25721	-0.086109	38.7442	27.4011	3.13842	13.8	16.7558	19.088	1	1	1	1
FBtr0335276	Src42A-RB	0.00999	0.108464	0.0006	0.0764	2.62264	-0.325516	3.07453	0.234822	28.2113	60.9379	4.68356	4.79677	2.10956	2.78428	1	1	1	1
FBtr0331227	mRpL28-RB	0.004004	0.129494	0.0001	0.1077	2.68776	-0.57703	2.96694	-0.17797	64.6087	51.7728	22.4166	21.5917	18.1188	19.214	1	0	1	1
FBtr0074563	CG6290-RA	0.018893	0.079226	0.0021	0.0407	1.92765	-0.039249	2.33629	1.23337	15.6377	12.5287	21.4	20.6695	6.09579	6.72967	1	1	1	1
FBtr0077646	CG17265-RA	0.019809	NOTEST	0.0023	NOTEST	0.507105	-2.42912	2.27016	-0.561208	43.2391	25.5862	16.9618	21.468	2.04481	1.56005	1	1	1	1
FBtr0301912	Strumpellin-RB	0.03291	NOTEST	0.0064	NOTEST	0.728545	-5.42067	1.18362	-1.37674	18.7442	27.9897	17.4545	18.1131	2.29872	3.36655	1	1	1	1
FBtr0301914	ovo-RE	0.048215	0.144848	0.0148	0.1329	0.830781	-0.947021	1.0543	0.092206	93.8946	79.3866	8.58414	9.10123	5.02996	6.48527	1	0	1	1
FBtr0079255	CG9507-RA	0.007493	NOTEST	0.0003	NOTEST	1.51256	-1.50574	4.29116	1.96496	8.30346	1.27039	19.0505	14.7541	7.26143	4.70041	1	1	1	1
FBtr0308916	CG3556-RB	0.047831	0.121048	0.0146	0.0952	0.778733	-0.541724	2.63389	2.75304	2.43234	3.37081	3.80188	3.66713	36.9637	28.6124	1	1	1	1
FBtr0079251	Cpr-RB	0.023905	NOTEST	0.0034	NOTEST	1.42622	-1.11016	2.53467	0.341059	21.7052	23.7073	21.5932	22.5857	25.4153	23.1689	1	1	1	1
FBtr0082479	CG31211-RA	0.022501	0.135736	0.0029	0.1177	1.1459	-0.636335	1.90093	1.91667	77.9521	9.1769	22.7745	22.9396	15.1268	9.38554	1	1	1	1
FBtr0083278	CG6126-RA	0.045639	NOTEST	0.0132	NOTEST	0.281315	-3.63592	2.10574	1.88233	15.6632	9.69294	21.0969	19.5606	38.1148	46.6722	1	1	1	1
FBtr0074805	pico-RB	0.038318	NOTEST	0.0093	NOTEST	0.404697	-1.01363	2.11064	-0.163614	59.6617	120.18	12.1775	13.2021	6.93755	8.02143	1	1	1	1
FBtr0339954	CG16935-RB	0.012983	0.157891	0.001	0.1539	1.03051	-0.872492	1.9221	1.01541	24.297	2.76529	22.4334	22.3211	12.5972	13.5972	1	1	1	1
FBtr0079095	cl-RA	0.012521	0.114341	0.0009	0.085	1.01009	-0.377807	3.05992	1.79954	32.4217	0.905213	23.7207	22.6165	28.9509	47.2463	1	1	1	1
FBtr0310034	CG4297-RC	0.029042	NOTEST	0.005	NOTEST	0.968091	-2.494	2.00822	0.162096	24.9415	0.50299	14.8499	22.263	3.4196	3.79405	1	1	1	1
FBtr0310035	CG4297-RD	0.010993	NOTEST	0.0007	NOTEST	2.66551	-3.92795	3.04865	1.94858	0.79668	116.34	22.245	13.7291	5.50227	7.1409	1	1	1	1
FBtr0073188	CG32264-RB	0.034291	NOTEST	0.0071	NOTEST	0.021149	-3.65964	4.14705	0.746106	11.3556	16.3356	8.21882	9.87256	18.955	14.5259	1	1	1	1
FBtr0073613	CG9360-RA	0.043228	NOTEST	0.012	NOTEST	0.35617	-1.65081	2.71095	1.6719	12.4402	7.68967	20.6061	18.1472	61.5294	58.3793	1	1	1	1
FBtr0081472	CG9246-RA	0.034078	0.090212	0.0069	0.0535	1.06696	-0.025566	1.53372	0.796775	61.6766	19.9654	19.672	23.2702	4.31879	6.007	1	1	1	1
FBtr0343137	CG44774-RC	0.023905	NOTEST	0.0034	NOTEST	1.25587	-6.73518	1.42899	-2.63972	36.974	60.3692	2.74092	6.355	9.30297	15.0524	1	1	1	1
FBtr0332212	qtc-RI	0.049033	0.159647	0.0155	0.1567	0.743231	-0.940573	1.42515	0.621993	37.9913	92.3361	1.21524	21.8543	4.73325	5.7752	1	1	1	1
FBtr0100023	capt-RB	0.032781	NOTEST	0.0063	NOTEST	0.677838	-1.67777	0.99159	0.422924	11.8984	60.049	1.72333	4.42301	4.46253	4.01675	1	1	1	1
FBtr0084702	sosie-RA	0.018893	0.155916	0.0021	0.1506	0.944009	-0.924313	3.40029	-0.032592	0.004032	72.457	0.133427	4.37642	16.8387	9.9996	1	0	1	1
FBtr0072622	CG9205-RB	0.037176	0.085078	0.0083	0.0473	0.585387	-0.18306	1.01157	0.062358	20.8533	36.0522	22.3087	23.9666	8.1989	9.89482	1	1	1	1
FBtr0084704	CG7006-RA	0.037648	NOTEST	0.0088	NOTEST	0.794274	-1.27525	4.44078	-0.039317	5.91799	2.15324	23.0396	21.3657	7.55771	9.106	1	1	1	1
FBtr0084461	CG10208-RA	0.0411	NOTEST	0.0109	NOTEST	0.984558	-1.86043	1.04239	-0.720248	19.1982	36.1085	21.8872	2.59594	5.42642	9.04888	1	1	1	1
FBtr0110839	CG34125-RA	0.045639	NOTEST	0.0132	NOTEST	0.327249	-4.33051	1.50508	1.43253	1.35604	0.891643	2.34368	22.6324	3.85447	5.70536	1	1	1	1
FBtr0075542	fwe-RA	0.036062	NOTEST	0.0079	NOTEST	0.099005	-3.48977	1.21655	2.14553	7.42542	10.5439	18.5301	19.1924	2.79666	20.5886	1	1	1	1
FBtr0330315	MTA1-like-RD	0.039427	NOTEST	0.0099	NOTEST	0.060554	-1.48515	0.678427	-1.21524	11.9249	1.09325	20.0934	0.865192	1.34562	1.38732	1	1	0	1
FBtr0346594	CG34250-RB	0.016056	NOTEST	0.0015	NOTEST	0.872295	-3.24024	2.03443	-1.53859	84.2122	13.0646	4.36474	20.8329	1.62126	1.4541	1	1	1	1
FBtr0305545	Mtch-RF	0.02539	NOTEST	0.0038	NOTEST	1.6765	-4.30119	1.8723	0.33367	10.4451	4.50088	14.6423	18.922	2.17341	2.07149	1	1	0	0
FBtr0307508	CG31817-RB	0.011853	NOTEST	0.0008	NOTEST	2.29916	2.55701	5.64638	3.74869	14.4753	74.9013	6.58128	7.34404	1.08533	0.48348	1	0	1	1
FBtr0088524	Updo-RA	0.034122	0.125956	0.007	0.1026	0.874376	-0.584575	1.34012	-0.137008	13.5266	11.61	20.8631	19.3955	11.8751	17.3453	1	1	1	1
FBtr0082404	ninaG-RA	0.028909	NOTEST	0.0049	NOTEST	1.35853	-3.36719	1.93969	0.214769	4.90954	29.1604	21.6829	22.1506	10.3769	18.5984	1	1	1	1
FBtr0074748	Zw-RA	0.028909	NOTEST	0.0049	NOTEST	0.865921	-2.91858	2.478	1.11198	56.578	80.9526	7.7069	10.0035	4.94477	7.51455	1	1	1	1
FBtr0346579	vri-RF	0.040464	0.082765	0.0106	0.0445	0.884927	0.155687	1.14004	1.10689	94.385	105.614	11.7881	9.5703	4.11154	11.4811	1	1	1	1
FBtr0082870	CG9922-RA	0.031077	0.088719	0.0057	0.0517	1.24216	0.03854	1.34629	0.786846	0.801111	10.6152	23.8112	1.0963	11.9703	14.042	1	1	1	1
FBtr0110811	CG14864-RB	0.031642	NOTEST	0.0059	NOTEST	0.933967	-2.25694	2.74006	1.2331	9.85561	94.6176	16.7617	7.83065	1.44097	2.77158	1	1	1	1
FBtr0076888	CG14830-RA	0.009138	0.088533	0.0005	0.0514	1.77774	-0.103805	2.36909	0.355818	36.7766	46.5379	2.8139	3.11499	9.66413	13.1075	1	1	1	1
FBtr0081501	E2f2-RA	0	NOTEST	0	NOTEST	3.14993	1.4275	3.79783	1.71927	2.69144	18.8392	22.2198	0.296473	9.37689	11.1121	1	0	1	1
FBtr0083876	Rh3-RA	0.004004	NOTEST	0.0001	NOTEST	1.03701	-1.30454	2.75716	0.312602	8.12915	7.05586	18.9147	17.5548	450.858	929.49	1	0	1	1
FBtr0070568	CG10802-RA	0.039136	0.106796	0.0097	0.0744	1.00397	-0.383069	2.14716	1.05007	13.5758	103.342	20.954	16.5816	7.60706	15.7082	1	1	1	1
FBtr0333795	DIP-alpha-RC	0.03986	NOTEST	0.0101	NOTEST	0.066508	-3.54913	0.255406	-0.758481	24.0445	11.1591	10.3563	16.439	3.60332	3.29603	1	0	1	1
FBtr0087268	CG8314-RA	0.031884	NOTEST	0.006	NOTEST	0.433681	-1.6238	1.22466	1.91781	50.524	60.2305	16.56	1.84472	4.33401	6.05516	1	1	1	1
FBtr0080001	pim-RA	0.042794	NOTEST	0.0117	NOTEST	1.50014	-4.50561	2.38205	-0.87065	3.37515	17.6363	4.42187	7.94054	1.42389	0.268342	1	0	1	0
FBtr0302160	fu12-RC	0.043228	NOTEST	0.012	NOTEST	1.19815	-1.83979	1.48062	-1.48102	23.2645	102.627	10.0062	10.8593	1.0297	1.35122	1	1	1	1
FBtr0339103	CG44249-RA	0.042346	NOTEST	0.0114	NOTEST	1.03853	-2.84994	1.79655	0.89789	22.8594	94.6738	22.4989	3.21172	1.42043	1.80194	1	1	1	1
FBtr0073482	Tim8-RA	0.045609	0.07524	0.013	0.0366	0.924762	0.257031	1.60624	4.38131	21.7958	4.71662	23.3618	20.6147	24.6622	24.5669	1	1	1	1
FBtr0392910	CG5071-RD	0.034839	NOTEST	0.0073	NOTEST	-0.147247	-0.295571	6.06616	1.76796	74.0301	99.1195	4.11862	6.34462	7.35663	6.33249	1	0	1	1
FBtr0342768	CG3191-RC	0.018307	NOTEST	0.002	NOTEST	0.989885	-3.21631	1.34785	2.10569	14.304	7.61937	16.1836	20.2926	1.79991	1.74168	1	1	1	1
FBtr0073942	NetA-RA	0.043649	0.145898	0.0122	0.1343	1.20058	-0.835212	5.28511	1.00751	70.7658	64.377	7.73918	6.69213	1.9432	1.4723	1	1	1	1
FBtr0301484	Octbeta1R-RC	0	NOTEST	0	NOTEST	3.18287	-0.55065	4.09684	0.087006	19.6346	38.6908	0.813221	2.25912	1.13392	0.76849	1	0	1	1
FBtr0100482	Pglym78-RB	0.039615	NOTEST	0.01	NOTEST	0.937904	-4.57189	3.17508	1.54845	6.14755	6.09199	6.03118	4.72487	36.8873	31.4886	1	1	1	1
FBtr0084369	CenB1A-RB	0.048301	NOTEST	0.0149	NOTEST	1.13064	-1.55026	3.07397	1.83016	4.85246	113.14	15.3	12.1984	4.57456	7.47466	1	1	1	1
FBtr0333673	CaMKII-RK	0.034078	NOTEST	0.0069	NOTEST	1.0197	-3.85286	1.57225	0.130953	23.3559	11.5932	23.7468	17.7309	3.25815	2.79994	1	1	0	1
FBtr0080226	Csl4-RA	0.012983	0.157989	0.001	0.1541	2.02279	-0.924817	2.13055	2.82791	16.6148	3.81061	21.9833	19.3666	6.74724	8.30419	1	1	1	1
FBtr0086143	Tdc1-RA	0.00999	0.095901	0.0006	0.06	1.70746	-0.099941	3.00751	1.9084	10.4751	91.6925	23.4543	21.4001	5.13319	9.9229	1	0	1	1
FBtr0333155	hwt-RB	0.033382	0.110074	0.0066	0.0791	1.15909	-0.382713	2.29397	0.808152	14.6804	11.8333	19.7119	20.2992	2.08711	1.91754	1	1	1	0
FBtr0086225	CG9945-RB	0.048038	NOTEST	0.0147	NOTEST	0.658368	-2.33518	2.93176	1.8144	0.72036	0.826026	1.47019	1.44579	4.63509	6.63957	1	1	1	1
FBtr0336459	CG31145-RF	0.009138	NOTEST	0.0005	NOTEST	2.61224	1.89164	5.23627	3.19978	85.2363	73.6733	19.4976	22.3038	70.751	83.0816	1	0	1	1
FBtr0089028	Tsp42Ei-RA	0.049564	NOTEST	0.0158	NOTEST	0.585566	-2.92607	0.866021	-1.94445	20.2026	28.6343	18.2875	16.8276	7.18592	13.5333	1	1	1	1
FBtr0343641	Ance-3-RC	0.04544	NOTEST	0.0129	NOTEST	0.506293	-2.55602	2.38164	-1.08279	7.39722	22.7566	6.56009	9.17982	1.54909	3.23555	1	1	1	1
FBtr0083123	CG6276-RA	0.038942	0.094303	0.0096	0.0582	0.265205	-0.17182	4.04488	2.70044	10.9013	6.27566	19.9976	18.0803	23.4522	23.317	1	1	1	1
FBtr0070197	CG11378-RA	0.021208	0.137815	0.0026	0.1209	1.14742	-0.702804	2.83127	1.24452	1.26192	1.44747	22.4353	23.6911	1.68283	2.7648	1	1	0	1
FBtr0080738	lace-RA	0.028909	NOTEST	0.0049	NOTEST	1.23175	-1.14595	2.54984	0.051169	57.3838	92.5272	6.11373	11.5607	8.91919	7.82357	1	1	1	1
FBtr0114586	egl-RB	0.023613	NOTEST	0.0033	NOTEST	1.52984	-3.06599	1.95558	0.081228	23.2125	24.7666	19.6939	22.6781	12.6283	15.0231	1	0	1	1
FBtr0072965	CG16758-RE	0.037495	NOTEST	0.0086	NOTEST	1.09573	-2.3976	2.25206	-0.302104	43.0297	31.1581	2.06172	1.38103	3.03247	5.96925	1	1	1	1
FBtr0084890	Tnks-RA	0.037433	NOTEST	0.0085	NOTEST	1.08741	0.883409	2.06238	1.4038	16.2478	30.0014	21.188	23.8398	5.0426	6.08538	1	0	1	1
FBtr0305077	Dyb-RH	0.038686	0.139213	0.0095	0.1234	1.26728	-0.787128	2.05794	0.933709	23.9651	92.1289	22.6834	0.770151	22.9008	15.4199	1	1	1	1
FBtr0078778	Mms19-RB	0.045639	NOTEST	0.0132	NOTEST	0.654153	0.398046	1.53023	1.63597	88.9651	11.6414	20.9592	18.3224	7.93612	10.1283	1	0	1	1
FBtr0084326	CG4813-RA	0.049997	0.083294	0.0161	0.0452	0.696044	0.058909	2.31765	1.4135	37.3676	75.4224	1.31544	2.84765	1.70626	2.19509	1	1	1	1
FBtr0343869	Mpp6-RB	0.031642	0.151954	0.0059	0.1446	1.03826	-0.870028	1.2882	0.700899	15.6243	10.2074	19.5608	22.9648	1.80924	2.29062	1	1	1	1
FBtr0080452	CG16820-RA	0.038318	NOTEST	0.0093	NOTEST	0.497597	-2.45404	2.46195	3.43543	16.0443	4.33483	9.5631	5.06216	7.9289	3.95707	1	1	1	1
FBtr0074528	Mvb12-RB	0.022706	0.148646	0.003	0.1394	0.753576	-0.770099	1.55686	-0.589051	9.00084	14.4654	12.5354	16.581	3.35114	3.41592	1	1	1	1
FBtr0086671	GstE3-RA	0.027705	0.125813	0.0044	0.1024	1.70186	-0.563763	4.2347	2.57539	9.59808	3.02052	3.238	4.0707	12.9336	20.5097	1	1	1	1
FBtr0070669	Nsun2-RA	0.009138	0.131523	0.0005	0.1114	2.48695	-0.599779	4.2544	0.945945	73.4672	99.1621	21.3197	19.5599	6.12847	7.71622	1	1	1	1
FBtr0083781	Nup58-RA	0.046577	NOTEST	0.0138	NOTEST	0.704603	-3.00275	0.778184	0.972866	1.79753	11.9042	12.5958	15.5689	3.88811	6.0827	1	1	1	1
FBtr0085867	CG11550-RA	0.039136	0.151644	0.0097	0.1437	0.94017	-0.822613	2.61426	0.745632	4.39683	70.4903	4.69748	0.167055	48.7197	46.3569	1	1	1	1
FBtr0074446	CG8675-RA	0.035982	NOTEST	0.0078	NOTEST	1.1003	-2.10474	2.84625	-1.03487	8.59253	15.2339	22.3172	1.4709	6.75577	7.41839	1	1	1	1
FBtr0343377	Cdc7-RB	0.047472	NOTEST	0.0144	NOTEST	0.910224	-1.07805	5.30401	0.43921	12.9151	0.036184	5.41716	0.465926	4.82637	4.5766	1	1	1	1
FBtr0080834	CG4278-RA	0.024315	0.079967	0.0035	0.0414	0.526375	-0.240709	2.97842	0.914084	9.75372	6.2996	19.6401	18.0519	11.7402	15.1553	1	1	1	1
FBtr0081934	CG9839-RA	0.010993	NOTEST	0.0007	NOTEST	2.41838	-1.22758	3.07549	0.58172	20.5232	13.8785	22.5039	23.6606	3.64346	4.08114	1	1	1	1
FBtr0081932	CG9821-RA	0.042794	NOTEST	0.0117	NOTEST	0.935791	-4.4368	3.27176	1.34291	25.7814	16.6489	9.41135	8.60409	42.0391	55.0976	1	1	1	1
FBtr0086136	l(2)01289-RA	0.034078	NOTEST	0.0069	NOTEST	0.966892	-1.50101	2.91028	-0.972334	9.14672	38.2396	7.14241	2.95637	16.5146	15.7974	1	1	1	1
FBtr0089659	Sh-RA	0.038318	0.09973	0.0093	0.0649	0.790605	-0.171731	2.17353	2.33887	5.89297	3.15096	17.2601	16.3205	15.1474	11.0238	1	1	1	1
FBtr0070688	CG3009-RA	0.017516	0.131331	0.0018	0.1108	1.38359	-0.638706	4.07374	3.38171	69.0601	6.50946	4.05701	0.729721	9.51484	9.03194	1	1	1	1
FBtr0072130	TM4SF-RA	0.020585	0.077336	0.0025	0.0387	1.56547	-0.051237	2.25338	1.01873	3.21666	3.64855	0.757497	2.02525	83.3748	34.0374	1	1	1	1
FBtr0329947	NLaz-RB	0.042507	NOTEST	0.0115	NOTEST	0.276037	-2.02782	1.68839	2.69881	8.25978	99.2592	6.7947	11.1259	37.5164	55.8622	1	1	1	1
FBtr0334640	Lrrk-RC	0.027304	NOTEST	0.0043	NOTEST	1.39188	-3.16994	1.56665	-1.58394	18.7977	19.9313	15.255	1.57861	3.52558	3.59049	1	1	1	1
FBtr0082634	trus-RA	0.027304	0.119224	0.0043	0.092	1.31444	-0.532449	2.07109	1.88783	28.2495	2.71652	22.1454	23.2629	6.75685	5.72311	1	1	1	1
FBtr0074847	FRG1-RA	0.008325	0.080416	0.0004	0.0419	2.14763	-0.044109	3.9903	0.497747	8.65446	20.9577	20.5132	22.017	8.42308	8.13505	1	0	1	1
FBtr0087460	Ciao1-RA	0.018893	0.137231	0.0021	0.1199	1.85127	-0.721265	2.14712	0.356076	57.1255	66.483	22.5648	1.60379	9.62703	12.3677	1	1	1	1
FBtr0310088	Zasp52-RN	0.024912	0.165751	0.0037	0.1652	1.78622	-0.995297	4.53609	-0.80924	45.2607	55.4568	23.5814	5.953	1.17357	1.03925	1	1	1	0
FBtr0083237	CG10407-RA	0.011853	0.159886	0.0008	0.1572	2.20663	-0.932734	2.66572	0.887932	38.0498	5.824	1.69166	2.17385	5.12854	2.58661	1	1	1	1
FBtr0078507	CG11425-RA	0.011853	NOTEST	0.0008	NOTEST	2.46317	-2.46592	3.17919	0.527934	8.45929	2.9609	5.12321	20.2959	1.72314	2.8346	1	1	1	1
FBtr0333218	Pdk1-RJ	0.020077	0.094679	0.0024	0.0587	1.28934	-0.216815	1.52455	1.79815	32.8846	17.9317	9.82895	10.067	12.4931	13.5807	1	1	1	1
FBtr0332993	Hers-RI	0.028773	NOTEST	0.0048	NOTEST	0.61811	-2.24093	0.69005	-1.25999	26.4462	57.6941	0.576324	7.8375	1.18992	0.994723	1	0	1	1
FBtr0301167	Nse4-RC	0.034122	NOTEST	0.007	NOTEST	1.01883	-1.23692	1.59072	1.41662	44.2754	6.27888	19.8781	20.3477	2.68137	3.00763	1	1	1	1
FBtr0082803	B52-RD	0.039267	0.09017	0.0098	0.0533	1.09075	-0.165101	1.81979	2.02502	9.62361	1.61931	22.9297	23.8831	25.1596	23.7115	1	1	1	1
FBtr0346637	qkr58E-1-RD	0.031884	0.15377	0.006	0.1473	0.809484	-0.914587	2.69728	2.58754	7.69996	4.25272	6.61871	5.04651	10.0723	9.80161	1	0	1	1
FBtr0299616	CG42272-RC	0.028433	NOTEST	0.0047	NOTEST	1.52959	1.30461	3.48173	2.41007	21.1323	17.126	23.2581	21.0787	1.05685	0.946704	1	0	1	1
FBtr0334748	Srpk79D-RM	0.040346	NOTEST	0.0105	NOTEST	0.851668	-3.45204	1.28938	2.37372	49.0164	8.22966	0.00232	18.8824	3.97243	3.82173	1	1	1	1
FBtr0083574	CG8064-RA	0.021654	NOTEST	0.0027	NOTEST	0.985569	-2.3252	2.74776	-0.040431	87.4294	19.3958	20.3591	21.6023	3.35237	4.37441	1	1	1	1
FBtr0333855	CG8336-RD	0.008325	NOTEST	0.0004	NOTEST	2.61826	-1.03499	4.32745	-0.234323	1.04697	57.1733	22.0869	1.07079	4.55927	6.42776	1	1	1	1
FBtr0091785	CG33784-RA	0.008325	NOTEST	0.0004	NOTEST	2.31719	-2.66032	2.78462	0.458903	93.3671	10.6542	6.20868	19.7932	3.62955	1.28784	1	1	1	1
FBtr0290256	yki-RD	0.042794	NOTEST	0.0117	NOTEST	0.668919	-2.45933	1.1587	1.6307	45.0225	5.56381	12.4933	20.1887	1.66874	2.50006	1	1	1	1
FBtr0079638	CG8475-RA	0.037274	NOTEST	0.0084	NOTEST	1.15558	-3.55036	3.11176	0.196588	26.8379	77.3736	0.564377	6.92362	22.1668	20.4605	1	1	1	1
FBtr0087869	nemy-RC	0.048843	NOTEST	0.0153	NOTEST	0.338843	-3.56971	3.17622	2.44089	8.27134	19.1863	18.8626	21.8099	43.3325	35.712	1	1	1	1
FBtr0300434	Flo2-RG	0.010993	NOTEST	0.0007	NOTEST	2.40626	-1.3124	3.41601	2.18228	16.7993	20.6847	22.0333	22.9772	18.366	13.4987	1	1	1	1
FBtr0088879	CG2915-RA	0.021654	NOTEST	0.0027	NOTEST	1.00186	-1.3328	1.61021	0.49764	16.9603	88.6738	0.363215	5.38924	5.13333	7.83399	1	1	1	1
FBtr0080465	CG6523-RA	0.022218	NOTEST	0.0028	NOTEST	1.18232	0.081648	2.32377	1.88003	18.227	16.7243	22.1936	21.8389	42.2336	48.5047	1	0	1	1
FBtr0083424	Keap1-RC	0.04638	0.122896	0.0136	0.0979	0.97097	-0.679553	2.15555	1.73003	36.7312	17.9948	3.57031	8.93041	4.77395	5.23277	1	1	1	1
FBtr0083134	Art3-RA	0.027998	0.151144	0.0045	0.143	2.18316	-0.956032	5.19179	1.34712	43.4764	17.9194	0.030999	22.555	12.3524	15.4164	1	1	1	1
FBtr0074628	CG15046-RA	0.024315	NOTEST	0.0035	NOTEST	1.5834	-2.52474	1.96278	0.974069	82.31	7.32072	0.743078	18.6248	3.00947	4.31992	1	1	1	1
FBtr0333453	Rpn10-RB	0.028773	NOTEST	0.0048	NOTEST	0.673737	0.057315	1.35062	0.488299	26.4374	16.9126	22.7545	21.3657	20.5146	29.6215	1	0	1	1
FBtr0071170	CG1632-RA	0.022706	NOTEST	0.003	NOTEST	1.76587	-2.21488	3.21842	3.10246	36.3017	1.73119	19.1712	15.1889	5.88671	2.6682	1	1	1	1
FBtr0073235	Hexo1-RA	0.012983	0.144931	0.001	0.133	0.927932	-0.786035	3.78499	0.588178	14.2696	31.635	21.2461	0.46896	15.2363	17.8468	1	1	1	1
FBtr0072320	Adck-RA	0.021654	0.086103	0.0027	0.0484	1.63387	0.035738	1.93542	0.473704	4.14863	38.6448	21.4435	18.1115	2.10868	3.01489	1	1	1	1
FBtr0081424	CG31676-RA	0.036266	0.109557	0.008	0.078	0.959884	-0.353336	1.05844	0.520653	2.04868	42.5998	1.27686	2.03328	48.4509	62.8146	1	1	1	1
FBtr0081427	CG9336-RA	0	NOTEST	0	NOTEST	3.10198	-1.6878	3.51668	-0.352338	15.4549	81.696	21.6096	23.6319	251.934	377.808	1	0	1	1
FBtr0334067	E(z)-RC	0.04544	NOTEST	0.0129	NOTEST	0.57163	-1.40764	1.04562	-1.03169	37.383	18.3601	22.3107	21.4544	8.10623	12.3076	1	1	1	1
FBtr0301238	CG9249-RB	0.031077	0.103733	0.0057	0.0703	0.920443	-0.262817	3.68929	1.72199	11.9213	1.69982	21.9957	21.0732	3.17447	4.29939	1	1	1	1
FBtr0100058	NimB3-RA	0.00999	NOTEST	0.0006	NOTEST	2.04707	-3.87955	2.66068	-0.256538	9.8057	3.90144	0.345758	3.89454	12.0827	17.3846	1	1	1	1
FBtr0076622	GstO3-RA	0.008325	NOTEST	0.0004	NOTEST	2.53125	-1.08943	4.01357	-0.910256	19.0941	84.3189	2.42297	3.35283	36.5389	61.3006	1	0	1	1
FBtr0336462	Karybeta3-RB	0.028773	NOTEST	0.0048	NOTEST	0.962124	0.925541	1.95358	1.96912	9.92067	25.5941	19.5955	0.052737	69.4488	86.9493	1	0	1	1
FBtr0113768	zyd-RA	0.011853	NOTEST	0.0008	NOTEST	2.07877	-6.59961	3.00348	-0.601912	21.1049	7.15678	18.5504	16.7762	1.14115	3.1723	1	1	0	1
FBtr0071251	CG1789-RA	0.013672	NOTEST	0.0011	NOTEST	1.20968	-1.83411	2.66221	0.198025	17.863	2.80859	21.4235	22.5393	4.36319	5.71842	1	1	1	1
FBtr0081016	CadN-RE	0.033382	NOTEST	0.0066	NOTEST	1.15022	-3.48432	1.52232	-0.698571	62.2579	68.7231	11.6026	14.5637	9.4923	8.44626	1	1	1	1
FBtr0334310	Lerp-RE	0.03366	NOTEST	0.0067	NOTEST	0.851315	-4.08115	1.63113	-2.26913	112.376	82.1073	10.4896	11.6082	3.73436	4.66951	1	1	1	1
FBtr0071847	Liprin-gamma-RB	0.042794	NOTEST	0.0117	NOTEST	1.03472	-3.35033	1.16209	-1.30971	28.309	0.902747	10.8472	21.753	9.86932	7.93593	1	1	1	1
FBtr0071313	Dsor1-RA	0.033382	NOTEST	0.0066	NOTEST	0.838371	-2.35765	1.18951	0.966725	21.7362	1.88226	11.2213	3.36038	1.98734	3.05674	1	1	1	1
FBtr0085362	CG11842-RA	0.040136	NOTEST	0.0103	NOTEST	0.777056	-2.89614	1.76523	-0.272157	20.0578	18.9692	22.4389	22.3361	35.2881	56.0448	1	0	1	1
FBtr0301660	tho2-RB	0.043827	NOTEST	0.0123	NOTEST	1.16305	-2.37988	4.58731	0.744973	34.0878	40.2911	1.97899	0.883373	9.6868	8.08619	1	1	1	1
FBtr0085360	CG11837-RA	0.023905	NOTEST	0.0034	NOTEST	1.72137	-2.56867	2.30828	-1.24604	44.3806	87.3962	0.07313	2.41021	7.66335	9.71992	1	1	1	1
FBtr0089188	apolpp-RA	0.026062	NOTEST	0.004	NOTEST	1.74695	-1.20358	2.37542	-0.042687	24.7334	86.8217	11.7338	10.8237	1654.83	2344.74	1	1	1	1
FBtr0331621	CG13272-RB	0	NOTEST	0	NOTEST	2.17209	0.837967	3.43764	1.53494	0.044017	0.09603	0.110261	0.471005	1.17342	0.182752	1	0	1	1
FBtr0079128	CG7277-RA	0.020585	NOTEST	0.0025	NOTEST	1.05539	0.587523	1.34206	1.06082	13.8033	20.3047	22.9081	22.946	19.1622	32.2897	1	0	1	1
FBtr0082061	CG8149-RA	0.008325	NOTEST	0.0004	NOTEST	1.6574	-1.49403	1.75726	-0.223101	27.8684	14.1201	23.6049	2.11622	7.59547	9.53064	1	1	1	1
FBtr0345640	LeuRS-RB	0.047622	NOTEST	0.0145	NOTEST	0.976584	-1.58455	3.38369	-0.678639	50.5977	30.2177	0.670021	1.11984	11.4034	17.3731	1	0	1	1
FBtr0073438	CG15202-RA	0.040287	0.094789	0.0104	0.0588	0.982185	-0.231549	1.26775	0.813126	24.4598	0.961419	23.5195	2.31588	5.81548	5.11541	1	1	1	1
FBtr0073439	CG15201-RA	0.009138	0.07788	0.0005	0.0394	1.46652	0.127107	1.64248	0.344796	0.328114	1.22688	0.548289	2.57929	340.788	329.861	1	1	1	1
FBtr0082594	CG5641-RA	0.036062	NOTEST	0.0079	NOTEST	1.12972	-3.01128	3.61137	0.928328	39.6285	16.4857	19.8647	21.6443	8.27846	8.99334	1	0	1	1
FBtr0082596	Scgbeta-RA	0.030324	0.123507	0.0054	0.0989	1.62256	-0.528858	2.24153	2.8516	12.5135	1.27183	23.1238	1.16275	5.58483	4.67149	1	1	1	1
FBtr0073434	Hsp60A-RA	0.038318	NOTEST	0.0093	NOTEST	0.612212	0.125086	0.899432	0.308719	21.2999	70.0554	23.7304	0.557248	45.9122	63.0583	1	0	1	1
FBtr0079840	Trx-2-RA	0.014986	NOTEST	0.0013	NOTEST	1.76777	0.793977	2.17954	3.10651	3.61377	4.27492	4.48554	4.13937	112.48	165.039	1	0	1	1
FBtr0089771	tinc-RA	0.00999	0.084156	0.0006	0.0462	1.94266	-0.081685	3.27357	0.587832	1.4489	4.27279	1.86077	1.64757	2.38931	4.05724	1	1	1	1
FBtr0347061	CG11241-RC	0.035093	NOTEST	0.0074	NOTEST	1.0762	-2.36648	2.06652	2.65154	103.717	29.1644	9.34009	12.9135	1.57763	2.00632	1	1	1	1
FBtr0112788	Lrrk-RB	0.013672	NOTEST	0.0011	NOTEST	1.91928	-1.9485	2.55485	-0.264897	44.7033	25.2726	2.29673	0.006307	6.20885	5.87774	1	1	1	1
FBtr0333914	CG17698-RF	0.038092	0.098403	0.0091	0.0633	0.983639	-0.394585	1.63234	0.963018	18.9676	6.08085	21.8923	0.221374	12.3424	10.8101	1	1	1	1
FBtr0342919	CG17321-RB	0.037946	NOTEST	0.009	NOTEST	0.846411	-1.13921	1.2115	0.02677	57.7464	16.4269	6.5648	8.87445	20.8735	14.5971	1	1	1	1
FBtr0079841	GlcAT-S-RA	0.030324	0.094499	0.0054	0.0584	0.72181	-0.074571	1.13281	1.23528	73.921	0.223759	3.55876	23.2565	27.2779	27.401	1	1	1	1
FBtr0339921	eyg-RC	0.018893	0.153098	0.0021	0.1463	0.943399	-0.870737	3.38545	-0.297821	0.466636	1.30026	22.384	21.7909	1.76599	1.65814	1	1	1	1

## Sheet: RLCs_R2R
geneID	symbol	yQvalue	oQvalue	yPvalue	oPvalue	yRP24	oRP24	ySP	oSP	yPVEC	oPVEC	yPhase	oPhase	yMedian	oMedian	yDetectable	oDetectable	yNonZero	oNonzero
FBtr0340622	ND-24-RB	0.033871	0.032697	0.0068	0.0059	0.803119	1.11021	1.5936	3.89958	10.1497	1.60284	22.8079	0.830851	34.2031	44.4586	1	1	1	1
FBtr0302639	Pka-R1-RX	0.023613	0.039006	0.0033	0.0089	1.19226	0.921412	1.26266	2.0433	31.477	51.8348	0.61555	1.52971	10.0874	12.6333	1	1	1	1
FBtr0347285	CG33939-RB	0.009138	0.040674	0.0005	0.0097	2.31477	1.01858	2.6234	3.24023	9.03329	35.9159	2.97411	1.20046	8.80874	6.11949	1	1	1	1
FBtr0087604	RN-tre-RB	0.021654	0.035569	0.0027	0.0074	1.90701	0.736356	4.03734	1.43739	1.14358	51.8162	2.61545	3.45203	4.52731	5.22739	1	1	1	1
FBtr0076273	CG6409-RA	0.02971	0.033524	0.0052	0.0063	1.39249	1.25135	1.94262	1.47887	7.80195	7.62562	18.6182	18.6694	67.4688	155.171	1	1	1	1
FBtr0081087	bsf-RA	0	0.011106	0	0.0007	2.79365	2.46995	3.9195	3.06525	10.5032	9.77218	19.7211	19.1943	19.1127	26.6364	1	0	1	1
FBtr0339098	CG44247-RB	0.023507	0.018637	0.0032	0.0019	1.93443	2.4352	3.53884	4.78889	74.4383	106.9	7.20024	7.6626	62.6371	68.4995	1	1	1	1
FBtr0088422	Pfk-RB	0.008325	0	0.0004	0	2.59464	3.41973	2.66004	3.56382	7.07285	54.0204	5.16473	5.83671	46.248	41.1213	0	1	1	1
FBtr0331842	CG7564-RB	0.019809	0.01179	0.0023	0.0008	1.39313	1.46125	3.67377	3.21446	59.2684	76.1036	2.53936	3.1867	28.1471	26.3385	1	0	1	1
FBtr0335491	Slob-RK	0.007493	0.023784	0.0003	0.0032	1.84758	1.25164	2.44245	2.7463	30.8913	17.9327	9.1058	8.22735	22.7347	23.6313	1	1	1	1
FBtr0088425	RpLP0-like-RA	0.037648	0.016938	0.0087	0.0016	1.06811	2.20192	1.95263	2.76176	72.6742	0.689901	23.0869	21.9766	7.576	9.61333	1	1	1	1
FBtr0074153	CG9170-RA	0.031077	0.041383	0.0057	0.01	0.65104	0.793117	1.48928	1.04756	9.73371	5.17602	7.33328	5.3083	8.89804	8.75988	1	1	1	1
FBtr0089050	Ady43A-RA	0.023063	0	0.0031	0	0.778586	1.73666	1.28544	4.24316	23.2735	0.368183	1.09242	0.570176	20.1993	11.3915	1	1	1	1
FBtr0088905	Cyt-b5-RB	0.004004	0.009636	0.0001	0.0005	2.80502	1.65392	3.75188	3.93641	31.1045	0.346086	1.34584	0.357179	116.808	135.213	1	1	1	1
FBtr0300598	ATPCL-RF	0.025698	0.047102	0.0039	0.0141	1.34035	0.981763	3.12241	1.80428	49.285	86.0611	6.05742	8.71825	15.3196	24.6757	1	1	1	1
FBtr0081340	Taf13-RA	0.020077	0.033669	0.0024	0.0064	1.29983	0.818036	1.31843	3.07799	1.62371	0.666256	1.09046	1.96382	11.7775	15.0879	1	1	1	1
FBtr0078015	dock-RC	0.047831	0.010249	0.0146	0.0006	0.601219	2.39655	1.09306	3.09936	14.9089	13.7857	21.3009	20.5188	29.1192	26.251	1	1	1	1
FBtr0300048	CG34180-RB	0	0	0	0	2.4135	2.58424	4.26353	5.06203	1.68955	0.969391	22.5926	21.8192	8.83352	4.47371	1	1	1	1
FBtr0083566	14-3-3epsilon-RB	0.048499	0.020338	0.0151	0.0023	0.960632	1.23931	1.84359	6.81367	16.4459	1.19752	4.70569	1.3098	69.8931	77.1419	1	1	1	1
FBtr0112422	CG34229-RA	0.038458	0.033998	0.0094	0.0067	0.414637	1.11512	1.21738	1.82695	12.8696	2.28592	20.6916	20.3507	8.39399	9.24657	1	1	1	1
FBtr0088141	Drip-RA	0.006281	0.018637	0.0002	0.0019	2.87551	1.48982	4.01447	4.11259	18.8867	14.565	9.64877	7.95635	36.5855	40.2765	1	1	1	1
FBtr0082926	CG31321-RB	0.006281	0.005754	0.0002	0.0002	2.66659	2.53119	5.74045	4.45926	0.910288	1.44566	1.83327	0.894125	6.35642	7.29228	1	1	1	1
FBtr0078785	CG1161-RA	0.022501	0.044016	0.0029	0.0118	0.294585	0.815246	0.553101	2.17049	21.4761	7.98412	23.6014	2.23905	9.21035	10.3223	1	1	1	1
FBtr0078787	RpII18-RA	0.014403	0.003712	0.0012	0.0001	1.98927	1.77739	2.50451	3.61541	14.5281	2.1369	23.2715	0.581568	15.3073	17.5403	1	1	1	1
FBtr0076304	CG32055-RA	0.028219	0.01179	0.0046	0.0008	1.38582	2.178	1.79713	2.3281	79.9453	61.886	7.28796	6.75673	2.02554	2.01679	1	1	1	1
FBtr0112922	Gasp-RB	0.030821	0	0.0056	0	1.20158	4.35244	2.10928	5.36804	0.647193	14.5597	1.96636	0.917017	17.0587	21.9569	1	1	1	1
FBtr0087678	CG6191-RA	0.033164	0	0.0065	0	1.056	3.23027	1.76864	3.32054	40.9274	17.5853	2.22913	2.58636	21.2241	20.3494	1	1	1	1
FBtr0070651	norpA-RA	0.015557	0.041581	0.0014	0.0102	1.23511	0.779573	1.83561	0.895711	31.8653	16.0279	14.1174	7.23504	324.513	331.148	1	1	1	1
FBtr0078995	CG14043-RA	0.030526	0.019427	0.0055	0.0021	0.593286	1.57652	0.904568	1.88241	76.1536	74.9707	20.8658	20.4848	7.65991	9.15727	1	0	1	1
FBtr0088227	CG12325-RA	0.034646	0.033869	0.0072	0.0065	1.16314	0.874977	2.91271	1.4328	55.8145	27.0186	22.3919	23.5612	5.13915	5.62796	1	1	1	1
FBtr0273437	Cubn-RB	0.004004	0	0.0001	0	3.23835	3.27418	3.38122	4.6445	13.1046	70.5333	7.84075	8.14019	2.11496	2.72643	1	1	1	1
FBtr0340336	CG44422-RB	0.036062	0.020338	0.0079	0.0023	0.814904	1.47041	1.78136	3.80554	1.33015	0.681312	1.14675	1.96696	2.42177	2.10589	1	1	1	1
FBtr0088228	nclb-RA	0.035344	0.005754	0.0075	0.0002	0.968701	1.84004	2.16498	2.51667	52.179	30.0702	22.7913	0.450593	13.0126	15.4684	1	1	1	1
FBtr0070477	per-RA	0.007493	0	0.0003	0	3.09383	3.34641	4.54401	4.71424	42.3081	83.5095	12.3664	10.2821	2.98481	6.42321	1	1	1	1
FBtr0082568	CG4115-RA	0.020077	0.021821	0.0024	0.0027	1.7175	1.46185	1.98821	2.16377	81.8276	30.3316	4.85246	0.818407	5.51053	5.45358	1	1	1	1
FBtr0071682	pirk-RA	0.027998	0.047375	0.0045	0.0143	0.795475	0.991887	1.28538	1.68429	12.8046	12.6933	3.94526	23.5668	2.1668	3.81938	1	1	1	1
FBtr0077334	obst-A-RA	0.024682	0.01179	0.0036	0.0008	1.21428	1.31107	3.3708	2.24022	60.8473	65.5955	4.72984	4.70255	7.22397	6.3359	1	1	1	1
FBtr0304714	Usp8-RB	0	0	0	0	3.639	5.40971	5.44057	6.02467	36.2988	29.5756	11.1652	10.3474	25.3484	39.146	1	1	1	1
FBtr0080937	CG17996-RA	0.019426	0.015004	0.0022	0.0013	0.789875	1.38791	2.37179	2.91221	9.73813	11.5044	19.5032	20.2755	24.2814	25.5497	1	1	1	1
FBtr0300276	CG6967-RC	0.008325	0.026577	0.0004	0.004	4.46758	1.41011	4.6864	2.71285	17.6418	9.17989	22.2168	18.9886	1.87105	1.66194	1	1	1	1
FBtr0070777	CG15784-RA	0.008325	0.003712	0.0004	0.0001	2.9396	3.66877	4.20028	6.90964	18.9757	52.4998	8.11019	12.4348	76.3931	698.874	1	1	1	1
FBtr0080117	CG17124-RA	0.022706	0.014133	0.003	0.0011	1.20922	1.81083	1.69088	1.86096	21.4287	9.97019	18.6748	19.0986	88.4685	112.41	1	1	1	1
FBtr0112890	fz2-RC	0.033164	0.043683	0.0065	0.0115	1.08508	0.811392	2.25849	4.20491	114.309	78.5597	11.227	9.66305	14.4952	19.7907	1	1	1	1
FBtr0074870	CG14186-RA	0	0	0	0	4.31175	4.49261	5.53124	4.65935	75.1408	28.4353	9.06485	9.73565	34.5964	42.6633	1	1	1	1
FBtr0073270	Chd64-RB	0.011853	0.007274	0.0008	0.0003	2.38011	2.28777	2.86287	3.4733	52.8	5.22211	1.80278	1.99138	74.3771	116.701	1	1	1	1
FBtr0077330	Syx16-RA	0.012521	0.033869	0.0009	0.0065	1.57795	0.868569	3.81699	2.51114	1.72699	4.56694	23.8066	0.221625	2.05346	3.07707	1	1	1	1
FBtr0073375	Con-RA	0.018021	0.022182	0.0019	0.0028	1.40815	2.06685	1.47343	2.39463	24.5212	50.9043	2.493	2.54757	5.5076	5.08479	1	1	1	1
FBtr0084107	CG3337-RA	0.016056	0.044793	0.0015	0.0125	0.311961	0.682302	1.23219	0.963936	13.769	8.38394	21.0121	20.1296	22.8917	22.0206	1	1	1	1
FBtr0083361	Scp2-RA	0.025698	0.047923	0.0039	0.0148	1.52993	0.854867	3.61321	3.01692	4.36679	1.94478	4.99429	3.29698	296.295	241.022	1	0	1	1
FBtr0071670	eIF3k-RA	0.012983	0.017474	0.001	0.0017	0.96637	1.44267	1.68888	4.0077	12.7074	0.515126	0.576745	1.62635	71.1707	71.9274	1	1	1	1
FBtr0081468	CG9253-RA	0.014403	0.03761	0.0012	0.0083	1.95205	0.963704	3.97453	2.3737	19.8898	16.4591	21.5154	21.4406	17.3106	18.1913	1	1	1	1
FBtr0113101	ND-B12-RB	0.016056	0.04386	0.0015	0.0117	1.71821	1.05717	2.43929	1.38808	9.53483	0.01316	22.7779	23.7284	20.1206	19.1243	1	1	1	1
FBtr0343129	ND-51-RB	0.006281	0.048728	0.0002	0.0153	2.10968	0.207378	2.39834	2.41447	3.60681	1.08319	22.3746	0.664598	45.4331	74.073	1	1	1	1
FBtr0114505	CG10513-RB	0.014403	0.046386	0.0012	0.0135	2.63453	0.847729	3.87015	2.21503	6.08877	92.0585	1.94486	0.524077	37.4507	36.9952	1	1	1	1
FBtr0334140	Pde1c-RG	0.042507	0.028574	0.0115	0.0046	0.732478	1.35551	1.35741	2.25152	82.577	3.23121	0.967245	1.16724	13.1754	14.4347	1	0	1	1
FBtr0329987	tadr-RC	0.006281	0.007274	0.0002	0.0003	3.53624	2.99381	5.32392	3.98791	19.4783	22.9366	19.512	20.8097	19.0707	13.7094	1	1	1	1
FBtr0273310	Tsp97E-RD	0.008325	0.03446	0.0004	0.0069	2.8319	1.17864	3.61944	4.07952	58.1094	67.3107	6.57047	7.07936	6.28904	7.02599	1	1	1	1
FBtr0072594	dpr20-RA	0.044123	0.014577	0.0124	0.0012	0.567184	0.599492	1.36003	2.33465	42.6291	0.046948	23.912	23.9169	4.53368	4.07772	0	1	1	1
FBtr0331960	Pkc53E-RF	0.030821	0.025112	0.0056	0.0036	1.48668	1.27357	1.62867	1.74965	14.3855	36.3961	19.9953	19.6429	126.787	84.9044	1	1	1	1
FBtr0345147	CG9449-RK	0.027304	0.040922	0.0043	0.0098	0.943958	0.798387	1.1864	2.79679	9.5696	79.5905	4.30553	3.57962	6.73647	10.0815	1	1	1	1
FBtr0080590	bgm-RA	0.018021	0.007274	0.0019	0.0003	1.64297	1.36498	5.75744	6.55713	3.64254	0.938941	2.48714	0.755155	62.7295	82.8737	1	1	1	1
FBtr0073972	pdgy-RA	0.009138	0.007274	0.0005	0.0003	1.73794	3.51576	4.37701	3.83962	15.4206	16.6261	21.5806	21.6901	24.9213	40.5785	1	0	1	1
FBtr0085733	Alp4-RA	0.030085	0	0.0053	0	0.66455	2.27247	2.38618	4.20758	10.7244	0.424593	22.9393	0.398152	8.64959	10.4448	1	1	1	1
FBtr0345216	gb-RB	0.00999	0.023009	0.0006	0.003	1.31816	1.56412	3.40488	2.88075	0.250568	93.3958	22.7739	22.2536	15.2348	20.2713	1	1	1	1
FBtr0076005	CG11529-RA	0.037798	0.045142	0.0089	0.0128	1.13315	0.79043	2.93897	3.12988	25.4844	24.8081	10.805	10.6959	5.07784	6.35061	1	1	1	1
FBtr0085329	CG14528-RA	0.016684	0.022182	0.0016	0.0028	0.904375	1.00105	4.03966	4.77195	8.21653	6.28245	19.0045	18.0866	15.0606	25.8649	1	1	1	1
FBtr0075023	CG6836-RA	0.028909	0.035342	0.0049	0.0073	1.55302	1.40106	4.25891	2.28334	21.5063	52.6582	23.3384	21.911	10.0079	11.9127	1	1	1	1
FBtr0079164	obst-E-RB	0.04544	0.046723	0.0129	0.0138	0.591048	0.251046	2.70676	0.757849	23.297	16.0146	23.0523	21.7769	7.33859	9.2178	1	1	1	1
FBtr0345602	CG6983-RB	0.008325	0.037722	0.0004	0.0084	2.7973	1.14782	3.27355	3.09123	40.9942	87.0029	23.8358	22.2249	225.747	135.032	1	1	1	1
FBtr0334284	Rgk1-RC	0.043045	0.01179	0.0119	0.0008	0.660362	1.81171	1.58244	4.50704	69.5853	85.2226	8.28377	10.5525	16.9043	16.3373	1	1	1	1
FBtr0304001	Rbp1-like-RB	0.042034	0.027683	0.0113	0.0043	0.997224	1.74087	4.28979	6.03237	3.38052	4.17346	2.60401	3.38054	69.0542	61.9609	0	1	1	1
FBtr0079603	CG14275-RB	0.023613	0.014133	0.0033	0.0011	1.88098	1.80565	2.37608	2.07857	105.246	47.8922	15.4574	14.3016	57.2823	79.392	1	1	1	1
FBtr0075457	CG5027-RA	0	0.005754	0	0.0002	1.99178	1.98741	3.75885	5.78312	0.103992	0.108856	23.3698	23.9524	19.2432	15.6501	1	1	1	1
FBtr0081832	mRpL1-RA	0.027705	0.042756	0.0044	0.011	1.1072	0.402201	1.98864	1.44992	16.8917	1.37629	22.061	21.6584	5.01177	6.90779	1	1	1	1
FBtr0082417	CG18764-RA	0.036062	0.036087	0.0079	0.0077	0.216922	0.689291	1.26658	2.6368	12.2355	7.91498	20.5681	18.843	5.33983	6.39736	1	1	1	1
FBtr0344633	sr-RE	0.019809	0.038551	0.0023	0.0087	2.45451	1.31571	3.3587	2.8796	70.7235	70.517	8.03174	8.93713	4.94942	6.38366	1	1	1	1
FBtr0074615	CG6617-RA	0.0411	0.041581	0.0109	0.0102	0.494294	0.789625	1.90068	1.89769	18.9972	6.10714	0.038061	22.6125	16.0927	19.0607	1	1	1	1
FBtr0082384	mRpL40-RA	0.018307	0.016938	0.002	0.0016	1.99214	1.45852	2.84657	2.03281	76.4619	4.36208	21.6717	22.9284	5.25451	6.43501	1	1	1	1
FBtr0080182	porin-RA	0.03291	0.015735	0.0064	0.0014	1.21885	1.80108	1.54986	2.03138	7.90703	43.9909	2.57137	2.45403	296.207	304.53	1	1	1	1
FBtr0071091	spidey-RA	0.026354	0.014577	0.0041	0.0012	1.26978	2.44342	2.60969	3.19141	23.9169	8.32433	0.797373	2.04686	28.3105	24.4618	1	0	1	1
FBtr0079807	Mco1-RA	0.014986	0	0.0013	0	1.28108	2.60061	2.51062	3.16254	47.025	38.8841	12.2568	13.2239	2.76716	4.0461	1	1	1	1
FBtr0083784	ort-RA	0.031077	0.033524	0.0057	0.0063	1.80082	1.39748	5.70966	2.53864	3.42559	8.12723	20.6806	5.45279	10.3631	8.88523	1	1	1	1
FBtr0333762	Ntf-2-RE	0.024682	0.04612	0.0036	0.0133	0.558423	0.901239	5.62685	3.55455	83.5294	100.09	5.30635	6.81791	1.72429	2.61943	1	1	1	1
FBtr0299698	prom-RB	0	0.028574	0	0.0046	4.60923	1.91264	5.20386	2.2446	24.0645	19.2086	19.8926	21.7802	11.8962	8.51969	1	1	1	1
FBtr0344222	Ank2-RY	0.033382	0.033998	0.0066	0.0067	1.53091	1.37001	2.4305	2.25173	22.3038	39.6078	19.9899	19.85	5.26873	2.97531	1	1	1	1
FBtr0333768	Smr-RG	0.042891	0.043758	0.0118	0.0116	0.645032	0.927566	2.92069	2.03552	97.0309	120.445	9.60072	11.7996	14.077	17.1875	1	0	1	1
FBtr0072277	mRpS17-RA	0.009138	0.014577	0.0005	0.0012	2.06251	1.77179	2.27949	6.80793	3.75623	1.09083	20.9037	21.6758	12.6251	14.0064	1	1	1	1
FBtr0342772	SmydA-8-RC	0.028909	0.014577	0.0049	0.0012	1.45649	0.82627	2.14922	3.49865	2.65692	0.245295	21.4043	23.6532	18.1338	20.8133	1	1	1	1
FBtr0089944	CG9272-RA	0.004004	0.027332	0.0001	0.0042	2.03612	1.45687	3.13567	2.62519	45.8732	18.5397	4.15375	4.56028	5.25432	5.71832	1	1	1	1
FBtr0089497	Gdh-RF	0.008325	0.021821	0.0004	0.0027	2.13094	1.1938	2.6516	2.3706	7.62699	0.2094	22.4607	0.895143	18.3285	14.314	1	1	1	1
FBtr0088373	CG1671-RA	0.02971	0.025112	0.0052	0.0036	1.10797	1.02534	2.66863	3.09173	76.8498	15.8102	20.913	20.9415	6.28855	8.37527	1	1	1	1
FBtr0342673	CG11099-RB	0.011853	0.011106	0.0008	0.0007	2.16657	2.03595	2.19807	3.0886	25.8661	91.6332	22.4583	0.153622	45.9759	30.044	1	1	1	1
FBtr0084214	PyK-RA	0.008325	0.007274	0.0004	0.0003	1.827	2.49002	1.96739	3.65939	11.545	1.44129	23.1985	0.485298	72.09	40.2375	1	1	1	1
FBtr0078825	rtp-RA	0	0.026261	0	0.0039	2.18886	0.423291	5.35693	4.44103	0.165442	0.359902	0.198771	0.477052	46.8152	47.5063	1	1	1	1
FBtr0112527	CG34325-RA	0.038236	0.034274	0.0092	0.0068	1.19024	0.99172	2.84486	2.08491	4.99826	3.40647	2.94814	2.83999	9.01608	23.042	1	1	1	1
FBtr0084213	PyK-RB	0.032253	0.047923	0.0061	0.0148	1.27281	0.857216	2.05413	1.59127	48.0006	3.87748	6.25095	4.82183	41.709	78.1675	1	1	1	1
FBtr0087512	LamC-RA	0.040464	0.003712	0.0106	0.0001	0.891057	2.08361	1.57643	2.78192	23.8161	71.5797	2.61165	4.10396	13.3981	18.9	0	1	1	1
FBtr0087511	RpI1-RA	0.023613	0.041427	0.0033	0.0101	0.889764	0.654316	1.41923	2.3624	0.748943	10.8391	22.6388	0.480677	4.18518	5.48911	1	1	1	1
FBtr0079282	CG9498-RA	0.004004	0.013512	0.0001	0.001	2.6135	1.99074	4.48953	2.41276	53.6088	0.290893	2.93157	1.20482	8.89548	10.7947	1	1	1	1
FBtr0080336	CG17211-RA	0.041811	0.022646	0.0112	0.0029	0.572944	1.7964	2.21084	2.97271	63.158	77.2279	5.47947	6.78668	7.15156	2.83414	1	1	1	1
FBtr0087455	Cyp6a8-RA	0.038458	0.031288	0.0094	0.0055	0.60824	1.06361	0.833032	2.36835	45.5659	93.9115	3.2684	5.50095	16.4169	23.3349	1	1	1	1
FBtr0074684	CG8034-RA	0.035344	0.020616	0.0075	0.0024	1.1661	2.02691	1.63437	2.54396	10.0113	3.63549	18.9243	19.4233	12.3631	11.7614	1	1	1	1
FBtr0336747	RtGEF-RF	0.025698	0.044884	0.0039	0.0126	1.21	0.255448	2.27837	0.899581	22.8464	72.9343	21.4035	4.43322	1.77128	2.94294	1	1	1	1
FBtr0073158	CG14977-RA	0.03291	0.019427	0.0064	0.0021	0.932597	1.61137	1.74931	2.73276	1.44245	2.05742	0.935984	3.24747	16.0611	18.6893	1	1	1	1
FBtr0089931	Rab32-RB	0.012983	0.022182	0.001	0.0028	1.21733	1.31676	2.78574	2.65962	10.5849	37.6499	19.9397	18.6543	7.1403	7.32193	1	1	1	1
FBtr0085438	Cnx99A-RB	0.019426	0.027332	0.0022	0.0042	1.70305	1.00454	3.41843	2.1073	21.6717	10.0295	18.4489	19.2832	36.2293	46.2336	1	1	1	1
FBtr0083139	CG6654-RA	0.021654	0.044159	0.0027	0.012	0.561997	0.98341	0.950175	2.09109	15.91	1.95082	21.7105	21.3503	16.0969	14.6408	1	1	1	1
FBtr0078745	kra-RG	0.008325	0	0.0004	0	2.3959	3.7928	3.50791	4.41962	4.73351	3.6316	5.28299	4.47892	293.937	332.544	1	1	1	1
FBtr0072150	Fmo-1-RA	0.010993	0.012733	0.0007	0.0009	2.4521	2.28668	3.19355	5.24407	16.3256	1.27721	21.691	21.3028	9.78218	8.10708	1	1	1	1
FBtr0310268	mod-RC	0.006281	0.020616	0.0002	0.0024	4.48902	1.74573	5.57524	3.43928	40.556	4.39463	21.9825	20.9269	69.3431	66.3546	1	1	1	1
FBtr0088370	mlt-RA	0.013672	0.003712	0.0011	0.0001	1.86251	2.40045	2.42373	3.91579	4.74232	0.42404	22.4817	1.411	16.8481	17.0207	1	1	1	1
FBtr0290130	CG6910-RB	0.049863	0.025455	0.016	0.0037	0.57497	1.39392	4.66293	3.70157	63.5279	49.8674	7.41041	4.93024	260.65	447.764	1	1	1	1
FBtr0303857	kst-RF	0.009138	0.024513	0.0005	0.0034	1.98582	1.99652	2.23702	3.27855	14.2458	91.4298	21.1206	23.3836	11.0419	15.6105	1	1	1	1
FBtr0078342	Tsr1-RA	0.012521	0.042524	0.0009	0.0107	1.4839	0.572144	2.08343	1.8712	54.4791	1.66471	21.8702	22.3764	6.9187	9.49539	1	1	1	1
FBtr0077323	CG15456-RA	0.036062	0.019089	0.0079	0.002	0.371748	1.53753	0.710211	3.56883	79.7289	12.8068	20.0351	19.5317	8.96869	7.82172	1	1	1	1
FBtr0086126	Mccc2-RA	0.041496	0.024052	0.0111	0.0033	0.698499	1.31899	1.99462	2.07845	14.5623	13.5868	20.9233	20.8697	8.12065	9.07026	1	0	1	1
FBtr0304963	Cam-RC	0.017516	0.003712	0.0018	0.0001	2.40294	3.60346	5.12486	3.90473	80.1821	72.7302	7.81718	8.85832	1114.11	682.512	1	1	1	1
FBtr0080095	CG18302-RA	0.023613	0.014133	0.0033	0.0011	0.84283	1.62542	1.11338	1.82572	89.9424	64.0742	14.7956	13.4934	7.02682	4.07278	1	1	1	1
FBtr0083736	cry-RA	0	0	0	0	4.88702	5.00245	6.44035	6.05094	6.92647	41.0997	3.29112	3.20898	46.8584	47.0142	1	1	1	1
FBtr0083189	cv-d-RA	0.024682	0.033998	0.0036	0.0067	1.53456	0.879545	2.10404	2.81988	34.7441	50.5697	6.00955	5.4189	28.3721	42.3134	1	1	1	1
FBtr0086516	Tab2-RA	0.030526	0.034557	0.0055	0.007	0.985985	0.177955	2.6753	1.01091	12.9594	0.800557	20.8796	0.593219	8.19973	12.308	1	1	1	1
FBtr0077266	CG15449-RA	0.034646	0.030065	0.0072	0.0051	1.10743	0.864247	1.16455	3.00285	13.3299	0.965531	20.0156	14.388	8.60308	9.2647	1	1	1	1
FBtr0081254	Tep4-RA	0.009138	0.043198	0.0005	0.0112	1.76388	0.382691	2.4835	1.98859	35.7554	56.4557	1.45775	6.33819	6.17277	14.999	1	1	1	1
FBtr0071883	blw-RA	0.038686	0.044527	0.0095	0.0123	0.839667	0.407415	1.19923	1.94897	15.9931	0.599953	21.1557	22.2327	171.549	142.799	1	1	1	1
FBtr0074695	CG7990-RA	0.040464	0.014133	0.0106	0.0011	1.10024	1.95042	2.16235	2.51072	23.432	23.5426	23.7542	23.3591	48.6881	32.0474	0	1	1	1
FBtr0299526	l(1)G0196-RK	0.04087	0.007274	0.0108	0.0003	0.65634	2.56288	2.05177	3.92104	1.02045	2.15118	1.44924	2.53376	28.9437	25.6258	1	1	1	1
FBtr0075897	mRpL20-RA	0.009138	0.010249	0.0005	0.0006	1.42832	2.2782	2.39855	2.5921	10.0918	7.04471	19.6379	19.9899	19.2395	19.3839	1	1	1	1
FBtr0079507	CG13794-RA	0.018021	0.019089	0.0019	0.002	1.65539	2.07602	2.00724	2.57382	78.828	72.0062	8.97238	8.6175	32.1469	37.4796	1	1	1	1
FBtr0088764	CG2121-RA	0	0.010249	0	0.0006	3.10041	3.33138	4.19119	5.2512	21.3831	70.2134	10.7846	8.41465	10.0624	24.3511	1	1	1	1
FBtr0087891	Ak6-RA	0.021654	0.048814	0.0027	0.0154	1.37197	0.629925	1.90081	2.3663	31.1356	0.209462	22.9455	23.1349	12.8961	13.5859	1	1	1	1
FBtr0301297	CG9775-RD	0.049428	0.044621	0.0157	0.0124	0.724257	0.611428	2.1897	1.39967	1.31889	1.52335	2.03569	2.84052	33.9134	27.5972	0	1	1	1
FBtr0076688	CdsA-RA	0	0.009636	0	0.0005	3.12198	2.21336	3.46447	2.56558	2.14439	1.36785	22.3292	21.4675	449.531	289.796	1	1	1	1
FBtr0070420	Vinc-RA	0.006281	0.005754	0.0002	0.0002	2.71955	2.69693	3.96903	3.96515	79.3646	74.05	7.7676	6.39782	18.8529	23.0199	1	1	1	1
FBtr0070422	SmydA-8-RA	0	0	0	0	3.68097	4.11813	6.02616	8.40518	2.86123	1.73036	20.0012	22.2995	18.3303	23.96	1	1	1	1
FBtr0331506	CG43779-RA	0.019809	0.044379	0.0023	0.0122	1.36611	0.949258	2.83713	1.86868	41.4617	72.7831	9.48541	6.08599	2.39051	1.50595	1	1	1	1
FBtr0083358	CG10340-RA	0.010993	0.016938	0.0007	0.0016	2.2811	1.83321	3.11652	3.58974	10.8004	2.97049	21.3744	19.8381	22.8698	22.0184	1	1	1	1
FBtr0084224	CG13856-RA	0.018893	0.049692	0.0021	0.0159	1.70933	0.7662	3.16264	2.94585	12.3662	4.89179	8.2107	5.1583	15.1717	16.1284	1	1	1	1
FBtr0074949	Gbeta76C-RA	0	0	0	0	3.34461	3.77063	4.06947	5.84406	1.29235	1.25514	22.5073	23.4707	203.973	181.855	1	1	1	1
FBtr0306944	CG43341-RA	0.014986	0.03761	0.0013	0.0083	1.86757	0.75745	3.00396	2.0052	19.7554	13.3323	22.5548	20.9386	5.09002	4.84422	1	1	1	1
FBtr0339970	RpS23-RB	0.038458	0.039656	0.0094	0.0092	0.576329	1.22206	0.860306	5.98946	25.9569	2.84754	1.96103	2.42465	912.02	1238.55	1	1	1	1
FBtr0087290	bug-RA	0.042794	0.037151	0.0117	0.0081	0.89133	0.731152	0.928622	1.90656	36.8605	19.7196	20.4313	21.6639	12.5906	13.6595	0	1	1	1
FBtr0073203	CG1136-RA	0	0.014133	0	0.0011	4.2102	1.88123	5.11998	5.61516	76.9952	62.6864	5.29445	4.91178	10.6592	12.865	1	1	1	1
FBtr0310444	CG1628-RC	0.009138	0.01179	0.0005	0.0008	1.84113	1.83721	2.36194	2.85747	94.8105	94.7109	11.5812	11.6274	41.2319	30.4519	1	1	1	1
FBtr0334483	bt-RI	0.019426	0.049692	0.0022	0.0159	0.639462	0.357649	1.04353	1.87743	33.7787	10.479	15.4891	16.1363	10.628	15.5275	1	1	1	1
FBtr0302388	CG30054-RE	0.022501	0.007274	0.0029	0.0003	1.29075	2.27485	2.1162	3.66186	5.13817	10.4974	1.17504	1.84404	81.5244	88.9909	1	1	1	1
FBtr0080979	CG15141-RA	0.021654	0.029738	0.0027	0.005	1.64579	0.974586	1.93106	1.01378	0.013455	0.664717	0.178542	22.0706	7.41512	7.84176	1	1	1	1
FBtr0076961	SP1173-RB	0.029042	0.023784	0.005	0.0032	1.7998	1.35991	3.02837	1.94517	8.45167	2.67164	4.14841	3.48612	28.7695	31.9398	1	1	1	1
FBtr0301203	CG8547-RC	0.034122	0	0.007	0	1.03103	2.07607	1.93786	2.24412	8.42686	38.9372	1.80211	3.27207	36.8062	48.9017	0	1	1	1
FBtr0299796	CG42329-RA	0.014986	0.04386	0.0013	0.0117	2.06588	1.23425	2.85992	1.74959	29.2267	24.9631	4.01905	23.9628	8.97624	5.94726	1	1	1	1
FBtr0307093	salr-RC	0.038318	0.035735	0.0093	0.0075	0.92951	1.0428	2.97158	1.74212	2.93009	0.848402	20.2101	23.3151	2.01193	2.53317	1	0	1	1
FBtr0084723	CG31121-RA	0.004004	0	0.0001	0	3.7797	2.71209	4.44449	3.13679	9.87531	70.6854	5.95705	6.73498	2.00602	2.66932	1	1	1	1
FBtr0072129	ken-RA	0.029042	0.03446	0.005	0.0069	1.4514	1.10804	3.79927	1.92973	34.5433	29.0539	4.03406	2.95603	3.60957	4.71603	1	1	1	1
FBtr0345074	CG9674-RI	0.02971	0.018637	0.0052	0.0019	1.5045	2.14104	2.6307	3.5358	8.30081	5.38793	20.6673	20.313	16.2718	18.8829	1	1	1	1
FBtr0071300	Bap111-RA	0.028909	0.040424	0.0049	0.0096	0.092512	0.351218	2.80803	3.90938	10.9008	8.40227	19.9484	18.9809	5.87786	7.13616	1	1	1	1
FBtr0302409	CG17691-RE	0.032454	0.007274	0.0062	0.0003	1.23303	2.30288	2.05395	2.76329	1.47126	6.35126	2.96895	3.23375	173.692	168.376	1	1	1	1
FBtr0077567	tim-RB	0.007493	0	0.0003	0	2.26448	3.92717	2.38838	4.67115	26.7949	25.9132	14.209	12.3291	34.1579	42.8073	1	1	1	1
FBtr0082071	CG16789-RA	0.014403	0.009636	0.0012	0.0005	2.20816	2.2054	3.58753	4.58906	60.5797	91.7862	6.32866	6.56925	1.77225	1.42908	1	1	1	1
FBtr0301847	NKAIN-RF	0.040287	0.029464	0.0104	0.0049	0.506805	1.27692	1.827	1.68397	6.02817	79.1408	6.01279	7.86579	63.1311	64.8722	1	0	1	1
FBtr0084317	CG4721-RA	0.047472	0.046723	0.0144	0.0138	0.650655	0.866226	2.03088	1.13551	24.9781	31.3376	4.99315	6.18336	47.3958	96.8432	1	0	1	1
FBtr0084319	CG4725-RA	0.032253	0.021564	0.0061	0.0026	1.23846	1.72043	2.87493	3.79935	22.6812	50.9845	4.73352	5.02295	4.36248	7.93883	1	1	1	1
FBtr0300901	Dtd-RB	0.04087	0.021564	0.0108	0.0026	0.899485	1.05452	1.77462	1.40358	20.8771	9.06886	23.191	19.0141	7.99179	10.6132	1	1	1	1
FBtr0083852	Xport-A-RA	0.028433	0.008746	0.0047	0.0004	1.60032	2.26195	2.74955	3.54761	2.52092	6.40366	20.9983	23.1311	135.178	159.246	1	1	1	1
FBtr0073113	ND-30-RA	0.007493	0.010249	0.0003	0.0006	1.80029	2.29524	2.26856	2.69054	18.6151	18.6202	22.4378	23.2048	49.3609	56.8257	1	1	1	1
FBtr0073833	AMPdeam-RC	0.008325	0.023784	0.0004	0.0032	1.6641	1.76275	2.67552	3.11848	0.315719	1.24382	22.6257	21.2692	16.6087	17.6959	1	1	1	1
FBtr0073294	DOR-RD	0.020077	0.029125	0.0024	0.0048	1.0364	1.25571	1.35007	2.34693	47.4389	57.5158	3.67297	4.69302	34.8047	23.707	1	1	1	1
FBtr0073527	bif-RC	0.038458	0.036087	0.0094	0.0077	0.045802	1.09595	2.25455	2.82708	11.7608	32.0081	20.1813	21.7019	7.75539	10.3895	1	1	1	1
FBtr0305965	CG14661-RB	0.011853	0.016399	0.0008	0.0015	1.69693	2.18073	3.64064	2.89815	0.038293	15.8236	0.407128	21.6775	301.748	270.166	1	1	1	1
FBtr0111188	CG40486-RB	0.014986	0.024513	0.0013	0.0034	2.07274	0.691995	2.07645	0.931742	29.4343	58.2768	19.9063	14.0821	34.7236	23.0865	1	1	1	1
FBtr0084824	CG31300-RA	0.007493	0.019427	0.0003	0.0021	2.43608	2.001	3.17346	3.43194	7.23588	19.3051	21.7618	22.6676	22.7102	38.8456	1	1	1	1
FBtr0086906	Ns2-RA	0.020077	0.038333	0.0024	0.0086	1.55094	0.596955	2.1218	3.50711	24.8157	1.3572	21.3282	23.4429	10.6786	14.991	1	1	1	1
FBtr0100559	Hsp22-RB	0.039267	0.005754	0.0098	0.0002	1.26587	2.89304	1.49897	3.14961	62.6192	35.9455	13.8601	12.3982	12.3201	208.42	1	1	1	1
FBtr0086738	pAbp-RA	0.013672	0.044793	0.0011	0.0125	1.53978	0.537615	1.97259	2.11861	1.63634	1.7085	1.0186	2.7179	164.293	225.161	1	1	1	1
FBtr0085455	Obp99d-RA	0.006281	0.042756	0.0002	0.011	2.18781	0.83226	2.52876	3.0664	16.1414	53.6924	1.92928	3.76203	6.80654	9.11151	1	1	1	1
FBtr0085450	Obp99a-RA	0.045639	0.007274	0.0132	0.0003	0.420666	1.20642	0.694146	2.10888	53.795	32.5532	15.6797	13.6317	33.5108	26.7581	1	1	1	1
FBtr0088346	CAP-RE	0.042794	0.005754	0.0117	0.0002	0.384925	1.66216	2.18432	2.11705	9.40383	52.628	19.1563	16.9205	69.2973	121.814	1	1	1	1
FBtr0071909	inaD-RA	0	0	0	0	4.62814	4.18296	5.66557	5.6154	1.14174	1.86309	23.0491	0.359115	32.1894	32.7263	1	1	1	1
FBtr0078197	CG5955-RA	0.016684	0.011106	0.0016	0.0007	1.58825	2.37555	2.48145	2.4383	29.1827	38.0031	23.8981	1.42955	19.7815	27.3225	1	1	1	1
FBtr0088340	CAP-RG	0.023063	0.01179	0.0031	0.0008	1.38267	2.75546	4.43611	2.83875	3.61426	42.289	2.99183	2.63334	2.82261	4.16416	1	1	1	1
FBtr0088438	Pka-R2-RB	0.018307	0.039006	0.002	0.0089	1.16053	0.759793	3.58798	4.74009	7.73276	8.44734	6.63601	5.16443	72.014	68.3301	0	1	1	1
FBtr0088348	CG12909-RA	0.024912	0.025112	0.0037	0.0036	1.49957	0.938129	1.66683	2.04341	15.4371	1.64138	20.5686	21.6122	2.86817	3.73732	1	1	1	1
FBtr0071907	EMC8-9-RA	0.038236	0	0.0092	0	1.07722	2.64461	1.4513	4.33054	10.2781	32.7736	21.8196	23.6563	25.7072	30.7231	1	1	1	1
FBtr0110906	Ekar-RB	0.035982	0.028027	0.0078	0.0044	1.17849	0.905062	3.80161	3.99751	1.76507	0.689705	3.02256	1.88486	29.151	22.6076	1	1	1	1
FBtr0078227	mRpL15-RA	0.014403	0.033257	0.0012	0.0062	0.755143	1.41966	3.30484	3.36179	13.4497	1.9661	20.9464	20.6612	3.70897	4.53836	1	1	1	1
FBtr0078225	CG11796-RA	0.007493	0.003712	0.0003	0.0001	2.39901	4.27639	3.98478	4.65684	92.6245	27.2926	2.74107	4.31674	68.4354	94.231	1	1	1	1
FBtr0084853	CG10553-RA	0.014986	0.024935	0.0013	0.0035	1.77138	1.54231	5.31137	2.72668	0.991317	4.32454	21.6381	19.0116	45.7302	39.1232	1	1	1	1
FBtr0084851	CG10562-RA	0.028433	0	0.0047	0	0.931185	2.31934	1.3425	5.20194	36.3963	1.50325	1.38623	0.980352	7.59603	9.87436	1	1	1	1
FBtr0073064	CG12016-RB	0.037648	0.020616	0.0088	0.0024	0.485848	1.87277	0.529682	2.78623	17.1394	88.5396	9.40746	9.70544	52.8688	58.5264	1	1	1	1
FBtr0076810	CG7409-RA	0.04638	0.016399	0.0136	0.0015	0.711786	-0.15266	2.22845	1.01163	16.2622	0.010785	20.9974	23.8554	79.1354	16.0875	1	1	1	1
FBtr0111274	CG17528-RC	0.03291	0.035569	0.0064	0.0074	0.558466	0.716371	3.06081	2.96923	12.2794	12.2005	20.1027	20.2077	27.1069	32.494	1	1	1	1
FBtr0088935	CG18812-RC	0.022218	0.003712	0.0028	0.0001	1.76806	2.46442	2.29305	3.52986	18.6436	14.6753	22.5019	21.1307	24.977	31.9598	1	1	1	1
FBtr0083053	mRpS10-RA	0.026354	0.025455	0.0041	0.0037	1.37152	1.46757	2.26343	2.29637	1.08608	1.35723	21.9579	22.8087	6.10117	7.3663	1	1	1	1
FBtr0340041	CG16952-RE	0.016056	0.033257	0.0015	0.0062	1.5858	1.09939	2.40908	1.94258	9.4354	79.6128	19.5235	20.3008	5.85314	5.36327	1	1	1	1
FBtr0088933	CG30497-RB	0.004004	0	0.0001	0	2.72026	3.46343	5.5144	5.43166	32.4664	75.0563	9.69703	7.05554	28.6064	30.1989	1	1	1	1
FBtr0087934	CG8545-RA	0.030526	0.013512	0.0055	0.001	1.21137	2.07403	2.04245	2.47299	87.4733	22.1239	20.986	23.1226	3.64269	4.81496	1	1	1	1
FBtr0342936	vri-RE	0.038318	0.029738	0.0093	0.005	0.605865	0.971526	0.710078	3.02197	55.2548	64.1926	12.0693	14.6695	1.50503	3.5934	1	1	1	1
FBtr0336853	CG44195-RA	0	0	0	0	4.92765	5.33235	6.33787	5.5284	24.7859	22.8503	22.7551	22.5393	149.319	139.132	1	1	1	1
FBtr0339237	CG11221-RB	0.017147	0.035056	0.0017	0.0072	1.50669	1.23384	2.55904	1.5321	10.5885	35.5385	7.68323	8.75083	15.9056	10.8876	1	1	1	1
FBtr0078417	CG9391-RA	0.022501	0.030953	0.0029	0.0054	1.35765	0.753222	1.86018	3.23923	14.0215	0.2484	23.3546	1.20431	20.1771	21.8336	1	1	1	1
FBtr0110882	Wdr62-RB	0.037648	0.026261	0.0088	0.0039	0.288171	1.55189	0.513212	2.12576	7.26906	54.3823	6.24739	5.66468	13.2401	26.1322	1	1	1	1
FBtr0339722	puc-RB	0.004004	0.012733	0.0001	0.0009	2.38751	1.24357	3.02227	2.85154	12.1056	13.8945	8.47567	8.03769	30.6025	47.9183	1	1	1	1
FBtr0336692	Tao-RJ	0.027998	0	0.0045	0	1.0514	2.60521	2.60145	3.54734	1.10744	81.4446	2.56921	4.88733	4.04959	4.41449	1	1	1	1
FBtr0072164	EbpIII-RA	0.012983	0.04264	0.001	0.0108	0.35403	0.547948	2.79599	0.810871	12.3353	10.8896	20.5155	18.581	1108.54	1876.16	1	1	1	1
FBtr0072162	CG11388-RA	0.008325	0	0.0004	0	2.54188	3.50389	3.47721	3.96511	14.8306	0.70431	22.5023	23.2916	37.2005	28.57	1	1	1	1
FBtr0300500	Pdp1-RJ	0	0.003712	0	0.0001	2.82894	3.436	4.08247	4.73556	54.8646	110.888	15.3331	14.1928	22.7215	28.7232	1	1	1	1
FBtr0332883	Nmda1-RI	0.026865	0.023009	0.0042	0.003	1.24703	1.59889	2.3526	2.85629	69.529	20.6912	7.95196	9.37655	140.981	216.218	1	1	1	1
FBtr0088333	Hdc-RA	0.007493	0.024052	0.0003	0.0033	2.12463	1.60947	3.6212	2.47903	0.931442	15.5161	22.6659	21.988	16.3264	13.7268	1	1	1	1
FBtr0075993	CG11560-RA	0.023507	0.024935	0.0032	0.0035	1.74532	1.40104	2.42425	3.63023	18.0267	19.8397	21.1893	21.0397	14.2032	13.2172	1	1	1	1
FBtr0083179	alpha-Man-IIb-RA	0.021208	0.028867	0.0026	0.0047	2.0151	1.49998	3.33645	3.44754	1.9489	0.781992	20.9206	21.8564	20.1019	13.0189	1	1	1	1
FBtr0302786	Lmpt-RK	0.019809	0.011106	0.0023	0.0007	2.54704	2.92021	5.75534	3.66718	21.2425	27.0997	23.2613	0.747626	5.27682	5.24894	1	1	1	1
FBtr0114537	Pdh-RD	0.018307	0.015735	0.002	0.0014	1.9141	1.00565	2.69255	5.02346	3.54636	0.450991	0.981347	1.59007	141.905	77.5249	1	1	1	1
FBtr0114536	Pdh-RC	0	0	0	0	1.53414	1.45471	5.41966	5.46591	0.112739	0.165974	0.707123	0.955287	281.226	264.783	1	1	1	1
FBtr0080850	CG5861-RA	0.022501	0.019427	0.0029	0.0021	1.11094	2.10483	1.68465	2.64362	16.7659	68.3382	22.4511	23.7146	22.3313	27.0401	1	1	1	1
FBtr0332775	SCCRO4-RD	0.04638	0.021821	0.0136	0.0027	0.310587	2.20599	0.443955	3.54195	39.7956	2.98006	2.99173	4.22615	17.8826	18.2134	1	1	1	1
FBtr0080539	CAH1-RA	0.040464	0.025455	0.0106	0.0037	1.03445	1.89106	2.46034	3.24727	0.651039	11.7181	22.0956	20.8844	64.3143	89.2483	0	1	1	1
FBtr0071691	CG10433-RB	0.00999	0.007274	0.0006	0.0003	2.18529	2.78676	3.07513	4.29756	0.94455	1.67925	1.48902	1.98884	129.969	187.87	1	1	1	1
FBtr0078670	Hat1-RA	0.037176	0.046227	0.0083	0.0134	1.17977	0.863411	2.47974	0.932592	18.8159	14.8209	20.5957	20.704	6.34697	8.05502	1	0	1	1
FBtr0079372	CG13773-RA	0.012521	0.044142	0.0009	0.0119	2.54081	0.882607	2.71431	1.01839	9.46947	12.9138	22.491	21.3773	5.22522	6.93687	1	1	1	1
FBtr0114558	Cyp4aa1-RB	0.008325	0	0.0004	0	2.78368	4.56807	3.04986	5.02884	30.7524	31.0301	0.792657	0.589856	5.15626	6.16191	1	1	1	1
FBtr0084139	CG6656-RA	0.028909	0.008746	0.0049	0.0004	1.79251	2.97395	2.09256	4.38247	18.9337	2.52177	21.7632	3.45118	65.2643	55.8888	1	1	1	1
FBtr0079071	vri-RA	0.006281	0	0.0002	0	2.46516	3.34366	2.99658	3.65509	45.8934	31.7353	13.9903	13.2575	53.2779	85.577	1	1	1	1
FBtr0079883	CG4619-RA	0	0.014133	0	0.0011	4.11783	2.27889	4.81593	3.03638	4.40726	9.36627	19.585	21.0176	1.97654	1.75612	1	1	1	1
FBtr0083700	Xrp1-RB	0.026354	0.018637	0.0041	0.0019	1.84788	1.77987	3.524	4.92596	89.8175	77.5285	7.23948	9.49286	6.89464	13.6384	1	1	1	1
FBtr0073362	CG7509-RA	0.034291	0.019923	0.0071	0.0022	1.05849	1.41506	1.76088	3.06951	10.8696	7.54706	17.6465	16.7234	24.8647	14.6573	1	1	1	1
FBtr0081599	CG1234-RA	0.014403	0.042756	0.0012	0.011	2.2388	0.777971	2.4489	1.57632	5.01367	0.846567	20.3503	21.7932	5.17044	6.34529	0	1	1	1
FBtr0078070	Pph13-RA	0.022501	0.019923	0.0029	0.0022	2.06405	1.97712	3.4377	3.08654	4.05192	37.7969	19.1138	20.9034	6.9119	11.6922	1	1	1	1
FBtr0084135	lsn-RA	0.04964	0.035569	0.0159	0.0074	0.585834	1.06163	1.23003	2.22899	14.8262	84.8799	21.343	22.6597	7.71673	11.89	1	1	1	1
FBtr0111011	mRpL34-RA	0.023905	0.047102	0.0034	0.0141	0.743558	0.882154	0.952464	2.44162	16.3998	18.5246	21.8808	20.0535	8.60141	8.36623	1	1	1	1
FBtr0345919	Mgstl-RC	0.03133	0.015735	0.0058	0.0014	0.84144	1.36004	4.11521	1.86802	91.0473	72.5577	4.75965	7.03743	1.23875	2.54221	1	1	1	1
FBtr0080474	CG9377-RA	0.017516	0	0.0018	0	0.602059	3.43225	2.09251	6.33495	27.8305	46.1736	6.65019	2.91154	10.7214	8.10238	1	1	1	1
FBtr0308238	CG7582-RB	0.034291	0.030065	0.0071	0.0051	0.557503	1.1343	1.797	2.31272	14.9814	39.1266	21.3186	20.6807	19.6401	11.636	1	1	1	1
FBtr0100009	drd-RA	0.023507	0.021821	0.0032	0.0027	1.58971	1.76846	2.50534	1.96081	76.338	95.455	8.33801	7.76296	8.95455	5.21544	1	1	1	1
FBtr0334606	gish-RM	0.039267	0.028574	0.0098	0.0046	1.09984	1.36698	3.50526	2.92521	65.721	84.9105	6.64353	6.93596	62.3126	50.6653	1	1	1	1
FBtr0273303	CG30203-RB	0.020585	0.012733	0.0025	0.0009	2.02707	3.23431	3.99652	4.5366	94.9797	86.07	6.92304	8.1016	5.79894	9.19621	1	1	1	1
FBtr0082311	MED7-RA	0.037648	0.043633	0.0087	0.0114	1.21475	0.786002	1.93259	1.60944	13.0596	27.3469	20.2744	20.5431	11.9588	15.3768	1	1	1	1
FBtr0331658	Ndae1-RD	0	0.032412	0	0.0058	4.03542	1.02282	4.75953	2.3626	12.3726	4.03421	22.6276	21.7796	5.9725	3.16412	1	1	1	1
FBtr0074216	UQCR-14-RA	0.008325	0.003712	0.0004	0.0001	3.20324	2.3095	4.16894	5.16552	17.9779	1.58116	21.89	22.9086	401.671	360.183	0	1	1	1
FBtr0330704	Slob-RH	0.009138	0.025112	0.0005	0.0036	1.70022	1.95718	2.17737	5.93047	77.1999	106.514	7.71766	7.06818	6.11777	6.9321	1	1	1	1
FBtr0345599	SmydA-8-RD	0.012983	0.009636	0.001	0.0005	1.38051	1.97376	5.79613	4.55048	91.3637	85.3431	5.5316	6.29132	3.18642	2.68951	1	1	1	1
FBtr0072785	GV1-RB	0.029042	0.005754	0.005	0.0002	1.34848	2.69076	2.28462	2.98588	1.51818	5.69179	2.73259	2.38252	14.0816	13.8738	1	1	1	1
FBtr0075426	Pdh-RA	0.007493	0	0.0003	0	1.93613	2.21488	3.31896	6.39907	0.740207	0.025194	0.622262	0.342035	147.721	137.292	1	1	1	1
FBtr0089318	mRpL13-RA	0.043649	0.028574	0.0122	0.0046	1.06839	1.84877	1.79793	1.98747	47.5244	38.6276	19.5148	18.119	8.96678	9.06455	1	1	1	1
FBtr0075424	Cpr72Ec-RA	0.004004	0	0.0001	0	2.44555	2.88716	5.36628	3.96356	0.093761	0.878558	0.714568	1.46467	97.7978	65.4874	1	1	1	1
FBtr0082131	CG8417-RA	0.044744	0.014133	0.0126	0.0011	0.749929	1.53447	0.969607	2.72979	18.0228	71.1153	4.28358	4.01176	24.8034	31.7888	1	1	1	1
FBtr0100670	norpA-RC	0.011853	0.041139	0.0008	0.0099	0.784421	0.773797	1.29872	1.15096	9.60504	23.1426	19.5856	19.4185	7.56743	4.68398	1	1	1	1
FBtr0309113	hts-RP	0.03133	0	0.0058	0	1.20923	3.31189	1.62746	4.3009	11.5543	90.0944	4.36357	3.44357	5.74366	6.14618	1	1	1	1
FBtr0084008	CG5745-RA	0.039427	0.041427	0.0099	0.0101	0.540959	0.48968	2.14335	1.07309	29.6721	0.688997	23.9196	1.98374	6.34891	7.8724	0	1	1	1
FBtr0072391	CG3760-RB	0.039427	0.04779	0.0099	0.0146	0.952087	0.657546	1.62912	0.906798	61.4707	17.6383	20.9148	20.7807	7.89292	8.34135	1	1	1	1
FBtr0086033	CG7881-RA	0.049997	0.026261	0.0161	0.0039	0.796611	0.302164	2.07005	1.74381	8.52502	0.528747	3.14094	0.512287	1.01635	2.97994	1	1	1	1
FBtr0083790	CG11407-RA	0.023063	0.018637	0.0031	0.0019	0.705435	1.42954	6.65864	4.94989	16.0216	17.8871	21.7933	22.3431	12.1803	18.4184	1	1	1	1
FBtr0114615	l(2)05287-RB	0.026062	0.046723	0.004	0.0138	1.14365	0.613837	2.26155	3.80406	7.41597	1.70899	21.6639	22.1403	4.50063	5.48808	0	1	1	1
FBtr0076648	GAPsec-RA	0.037798	0.047375	0.0089	0.0143	-0.003795	0.533885	5.75657	3.37795	80.1455	1.41855	4.85831	21.8626	6.30208	6.24918	1	1	1	1
FBtr0345089	Svil-RG	0.023063	0.040256	0.0031	0.0095	2.2846	1.25337	3.42398	3.82824	5.74355	11.02	20.2616	18.5607	2.11748	2.18136	1	1	1	1
FBtr0300466	CG42492-RA	0.017516	0.005754	0.0018	0.0002	1.69696	1.81861	2.43232	4.36953	19.8428	17.4632	21.756	21.8209	24.6517	20.0173	1	1	1	1
FBtr0300465	CG42492-RC	0.004004	0.019089	0.0001	0.002	2.77232	1.69184	3.95772	4.55026	18.1622	17.3298	22.3933	22.1886	7.59675	5.66378	1	1	1	1
FBtr0343368	c11.1-RB	0.007493	0.005754	0.0003	0.0002	1.62482	3.07731	2.30218	3.57375	24.9339	97.0203	10.9495	11.9997	13.1852	27.266	1	1	1	1
FBtr0081132	CG10428-RA	0.04087	0.010249	0.0108	0.0006	0.251386	2.22849	0.752239	3.67736	10.3369	1.56852	19.4634	21.5715	6.81037	6.70543	1	1	1	1
FBtr0081133	Tango6-RA	0.048499	0.010249	0.0151	0.0006	0.569439	2.05365	3.22772	4.2845	1.58009	0.832679	3.03896	1.72853	6.04613	7.05422	0	1	1	1
FBtr0084949	boss-RA	0	0	0	0	3.82308	3.25616	5.958	5.58898	1.26573	0.683369	23.3578	0.102609	58.6752	40.9965	1	1	1	1
FBtr0089894	mRpS11-RA	0.024682	0.017474	0.0036	0.0017	0.839317	1.72374	1.43368	2.58838	86.8576	13.6776	21.489	21.108	14.3671	16.2136	1	1	1	1
FBtr0076455	Cpr67B-RA	0.008325	0	0.0004	0	1.93716	2.57606	3.17109	2.72069	0.55184	0.641409	0.799151	1.74192	32.4107	63.2449	1	1	1	1
FBtr0331834	lqf-RH	0.013672	0.04264	0.0011	0.0108	1.6315	0.675678	3.859	4.00823	64.1222	81.7795	4.50524	5.41701	1.31773	1.12071	1	1	1	1
FBtr0082043	GstZ2-RC	0	0.043758	0	0.0116	3.22766	0.938635	3.58962	2.25624	29.9227	24.987	1.16977	0.102483	4.67158	2.78903	1	1	0	1
FBtr0306943	CG43340-RO	0.034122	0.013512	0.007	0.001	1.54237	2.47804	3.99412	4.29264	14.1191	6.09554	20.7841	22.2276	14.9292	12.2709	1	1	1	1
FBtr0082041	GstZ2-RB	0.004004	0.008746	0.0001	0.0004	3.16349	2.73122	3.25287	5.0174	33.214	65.8809	0.789203	2.01412	9.10669	8.12256	1	1	1	1
FBtr0088471	trpl-RA	0.00999	0.033998	0.0006	0.0067	2.00627	1.26537	3.27382	2.03845	75.9042	25.7302	9.33781	9.39716	400.432	249.907	1	1	1	1
FBtr0074046	CG7872-RA	0.019809	0.012733	0.0023	0.0009	1.83642	1.68047	3.06415	2.00652	32.7235	31.8153	21.4405	22.0807	5.3863	6.45554	1	1	1	1
FBtr0083929	CG31200-RA	0.032454	0.037151	0.0062	0.0081	0.846744	1.1233	1.00996	1.59053	28.5203	1.6446	0.053872	2.02063	29.7118	45.4584	1	1	1	1
FBtr0344849	Cyt-c-p-RB	0.010993	0.045335	0.0007	0.0129	2.36473	0.647835	2.99467	1.75505	21.6729	12.3267	23.1484	20.5842	459.192	357.466	1	0	1	1
FBtr0339432	CG13366-RE	0.035867	0.014133	0.0077	0.0011	0.892504	2.03511	1.16832	2.95473	99.1886	3.58587	18.7476	22.5317	7.01556	5.87085	1	1	1	1
FBtr0080325	esc-RA	0.042794	0.016399	0.0117	0.0015	0.988369	1.82179	1.93645	2.87693	64.7679	92.3118	2.41172	4.33137	6.9649	5.66188	1	1	1	1
FBtr0080326	Pex19-RA	0.02539	0.046876	0.0038	0.0139	1.31719	0.810194	2.75157	1.97907	35.3541	2.85779	21.4836	20.1301	8.23554	9.10563	1	1	1	1
FBtr0079869	IP3K1-RA	0.045864	0	0.0133	0	0.876896	3.08504	1.20151	3.70666	2.38489	36.2678	2.32773	2.74999	4.17908	4.79014	1	1	1	1
FBtr0113308	Nph-RB	0.03366	0.043683	0.0067	0.0115	0.577971	1.05076	0.861851	1.81822	20.0758	20.3617	22.1951	0.184535	54.6776	77.8898	1	1	1	1
FBtr0087335	Vha36-1-RA	0.004004	0	0.0001	0	2.77279	2.82369	4.91193	4.26351	15.79	14.1837	21.6328	20.9582	91.8501	98.401	1	1	1	1
FBtr0346145	TwdlG-RC	0.037648	0.035569	0.0088	0.0074	0.82693	0.20789	3.01575	3.56339	2.1095	0.033448	23.4637	23.7479	4.06527	4.60147	1	1	1	1
FBtr0070886	CG4660-RA	0.012521	0.003712	0.0009	0.0001	2.64246	2.13013	3.07716	2.95364	3.4818	16.1479	19.8582	14.1581	16.2671	27.5698	1	1	1	1
FBtr0452124	CG46309-RA	0.035982	0.010249	0.0078	0.0006	0.727022	2.35913	1.16216	3.53997	72.067	68.5046	8.45029	10.0693	146.524	186.177	1	1	1	1
FBtr0344362	CG45049-RF	0.047622	0.033869	0.0145	0.0065	0.78653	0.933953	2.75503	2.33062	92.997	14.829	8.25163	5.82809	19.5599	20.2301	1	1	1	1
FBtr0332909	asrij-RB	0.037648	0.028304	0.0087	0.0045	0.258194	1.83519	1.45937	2.19972	14.3051	23.2433	20.5785	17.7641	4.49543	9.9108	1	1	1	1
FBtr0080114	CG6495-RA	0.025698	0.045959	0.0039	0.0132	1.2059	0.242295	1.83314	2.02182	7.50151	1.07447	21.7384	1.25613	3.82368	4.53712	1	1	1	1
FBtr0079058	mRpL24-RA	0.018021	0.035056	0.0019	0.0072	1.52692	1.44097	2.612	1.89572	17.3031	22.083	22.164	22.5945	19.4964	21.3531	1	1	1	1
FBtr0085247	mRpS22-RA	0.024912	0.015004	0.0037	0.0013	0.957033	1.45805	3.34186	2.2534	11.8958	11.9983	20.12	19.3858	15.0988	20.0675	1	1	1	1
FBtr0076216	IRSp53-RA	0.04631	0.025112	0.0135	0.0036	0.805574	1.94069	3.15968	2.67729	70.7723	66.6342	6.79593	7.43163	24.0506	31.016	1	0	1	1
FBtr0088681	Pgi-RC	0	0.014133	0	0.0011	2.47085	2.38269	4.20196	3.16618	43.5293	69.0116	6.86074	8.0331	369.591	439.937	1	1	1	1
FBtr0075955	Obp69a-RA	0.007493	0	0.0003	0	1.40872	1.52487	1.81498	2.69407	55.4178	3.90642	2.3688	1.46756	8.92402	13.2018	1	1	1	1
FBtr0085844	faf-RC	0.040464	0.043444	0.0106	0.0113	0.78099	0.986072	1.54711	2.57444	38.3595	74.7748	20.6826	1.32951	1.31654	1.51987	1	1	1	1
FBtr0113074	Dyb-RF	0	0.005754	0	0.0002	3.99438	2.17012	5.15203	4.39648	1.26536	0.345938	22.5239	0.424024	4.87242	3.14357	1	1	1	1
FBtr0086887	CG6424-RB	0.017147	0.043683	0.0017	0.0115	1.42705	0.801491	1.80726	1.10416	3.67898	50.155	4.58832	6.12381	76.1917	80.6141	1	1	1	1
FBtr0332631	CG17493-RC	0.026062	0.003712	0.004	0.0001	1.25119	1.92929	2.25604	3.79474	2.75183	0.307037	22.3203	22.8758	45.6257	29.8059	1	1	1	1
FBtr0347147	Tango9-RB	0	0	0	0	3.11201	4.35475	4.59734	4.61827	80.2292	33.8739	6.06088	8.36632	1.9039	1.36696	1	1	1	1
FBtr0302661	rdgA-RB	0.03986	0.033869	0.0101	0.0065	1.01772	0.687787	2.04138	2.43181	14.7891	0.419266	20.6643	22.729	12.1305	9.00995	1	1	1	1
FBtr0086114	CG15908-RA	0.023905	0.036087	0.0034	0.0077	1.26202	0.472877	2.44777	1.97263	0.845627	2.63881	22.2723	22.6579	6.26818	7.16482	1	1	1	1
FBtr0084864	CG10514-RA	0.047318	0.048814	0.0142	0.0154	1.01004	0.772905	2.11188	4.47076	23.1211	5.06555	23.7732	19.8314	5.50791	5.30275	1	1	1	1
FBtr0308835	Ih-RK	0.031642	0.026577	0.0059	0.004	1.19468	1.71487	2.74015	2.18025	0.623715	31.5837	1.62483	0.989548	58.0251	42.2877	1	1	1	1
FBtr0310059	mbl-RO	0.004004	0	0.0001	0	3.20584	0.503225	3.42515	1.51713	20.3107	0.062649	0.282004	0.001289	23.3956	19.0053	1	1	0	1
FBtr0075390	CG33158-RB	0.012983	0.018191	0.001	0.0018	1.49145	1.38251	3.0333	2.65167	46.2784	23.6024	20.5567	18.2714	2.83573	6.68935	1	1	1	1
FBtr0080147	CG16743-RA	0.040346	0.019923	0.0105	0.0022	0.923174	0.72906	3.28445	7.10403	0.815694	0.39799	2.12543	1.09151	14.2015	10.9549	1	1	1	1
FBtr0081249	CG33116-RA	0.037648	0.027332	0.0087	0.0042	0.733573	0.749394	1.0646	1.25869	8.4325	5.50215	14.6401	17.5699	19.2647	20.179	1	1	1	1
FBtr0083191	ND-23-RA	0.008325	0.048425	0.0004	0.0151	1.78226	0.317547	2.189	2.6393	3.00752	0.119582	23.0974	0.518	172.916	183.474	1	1	1	1
FBtr0112900	Gpo1-RD	0.022706	0.045743	0.003	0.0131	1.33276	0.776933	2.22778	2.17503	7.95861	98.9865	6.64091	7.00272	33.0378	26.47	1	1	1	1
FBtr0112907	Pli-RB	0.030085	0.014577	0.0053	0.0012	1.69647	1.36763	2.24624	2.22129	14.1639	21.4961	18.356	17.3763	61.7325	50.9928	1	1	1	1
FBtr0305559	CG4168-RB	0.011853	0.015735	0.0008	0.0014	2.70731	1.8858	3.14172	2.53004	1.93017	8.55224	20.7153	22.3802	13.93	8.86481	1	1	1	1
FBtr0079532	Sirup-RA	0.012983	0.039479	0.001	0.0091	1.42732	0.72575	4.22873	1.50412	9.74006	11.1882	19.4913	18.2861	131.679	163.256	1	1	1	1
FBtr0075328	nudC-RA	0.033164	0.021821	0.0065	0.0027	0.991592	1.62478	2.06064	3.33787	13.5223	5.90227	20.9237	20.1542	9.14559	12.1139	1	1	1	1
FBtr0079534	Tg-RB	0.028433	0.027683	0.0047	0.0043	1.27783	1.09513	3.05812	1.53013	6.13564	1.66468	1.2243	2.39658	7.01764	9.47038	1	1	1	1
FBtr0077181	CG10674-RA	0.038458	0.005754	0.0094	0.0002	0.106541	2.47284	1.69957	5.19662	16.1606	10.9872	21.555	20.0813	63.6087	74.82	1	1	1	1
FBtr0290096	RhoGAP15B-RC	0.008325	0.018191	0.0004	0.0018	2.51689	2.08095	3.65138	2.40981	12.9709	20.4163	8.11435	8.06768	5.23348	10.8775	1	1	1	1
FBtr0075074	CSN1b-RA	0	0.014577	0	0.0012	2.20046	1.43879	3.28557	3.08744	11.791	15.3818	20.2204	21.2608	17.4403	21.0547	1	0	1	1
FBtr0300456	Cyp4ac2-RB	0.040287	0.047775	0.0104	0.0145	0.652239	0.529656	1.34188	1.13631	2.28819	24.6922	15.6892	14.827	25.8783	32.5728	1	1	1	1
FBtr0076674	Culd-RA	0.004004	0	0.0001	0	3.09877	4.30584	6.58589	4.71604	14.0666	12.8912	21.1059	22.1076	29.4185	39.0891	1	1	1	1
FBtr0335011	mino-RE	0.037946	0.048728	0.009	0.0153	0.825925	0.556484	2.75348	2.81411	35.5111	50.6797	6.70541	4.56363	17.541	28.3785	1	1	1	1
FBtr0345094	Svil-RF	0	0.032888	0	0.006	2.61714	1.09907	4.90676	1.80324	8.77498	1.87922	21.2299	20.6696	2.59482	1.90913	1	1	0	0
FBtr0079496	CG7149-RA	0.009138	0.005754	0.0005	0.0002	2.98481	3.17112	5.78084	5.16126	3.84407	0.712575	21.5559	22.2481	32.7751	41.4333	1	1	1	1
FBtr0082666	kar-RA	0.022501	0.009636	0.0029	0.0005	1.00705	1.98984	3.00288	2.36046	3.61217	7.83406	1.58194	0.032491	13.6348	16.5226	1	1	1	1
FBtr0335383	CG5397-RB	0.039267	0.041427	0.0098	0.0101	0.275888	0.939241	0.675857	1.34974	45.0634	73.2846	13.336	13.3824	4.1669	5.5353	1	1	1	1
FBtr0339497	CG1461-RB	0.008325	0	0.0004	0	2.91846	3.45316	3.89409	4.25079	51.8404	77.5731	2.99129	4.01944	88.7287	106.35	1	1	1	1
FBtr0078147	CG3709-RA	0.029042	0	0.005	0	1.20685	3.47372	1.79619	5.96167	43.5945	99.1429	19.4395	18.9575	4.61597	4.69072	1	1	1	1
FBtr0073217	Ero1L-RB	0.028909	0.016399	0.0049	0.0015	1.17473	1.91312	2.47247	2.37349	26.2929	93.4216	21.6912	0.114819	6.7462	8.72427	1	1	1	1
FBtr0070907	kdn-RA	0	0.003712	0	0.0001	3.51757	2.97356	4.31385	4.75521	34.7657	0.034644	1.09174	0.16513	164.621	94.016	1	1	1	1
FBtr0071090	bys-RA	0.018307	0	0.002	0	1.8072	4.03816	2.57579	4.39757	86.9106	1.21278	22.2595	23.139	6.38084	8.12157	1	1	1	1
FBtr0070900	CG3823-RA	0.007493	0.005754	0.0003	0.0002	1.37105	2.3522	3.54272	4.40493	0.327145	0.004608	1.05042	0.133334	9.28571	12.2166	1	1	1	1
FBtr0081766	mRpS9-RA	0.023613	0.033669	0.0033	0.0064	1.28363	1.52822	1.71871	1.69648	16.2143	73.5305	21.3156	22.8171	25.9102	25.5357	1	1	1	1
FBtr0331194	CG10600-RC	0.007493	0.019427	0.0003	0.0021	1.26442	1.31797	2.16194	2.94944	15.1646	24.0798	8.68802	15.1375	7.92466	9.58517	1	1	1	1
FBtr0299646	Nedd4-RG	0.034291	0.037722	0.0071	0.0084	0.816211	0.936011	2.04378	2.29508	0.552919	69.0319	1.00789	4.47811	5.54304	7.78341	1	1	1	1
FBtr0082186	tws-RA	0.004004	0.008746	0.0001	0.0004	3.02605	3.03384	3.72931	4.56064	96.6496	70.6541	7.26987	6.4019	9.32043	8.32892	1	1	1	1
FBtr0076974	MCU-RE	0.045639	0.039301	0.0132	0.009	0.844736	0.930897	1.18041	1.22056	4.61102	71.0534	3.73418	5.95925	9.2016	15.2203	1	1	1	1
FBtr0076603	DNApol-alpha50-RA	0.014986	0.021143	0.0013	0.0025	2.02496	1.62995	2.37936	2.24101	61.8945	84.2457	4.74277	2.09615	1.56012	1.60447	1	1	1	1
FBtr0080291	Rh5-RA	0.042891	0.020616	0.0118	0.0024	0.239806	1.622	0.911474	3.46166	57.4809	13.394	13.6049	8.367	291.106	353.618	0	1	1	1
FBtr0330118	CG32407-RB	0.010993	0.008746	0.0007	0.0004	2.07122	2.61778	2.57927	3.82917	56.9208	73.9472	2.79504	1.34248	48.8717	56.6656	1	1	1	1
FBtr0071797	CG11073-RA	0.03291	0.005754	0.0064	0.0002	1.45858	1.43605	1.81711	2.8773	46.1571	75.7973	3.99606	4.1016	5.02644	5.42419	1	1	1	1
FBtr0084712	CG11069-RA	0.026062	0.010249	0.004	0.0006	1.42306	2.54985	3.64151	4.5799	63.2818	69.735	6.35915	7.19452	3.27293	4.24719	1	1	1	1
FBtr0343324	CG12541-RE	0.030526	0.01179	0.0055	0.0008	1.47457	2.27939	3.53761	2.54234	44.8674	14.6816	0.044455	23.3665	8.83778	8.05045	1	1	1	1
FBtr0072858	CG5687-RA	0.016684	0.028574	0.0016	0.0046	2.2802	1.3932	3.83617	2.78388	13.2484	15.3316	20.7269	22.5707	25.0445	35.931	1	1	1	1
FBtr0075679	dlp-RA	0.026354	0.028304	0.0041	0.0045	0.63913	1.89619	1.59895	3.98503	14.7402	78.3787	9.16547	7.46744	14.5575	22.5665	1	1	1	1
FBtr0078536	CG11241-RA	0.018307	0.048207	0.002	0.015	1.25714	0.719509	2.6221	3.16605	103.337	3.86475	16.8034	16.3949	8.38091	7.75861	1	1	1	1
FBtr0087780	CG3955-RA	0.04638	0.009636	0.0136	0.0005	-0.092873	1.12588	2.05098	3.30364	8.76082	13.0781	19.2493	20.8534	15.7436	11.6006	1	1	1	1
FBtr0085345	wat-RA	0.024315	0.036597	0.0035	0.0079	1.23353	0.81443	3.86156	3.00134	30.3685	1.97889	1.47063	1.30147	48.739	59.4257	0	1	1	1
FBtr0076785	Clk-RA	0.009138	0.003712	0.0005	0.0001	2.79895	3.39576	3.86183	4.8908	27.6631	26.4867	0.857939	0.553152	14.0929	14.7405	1	1	1	1
FBtr0302895	CG9849-RB	0.040136	0.041383	0.0103	0.01	1.00803	0.750291	1.97473	2.16668	10.9381	0.862874	3.33509	2.24584	13.1358	15.3286	1	1	1	1
FBtr0076780	Pdp1-RD	0.017147	0.009636	0.0017	0.0005	2.02467	2.33205	2.32884	2.49879	42.267	29.6864	14.5438	11.885	9.86425	16.9158	1	1	1	1
FBtr0075471	CG4962-RA	0.013672	0.042351	0.0011	0.0106	2.20033	0.703004	2.54193	3.52367	96.8648	83.6131	9.06821	4.08583	12.1881	6.69695	1	1	1	1
FBtr0100396	ey-RD	0.023613	0.016399	0.0033	0.0015	1.42359	1.47429	1.72617	2.92408	50.2612	44.2243	3.11997	4.25495	6.0613	6.81964	1	1	1	1
FBtr0087832	Galphaq-RD	0.017147	0.003712	0.0017	0.0001	1.08581	1.47739	4.11627	4.76075	0.258467	0.080264	1.09949	0.649425	214.137	201.84	1	1	1	1
FBtr0087408	CG10257-RA	0.007493	0.028304	0.0003	0.0045	2.10885	0.68565	3.47035	2.44503	1.35693	0.60521	23.7492	0.073748	7.3875	4.7153	1	1	1	1
FBtr0073452	CG11752-RA	0.014986	0.049534	0.0013	0.0158	1.56833	0.101253	3.14769	4.00705	6.65284	0.296823	1.66759	0.52277	22.3184	18.2148	1	1	1	1
FBtr0073696	CG4407-RB	0.033871	0.041427	0.0068	0.0101	1.2088	0.925125	2.06278	1.04117	2.68006	18.5925	23.4634	20.8167	5.16987	4.57498	1	1	1	1
FBtr0087173	Vha44-RA	0.039267	0.021143	0.0098	0.0025	0.485237	0.857543	0.517218	2.18472	0.584653	44.3733	1.44765	3.18474	34.8845	37.6872	1	1	1	1
FBtr0079985	CG4957-RA	0.048672	0.027332	0.0152	0.0042	0.826539	1.11742	1.37616	1.67501	30.369	9.83758	21.139	17.8529	8.24026	8.56344	1	1	1	1
FBtr0079986	Mulk-RA	0.008325	0.035983	0.0004	0.0076	2.30885	1.18529	2.73374	2.2384	1.86989	29.3525	20.7568	19.0839	6.45756	7.26591	1	1	1	1
FBtr0081371	CG16798-RA	0	0	0	0	5.74285	4.14714	6.31581	5.26576	1.47047	27.7565	2.9469	0.225088	1.55863	2.27705	1	1	1	1
FBtr0345213	CG5191-RF	0.034291	0.03761	0.0071	0.0083	1.00139	1.09978	2.57416	1.3642	8.36842	13.1131	19.1354	20.7371	4.69517	4.33066	1	1	1	1
FBtr0085443	alph-RB	0.04638	0.021564	0.0136	0.0026	0.614597	1.0307	0.857002	1.88725	39.6545	5.41643	3.87721	4.61547	28.2737	38.791	1	1	1	1
FBtr0305303	pyd-RL	0.033871	0.039301	0.0068	0.009	0.978588	0.820939	3.57904	2.919	0.938964	1.55776	21.7274	22.0375	8.96917	9.4188	1	1	1	1
FBtr0082785	Act87E-RA	0.037495	0.033524	0.0086	0.0063	0.941714	0.797718	2.26774	1.04836	94.5037	2.09883	21.1079	0.147971	25.5725	26.4864	1	1	1	1
FBtr0074175	UBL3-RB	0.040287	0.044159	0.0104	0.012	0.064778	0.4407	1.46787	1.91747	14.3725	6.07965	21.1497	18.0365	6.8912	4.81243	1	1	1	1
FBtr0334094	ND-SGDH-RB	0.022706	0.042524	0.003	0.0107	0.928923	0.561841	1.49033	1.97561	5.00889	0.65606	0.804763	1.98257	217.882	228.453	1	1	1	1
FBtr0088031	CG13192-RA	0.004004	0.014577	0.0001	0.0012	3.36723	2.10825	3.45495	2.47607	15.0579	13.6557	20.3741	21.0296	12.0164	13.4875	1	1	1	1
FBtr0077418	CG15630-RA	0	0.032697	0	0.0059	4.39405	1.22381	5.09685	2.2879	2.84594	5.62221	21.6609	22.5571	40.7332	34.8936	1	1	1	1
FBtr0076556	CG5644-RA	0.016056	0.047102	0.0015	0.0141	0.864749	0.867442	2.41442	1.4058	15.4035	1.35518	21.524	22.2373	7.17457	3.58852	1	1	1	1
FBtr0086258	qsm-RA	0.035344	0.009636	0.0075	0.0005	0.349013	1.52646	1.5698	2.86587	15.6865	12.9355	21.7005	20.5904	32.23	28.9249	1	1	1	1
FBtr0301008	CG32221-RB	0.015557	0.029738	0.0014	0.005	1.19527	0.19804	2.71044	1.52002	15.5997	9.88909	21.4428	19.6916	11.8338	13.3732	1	1	1	1
FBtr0075355	Baldspot-RA	0.014403	0.035735	0.0012	0.0075	1.96818	0.722326	2.44413	1.76562	94.1657	67.7876	3.55396	2.71617	80.5126	101.035	1	1	1	1
FBtr0335231	CG11052-RD	0.028219	0.033074	0.0046	0.0061	0.946695	0.497373	1.94473	0.76355	1.84587	0.768264	23.6428	23.1699	4.04526	19.8488	1	1	1	1
FBtr0080626	Rab14-RA	0.040346	0.027332	0.0105	0.0042	1.0676	1.07225	2.95651	2.85416	36.8489	1.26741	3.36209	2.59779	21.9052	23.3083	1	1	1	1
FBtr0340673	Nna1-RC	0.020585	0.01179	0.0025	0.0008	1.71563	2.71968	3.67448	5.59284	0.981128	4.93283	21.5756	18.6593	8.63437	11.2447	1	1	1	1
FBtr0302273	mRpL37-RB	0.020077	0.025112	0.0024	0.0036	1.19758	0.568149	2.82234	3.98609	7.81965	7.78655	18.76	18.7171	20.4893	24.3131	1	1	1	1
FBtr0083663	CG31229-RA	0.017516	0.014577	0.0018	0.0012	1.70822	1.74401	2.2217	3.42827	40.4894	4.46844	23.7888	1.4799	12.988	14.0301	1	1	1	1
FBtr0110894	CG34134-RA	0.012983	0.010249	0.001	0.0006	1.83101	1.20482	5.68815	6.53561	16.2224	0.477042	21.5081	22.3335	22.4383	26.2623	1	1	1	1
FBtr0081207	CG10237-RA	0.011853	0.016399	0.0008	0.0015	2.1495	1.56168	2.81536	2.35292	67.9954	6.94528	19.1325	17.8318	25.4128	21.0266	1	1	1	1
FBtr0082902	CG9649-RA	0.007493	0	0.0003	0	2.27965	3.3429	3.69557	4.79468	9.54729	38.0834	2.72086	3.11442	47.8323	56.25	1	1	1	1
FBtr0082901	CG31326-RA	0.012983	0.026973	0.001	0.0041	2.24838	1.13899	4.64137	4.82614	10.3443	2.76614	3.63468	2.80171	41.4164	59.172	1	1	1	1
FBtr0085320	Noa36-RA	0.018307	0.049426	0.002	0.0157	1.41387	0.98489	1.78711	1.5311	46.4823	4.33158	20.1491	19.6897	5.01792	5.73253	1	1	1	1
FBtr0330416	dysc-RF	0.028909	0.016938	0.0049	0.0016	0.566078	2.17848	0.919649	3.59978	15.9336	22.7177	21.5352	23.6611	2.36287	2.54673	1	1	1	1
FBtr0334836	ninaC-RD	0.00999	0	0.0006	0	1.84051	4.38349	3.41727	6.98538	0.981299	0.411383	23.743	1.55317	462.904	416.526	1	1	1	1
FBtr0300179	gol-RD	0	0.003712	0	0.0001	3.83124	3.38591	5.64638	5.83087	33.5548	78.2295	12.7337	9.35723	34.6379	27.2315	1	1	1	1
FBtr0309960	b-RB	0.024912	0.044379	0.0037	0.0122	0.645929	0.873212	1.86736	2.61856	14.7216	3.53971	20.7234	19.4054	17.4618	10.4315	1	1	1	1
FBtr0309961	Adar-RI	0.038318	0.049797	0.0093	0.016	1.1474	0.899904	5.26516	1.83133	3.01762	2.13249	3.28811	3.56681	2.66837	3.3259	1	1	1	1
FBtr0088243	CG30015-RB	0.045639	0.040424	0.0131	0.0096	0.82394	1.0998	1.37607	1.792	37.3616	55.0173	7.23467	5.77258	6.09262	12.4901	1	1	1	1
FBtr0290055	CG31370-RB	0.035591	0.020338	0.0076	0.0023	1.09925	2.21644	1.38173	3.13368	11.1611	71.9643	8.17885	7.37482	8.2287	11.7399	1	1	1	1
FBtr0084285	CG5326-RA	0.030526	0.005754	0.0055	0.0002	1.32843	3.36428	2.06634	3.48666	72.5015	102.163	8.83447	6.69143	34.4627	40.7099	1	1	1	1
FBtr0340281	CG5773-RB	0.037495	0.044621	0.0086	0.0124	1.14562	0.524509	1.83936	3.17383	35.0326	0.063752	1.32343	0.148213	147.042	188.756	1	1	1	1
FBtr0086026	CG14591-RB	0.038686	0.003712	0.0095	0.0001	0.928376	1.52027	2.06577	4.05054	5.08669	0.18632	23.5544	1.0367	48.406	41.3536	1	1	1	1
FBtr0084289	CG5346-RA	0.048499	0.018637	0.0151	0.0019	0.693484	2.42923	2.21763	5.19073	2.46224	19.0497	3.57707	2.92016	10.5783	19.1503	1	1	1	1
FBtr0080485	kek4-RA	0.022706	0	0.003	0	2.10292	3.23214	4.46876	5.37226	3.13742	1.37232	20.4944	21.1371	21.8543	16.9969	1	1	1	1
FBtr0079369	nop5-RA	0.006281	0.008746	0.0002	0.0004	2.30765	3.15197	3.56926	4.96584	60.877	6.57146	20.5389	21.5275	11.7057	11.5849	1	1	1	1
FBtr0080528	CG18507-RB	0	0.007274	0	0.0003	3.43136	3.35372	4.81495	3.47302	14.3648	15.5735	21.2453	21.931	9.73052	12.1289	1	1	1	1
FBtr0080527	CG18507-RA	0.033382	0.024052	0.0066	0.0033	0.500522	1.21386	2.21953	1.23606	0.119139	46.2841	0.160268	3.38856	3.54879	4.32909	1	1	1	1
FBtr0080489	CG16974-RA	0	0	0	0	3.06924	3.66035	4.98007	5.50411	0.249643	1.07738	22.7996	0.985075	57.5134	46.0226	1	1	1	1
FBtr0082548	Cpn-RB	0.004004	0	0.0001	0	3.99822	4.01254	5.30727	4.25151	31.8468	1.52722	0.103428	22.7958	95.4311	77.9715	1	1	1	1
FBtr0073257	Teh3-RA	0.035591	0.015004	0.0076	0.0013	0.788897	1.7224	1.74216	2.43301	2.01188	5.57315	0.713644	1.33153	17.9361	12.9056	1	1	1	1
FBtr0083712	NP15.6-RA	0.018021	0.044142	0.0019	0.0119	1.15611	0.889138	1.24336	1.02423	18.9492	19.5947	22.4954	0.289389	85.4269	73.433	1	1	1	1
FBtr0079041	Rtnl1-RD	0.009138	0.040922	0.0005	0.0098	0.45235	0.546695	0.974423	2.12844	1.84638	0.94009	1.21003	0.571138	13.2468	20.6634	1	1	1	1
FBtr0331392	mwh-RA	0.020585	0.030327	0.0025	0.0052	2.33876	1.40418	4.63314	2.04307	61.5777	68.6357	7.05914	7.91821	3.5562	1.50632	1	1	1	1
FBtr0087047	inaC-RA	0	0	0	0	4.90405	3.72282	8.49457	6.47922	1.15293	0.719497	1.10525	0.652077	316.923	263.461	1	1	1	1
FBtr0079952	eEF1delta-RB	0.011853	0.016938	0.0008	0.0016	1.92209	1.61505	2.27098	2.01705	20.2724	0.182857	22.7122	0.727725	62.8974	65.1723	1	1	1	1
FBtr0337034	Dhc98D-RD	0.014986	0.010249	0.0013	0.0006	2.35467	2.42366	3.91079	3.64857	2.37405	24.1274	21.1282	23.9952	2.16024	4.12917	1	1	1	1
FBtr0072776	mRpL46-RA	0.014986	0.003712	0.0013	0.0001	1.34624	2.42402	4.03451	2.81934	11.9663	1.36107	20.3584	21.2723	10.1111	11.7482	1	1	1	1
FBtr0071610	cv-2-RA	0	0.013512	0	0.001	3.05882	2.65481	3.43679	6.31907	76.5727	75.7591	9.4065	9.17744	8.59722	16.7536	1	1	1	1
FBtr0332455	CLIP-190-RT	0.047622	0.018191	0.0145	0.0018	1.03028	1.95899	3.06216	3.04515	3.39561	29.3455	4.41031	5.62971	47.0921	68.6944	1	1	1	1
FBtr0344186	CG40498-RJ	0.007493	0.012733	0.0003	0.0009	1.96019	1.93957	2.22459	2.35761	33.9437	7.92498	1.5818	1.12114	115.051	125.12	1	1	1	1
FBtr0299509	DCX-EMAP-RC	0.006281	0.022182	0.0002	0.0028	2.78704	1.64041	5.3512	1.81938	104.137	6.59704	6.40887	5.84719	1.12891	1.15874	1	1	1	1
FBtr0072576	CG32344-RA	0.037648	0.005754	0.0088	0.0002	1.5263	1.96375	1.92919	2.65096	70.8367	26.4489	22.3665	0.425913	4.99629	6.6164	1	1	1	1
FBtr0083397	kuk-RA	0.047318	0.016938	0.0142	0.0016	0.308256	1.0341	1.42312	1.50842	7.44719	16.7766	18.6344	17.1466	34.1574	36.1334	1	1	1	1
FBtr0073955	eag-RA	0.022218	0.046386	0.0028	0.0135	1.56119	0.744463	2.75352	1.41459	33.2075	13.247	23.0803	23.0683	26.674	20.4272	1	1	1	1
FBtr0082438	CG6834-RA	0.011853	0.003712	0.0008	0.0001	2.70522	3.74976	5.22339	4.68234	13.8711	50.7352	5.09561	4.524	27.8798	27.833	1	1	1	1
FBtr0303294	pdgy-RB	0.035982	0.015735	0.0078	0.0014	0.319299	1.32334	1.55676	2.18922	12.2041	8.0148	20.5491	18.7161	6.97436	8.34948	1	1	1	1
FBtr0300956	CG30427-RE	0.023905	0.030327	0.0034	0.0052	1.4758	1.27455	2.46532	2.19423	102.88	87.3409	5.77638	6.12628	1.55124	2.35939	1	1	1	1
FBtr0303422	Eip63F-1-RD	0.007493	0.020338	0.0003	0.0023	2.9862	1.49748	3.6848	2.02639	1.6204	1.8684	22.3096	21.2281	57.6403	38.3961	1	1	1	1
FBtr0082431	CG14722-RA	0.004004	0.022646	0.0001	0.0029	2.78209	1.46049	5.26102	4.16119	14.1371	16.4025	21.0787	21.1692	15.9834	20.5689	1	1	1	1
FBtr0300817	CG31189-RB	0.004004	0	0.0001	0	3.32013	2.12911	3.90592	3.02737	9.9748	0.489644	1.64277	0.177557	10.8109	16.4548	1	1	1	1
FBtr0078619	Gasp-RA	0.015557	0.014133	0.0014	0.0011	2.24232	2.30852	2.7319	2.71885	2.8461	47.3042	4.11785	1.28376	20.8495	10.8381	1	1	1	1
FBtr0344750	tau-RK	0.016684	0.007274	0.0016	0.0003	1.89037	3.14354	3.45728	4.14568	1.47354	10.8819	2.03371	1.72976	100.941	104.466	1	1	1	1
FBtr0082121	mRpL47-RB	0.03366	0.035056	0.0067	0.0072	1.05349	1.41427	1.81992	3.74118	1.9937	2.82234	20.7726	20.1321	9.44499	11.5681	1	1	1	1
FBtr0344752	tau-RM	0.018307	0.026973	0.002	0.0041	1.93034	0.569509	4.47103	1.33193	59.2548	14.9728	23.6888	21.4591	3.85432	4.75485	1	1	1	1
FBtr0079992	CG5037-RA	0.04338	0.044229	0.0121	0.0121	1.0051	0.51891	1.59336	1.21647	24.4448	46.7334	20.1035	18.7104	23.3426	21.8654	0	1	1	1
FBtr0074925	Cyp305a1-RA	0	0.003712	0	0.0001	4.05098	3.81809	4.5461	4.3651	62.1744	2.69929	2.7855	2.49246	6.91944	6.61477	1	1	1	1
FBtr0074924	cyc-RA	0.030821	0	0.0056	0	1.6081	1.39733	3.10321	2.35007	27.1272	0.49955	23.2141	0.500061	7.74283	9.49798	1	1	1	1
FBtr0300818	CG17324-RB	0.007493	0.010249	0.0003	0.0006	2.4625	1.71433	4.86294	5.61136	19.2	16.037	22.7293	21.7358	16.3149	25.1775	1	1	1	1
FBtr0347550	Vps24-RB	0.009138	0.010249	0.0005	0.0006	2.18333	2.19632	3.74853	2.60237	8.26145	16.8627	5.64808	6.17217	7.37019	5.08335	1	1	1	1
FBtr0083399	GckIII-RA	0.022706	0.008746	0.003	0.0004	1.2884	2.5595	2.23626	2.7782	22.8587	9.30079	23.1329	23.706	8.68409	9.38523	1	1	1	1
FBtr0073652	CG2556-RA	0	0.007274	0	0.0003	2.38135	2.51964	5.39278	5.06795	82.8411	30.9243	14.7338	12.2436	2.49577	2.67918	1	1	1	1
FBtr0070953	l(1)G0255-RA	0.006281	0.047375	0.0002	0.0143	1.80357	0.139749	5.67446	3.73883	13.3633	8.2232	20.6092	18.8452	32.7355	33.5538	1	1	1	1
FBtr0346536	Pdp1-RP	0.012983	0.01179	0.001	0.0008	1.072	2.29043	2.52155	2.61832	32.7876	42.4819	13.0048	10.856	202.005	161.536	1	1	1	1
FBtr0071537	Treh-RA	0.022218	0.018637	0.0028	0.0019	1.49276	1.87741	1.80246	2.20915	6.06434	81.4836	1.82279	4.51624	34.2691	46.1581	1	1	1	1
FBtr0073380	CG2202-RA	0.023507	0.009636	0.0032	0.0005	1.54283	2.43397	1.61271	5.8615	55.5318	2.38531	23.1055	21.8407	3.82583	4.88336	1	1	1	1
FBtr0072706	cue-RA	0.023613	0	0.0033	0	0.853345	2.08287	2.22236	3.52841	8.19325	14.7948	18.825	21.3764	28.0084	40.1369	1	1	1	1
FBtr0079696	mRpL51-RA	0.037274	0.032032	0.0084	0.0057	1.22396	1.15865	1.43833	1.78119	16.9315	9.52496	22.0642	23.5596	9.30585	9.71153	1	1	1	1
FBtr0085628	CG15536-RA	0.017516	0.038551	0.0018	0.0087	1.67945	1.30109	2.41876	2.00547	11.6373	1.61671	19.7507	20.9901	5.84007	6.18156	1	1	1	1
FBtr0086691	PIG-O-RA	0	0.032888	0	0.006	3.12483	0.993487	3.45595	3.21227	32.2923	18.7016	18.6922	21.4847	5.94425	6.45621	0	1	1	1
FBtr0071240	CG12116-RA	0	0.008746	0	0.0004	3.74882	2.5292	6.52452	5.86212	1.79972	1.01629	3.07577	2.38639	63.9867	67.443	1	1	1	1
FBtr0071320	lz-RA	0.040346	0.045142	0.0105	0.0128	0.243223	0.832813	0.489032	0.91365	15.9006	2.77279	21.6736	20.4064	4.36114	5.33678	1	1	1	1
FBtr0085972	Pngl-RA	0.023507	0.037722	0.0032	0.0084	0.80195	0.962283	2.51276	1.51249	1.89491	7.62	23.6784	2.73169	9.64815	14.1266	1	1	1	1
FBtr0085405	Cisd2-RA	0.032454	0.031618	0.0062	0.0056	1.25364	1.21323	2.31349	1.53265	15.7508	15.1692	21.4732	18.4578	68.5659	71.3949	1	0	1	1
FBtr0088440	CG1418-RA	0.038686	0.014577	0.0095	0.0012	1.20966	1.97657	2.40712	2.49909	8.70251	2.82611	0.445091	2.59594	8.27795	10.7791	1	1	1	1
FBtr0075643	CG6878-RA	0.013672	0.043633	0.0011	0.0114	0.903346	1.03598	2.0082	2.97378	11.4985	5.85907	20.2706	19.5116	11.1591	14.8478	1	1	1	1
FBtr0084230	Nop56-RA	0.009138	0.024052	0.0005	0.0033	1.73792	2.07681	4.75828	5.3191	56.9881	5.19681	21.2912	21.0352	16.14	17.0063	1	1	1	1
FBtr0331634	CG42367-RC	0.006281	0.011106	0.0002	0.0007	1.79925	1.96933	3.4266	4.26578	5.27249	12.6449	21.1891	19.8765	2.40481	2.63297	1	1	1	1
FBtr0081890	Dhod-RA	0.045864	0.026261	0.0133	0.0039	0.776192	1.24981	1.10539	3.2557	54.8786	8.07967	23.1431	22.8493	6.08302	9.86511	1	1	1	1
FBtr0076599	Arr2-RA	0	0.028304	0	0.0045	3.12203	0.687795	3.17912	3.89392	1.0111	1.53788	23.0445	1.29314	3607.03	3295.29	1	1	1	1
FBtr0081898	pch2-RA	0.026354	0.015735	0.0041	0.0014	1.53585	2.24557	2.96855	2.60291	21.1795	8.75915	22.6717	20.4487	3.60351	5.14719	1	1	1	1
FBtr0346158	RpS8-RF	0.038236	0.046386	0.0092	0.0135	0.73177	0.769811	1.44906	1.63152	27.7046	0.874205	0.675696	1.66176	285.207	352.916	1	1	1	1
FBtr0073819	CG11151-RA	0.006281	0.034766	0.0002	0.0071	1.80132	1.07564	2.9274	2.31654	26.5887	0.874187	1.31526	2.05381	97.2687	127.071	1	0	1	1
FBtr0087341	Vha14-1-RA	0.006281	0	0.0002	0	3.60342	2.22452	4.74453	3.91023	28.084	0.14427	0.38125	23.0887	75.6132	77.6777	0	1	1	1
FBtr0301034	CG33993-RB	0.007493	0.019427	0.0003	0.0021	1.82983	0.642708	3.05016	3.37752	64.9043	80.4219	2.49651	4.10882	3.41975	11.8912	1	1	1	1
FBtr0079874	Bka-RA	0.045639	0.016399	0.0131	0.0015	1.03571	1.58351	1.91562	2.38659	15.4341	0.0244	21.3268	23.6266	11.7453	14.028	1	1	1	1
FBtr0073428	CG2076-RA	0.049863	0.016938	0.016	0.0016	-0.620314	1.35352	0.792942	1.82879	12.1429	10.6371	20.4152	19.222	32.3269	129.582	1	1	1	1
FBtr0086813	CG5773-RA	0.040044	0.008746	0.0102	0.0004	1.11898	1.09523	4.36198	5.14796	2.17096	73.3731	3.11046	4.56797	28.174	24.8985	1	1	1	1
FBtr0085715	CG15547-RA	0.029042	0.005754	0.005	0.0002	1.41076	2.99173	4.48441	4.51257	99.0064	106.912	6.87041	7.75556	2.83716	4.02276	1	1	1	1
FBtr0110850	LPCAT-RB	0.011853	0.033669	0.0008	0.0064	0.338262	1.18605	1.02211	1.23542	86.5442	5.37753	10.7283	12.9546	29.5063	31.8224	1	1	1	1
FBtr0112376	CG34183-RA	0.007493	0	0.0003	0	1.62291	2.00108	3.77588	3.46562	12.9119	8.04862	20.3879	18.9159	6.48786	6.0244	1	1	1	1
FBtr0340327	t-RB	0.004004	0.005754	0.0001	0.0002	2.12426	2.50488	3.26344	5.03175	0.090774	0.284764	0.594494	1.21895	46.8918	48.1628	1	1	0	1
FBtr0332936	CG1695-RC	0.00999	0.023784	0.0006	0.0032	2.95759	1.61181	3.38628	2.41448	12.4022	31.426	19.3217	20.0902	22.8175	19.4652	1	1	1	1
FBtr0310205	pyd-RO	0.018307	0.009636	0.002	0.0005	1.97355	2.2471	3.0818	4.57437	1.24415	0.918873	21.3662	21.7917	5.1554	5.93162	1	1	1	1
FBtr0077886	CG17646-RA	0.047195	0	0.0141	0	0.581958	1.783	2.68856	3.62227	0.668598	0.336188	2.00224	1.29644	10.1944	13.4335	1	1	1	1
FBtr0077884	CG31937-RA	0.030324	0.037722	0.0054	0.0084	0.995874	0.822205	1.40148	2.60581	24.1468	1.11921	0.036325	2.40058	20.4749	25.0491	1	1	1	1
FBtr0339964	eIF3m-RB	0.03366	0.040424	0.0067	0.0096	0.686709	0.837617	1.14973	0.900877	13.2457	12.3248	23.0134	1.52134	77.1667	90.6581	1	1	1	1
FBtr0081155	CG10561-RA	0.038236	0.026973	0.0092	0.0041	1.10104	1.32813	2.16187	2.56786	12.6194	3.87022	20.9085	23.9246	11.2735	10.0677	1	0	1	1
FBtr0076204	Mocs1-RA	0.006281	0.003712	0.0002	0.0001	3.71952	1.96168	4.18952	2.65287	7.9	0.435017	21.8087	22.4322	4.14371	6.31001	1	1	1	1
FBtr0086714	mRpS28-RA	0.037946	0	0.009	0	0.731998	2.94459	1.49196	5.79763	10.4065	9.37859	19.8647	19.4915	13.6497	13.9631	1	1	1	1
FBtr0086060	scaf-RB	0.037433	0.023784	0.0085	0.0032	0.978987	1.83421	2.04318	3.10225	77.9616	99.3014	8.71258	7.39222	28.2348	51.5141	1	1	1	1
FBtr0075758	CG32137-RB	0.049428	0.021564	0.0157	0.0026	0.623014	1.67336	1.19036	2.92171	14.2108	104.049	6.51831	6.56904	5.54842	6.70247	1	1	1	1
FBtr0301256	CG42557-RA	0.018021	0.024935	0.0019	0.0035	1.38258	1.37264	2.24907	2.89439	12.2641	3.48592	22.7643	0.981994	7.12448	7.57994	1	1	1	1
FBtr0088592	Cyp4p1-RA	0.009138	0.008746	0.0005	0.0004	2.92924	2.9239	4.36199	3.98597	6.34904	6.85356	4.4773	3.8084	43.5069	77.5093	1	1	1	1
FBtr0302115	Eno-RF	0.023613	0.034557	0.0033	0.007	1.491	1.03769	2.30548	2.96692	32.0791	21.1829	5.10211	6.79324	2.90809	3.42712	1	1	1	1
FBtr0088599	Mad1-RA	0.030324	0.036087	0.0054	0.0077	0.967571	1.12729	1.92511	2.1266	15.2305	55.6548	21.5405	22.494	8.29992	10.666	1	1	1	1
FBtr0073044	eIF1-RA	0.03291	0.043633	0.0064	0.0114	1.23772	0.96488	3.11391	4.5979	3.87357	7.91371	3.11284	5.34573	192.727	217.761	1	0	1	1
FBtr0082375	Ugt35b-RA	0	0	0	0	3.73957	3.68225	5.38686	6.03417	1.52659	1.11801	1.43109	23.8262	68.3024	43.9684	1	1	1	1
FBtr0082374	Ugt35a-RA	0	0	0	0	3.18996	3.01503	3.67389	3.16707	89.9789	19.1858	2.29796	0.618642	9.28655	13.3857	1	1	1	1
FBtr0077080	QC-RA	0.016056	0.01179	0.0015	0.0008	1.87615	1.23773	4.52384	2.66827	1.4603	0.778708	2.94727	2.14092	13.3261	24.9368	1	1	1	1
FBtr0344013	CG5903-RB	0.043649	0.019427	0.0122	0.0021	0.824381	1.44697	2.81297	2.86111	16.1571	0.091443	0.752724	23.8301	41.3707	40.9915	1	0	1	1
FBtr0331356	trp-RB	0.035982	0	0.0078	0	1.2372	3.46026	2.17879	3.77986	54.8229	43.1872	10.7996	7.29136	7.00597	20.0345	1	1	1	1
FBtr0332800	Rac2-RB	0.012983	0.023009	0.001	0.003	1.88136	1.36804	3.07292	2.62632	4.95256	102.599	5.42564	5.78225	45.5898	55.0448	1	1	1	1
FBtr0075384	CG4842-RA	0.009138	0.005754	0.0005	0.0002	2.65544	2.57148	4.56243	3.38018	2.05027	0.353199	22.8732	22.6169	57.8131	50.4286	1	1	1	1
FBtr0273328	Pex7-RB	0.013672	0.025789	0.0011	0.0038	2.003	1.45429	3.40653	1.5873	17.3961	37.8159	1.68223	2.26812	1.12374	1.05445	1	1	1	0
FBtr0333223	nmo-RH	0.009138	0.023009	0.0005	0.003	1.40318	1.82253	1.81063	2.14298	85.6284	23.1729	10.2196	12.525	67.3929	49.7532	1	1	1	1
FBtr0078023	ninaA-RA	0	0.008746	0	0.0004	4.03192	2.17109	4.85399	3.45341	12.157	30.5939	20.4616	21.567	61.1944	111.085	1	1	1	1
FBtr0077247	bves-RB	0.049033	0.017474	0.0155	0.0017	-0.470633	1.01295	0.012626	1.26884	91.3887	32.6357	11.3964	13.3809	6.67035	7.14552	1	1	1	1
FBtr0081276	CG10337-RA	0.029042	0	0.005	0	1.42104	2.08469	1.57704	4.5795	9.10807	87.5577	7.17171	10.9123	5.04136	13.1301	1	1	1	1
FBtr0077168	AlaRS-m-RA	0.036062	0.023784	0.0079	0.0032	0.878841	1.38794	1.77451	1.46333	12.1879	18.9858	20.5443	22.4638	3.49143	4.26684	1	1	1	1
FBtr0077169	Srp54k-RA	0.040346	0.010249	0.0105	0.0006	0.724548	2.62253	1.1941	3.25836	16.4211	4.77408	0.005699	22.1551	16.9464	20.5143	1	0	1	1
FBtr0071860	bonsai-RA	0.020077	0.025789	0.0024	0.0038	1.33256	1.60947	2.41512	2.83341	14.4603	1.82812	20.6531	22.1386	12.6226	15.9949	1	1	1	1
FBtr0081822	CG2767-RA	0.00999	0	0.0006	0	1.44164	2.71914	6.04843	3.67254	0.743002	0.082866	22.8448	23.5894	78.2466	129.815	1	1	1	1
FBtr0072102	Eglp4-RA	0.0411	0	0.0109	0	0.812972	2.85161	2.34337	5.14973	47.6234	53.4652	4.07451	4.16207	77.7781	57.3353	1	1	1	1
FBtr0073335	CG15019-RA	0.042794	0.047923	0.0117	0.0148	0.837077	0.316932	1.36762	0.361918	67.5665	3.41907	23.7928	1.01562	42.6876	46.273	1	1	1	1
FBtr0088625	alc-RB	0.04087	0.048117	0.0108	0.0149	0.727028	0.628045	3.86207	3.65148	19.7481	26.4952	22.8362	23.6457	50.9911	52.6446	1	1	1	1
FBtr0086625	Jheh1-RA	0.015557	0.003712	0.0014	0.0001	1.74649	2.34585	2.75646	2.85195	21.8501	1.72528	23.3213	1.63675	26.4154	29.1733	1	0	1	1
FBtr0088742	CSN7-RA	0.035982	0.047923	0.0078	0.0148	0.530499	0.501461	2.40268	2.84861	0.055637	0.504147	23.4434	1.58458	19.6752	22.2827	1	1	1	1
FBtr0088746	Cyp4e1-RA	0.012983	0.021821	0.001	0.0027	2.56925	1.47568	2.58704	2.91974	2.18542	9.95539	20.3862	18.2164	12.1282	13.9877	1	1	1	1
FBtr0300100	Sugb-RE	0.048499	0.011106	0.0151	0.0007	0.430501	1.89532	2.04194	3.20962	6.06879	6.94614	5.54265	5.66396	8.96185	8.94091	1	1	1	1
FBtr0333253	tim-RM	0	0.005754	0	0.0002	4.82963	3.27678	5.56402	5.97444	64.685	10.1581	15.1591	14.0561	49.5249	60.2923	1	1	1	1
FBtr0330177	Eip71CD-RG	0.022706	0.035056	0.003	0.0072	0.998383	1.31164	2.60699	1.82407	12.0173	5.38302	18.9155	19.8421	25.1379	62.7655	1	1	1	1
FBtr0472597	CG11891-RH	0	0	0	0	3.39438	3.72492	8.16379	4.3402	21.6054	14.3991	23.2232	21.1993	23.952	17.7118	1	1	1	1
FBtr0304060	mv-RB	0.028433	0.011106	0.0047	0.0007	1.76044	2.47675	3.78229	3.08445	9.93925	16.0365	20.4862	21.8081	13.9598	20.4044	1	0	1	1
FBtr0084264	CG33110-RA	0.020077	0.008746	0.0024	0.0004	1.63511	3.73404	1.97741	4.00881	78.6306	78.9298	6.96879	8.12538	19.1728	29.0865	1	1	1	1
FBtr0079250	Cpr-RA	0.019809	0	0.0023	0	0.969042	1.0115	3.86265	4.32037	15.4051	13.0753	21.4906	20.7651	22.6056	23.2517	1	1	1	1
FBtr0307047	chinmo-RH	0.018893	0.047923	0.0021	0.0147	1.33524	0.676616	1.84112	1.58323	108.319	24.815	10.1192	11.0734	32.654	27.1	1	1	1	1
FBtr0302546	Sh3beta-RC	0.017516	0.030327	0.0018	0.0052	1.62529	1.14585	4.03366	2.1276	7.84452	26.3235	6.33646	11.297	27.183	21.6193	1	1	1	1
FBtr0084054	ETHR-RA	0.040287	0.008746	0.0104	0.0004	0.939513	2.12978	1.12575	2.518	8.72704	48.6211	7.22213	4.87625	1.11578	1.18745	1	1	1	1
FBtr0308858	CG43427-RP	0.031642	0.015004	0.0059	0.0013	1.95617	2.65412	4.62863	4.23234	30.7003	2.44964	19.4959	21.2545	4.26725	3.83761	1	1	1	1
FBtr0072219	Nap1-RA	0.037433	0.029738	0.0085	0.005	0.651285	1.26985	0.85048	2.28718	34.978	63.4241	22.2097	1.99284	169.076	209.994	1	1	1	1
FBtr0333255	tim-RO	0	0.005754	0	0.0002	3.0803	3.38532	3.65055	4.14152	60.7351	15.4291	15.5872	15.6271	2.28135	4.01135	1	1	1	1
FBtr0073348	LeuRS-m-RA	0.027998	0.029464	0.0045	0.0049	1.17914	0.954222	2.81011	2.67344	13.7873	19.0123	19.9662	21.3662	5.42305	7.34323	1	1	1	1
FBtr0100026	CG33981-RB	0.008325	0.029125	0.0004	0.0048	1.99268	1.40966	3.28836	3.64626	68.3489	94.3539	5.63601	6.08855	1.63183	2.16967	1	1	1	1
FBtr0112803	Fas1-RD	0.037946	0.033257	0.009	0.0062	0.953273	1.30102	1.80862	2.09032	1.38489	5.36258	2.86302	2.3114	4.81123	2.29937	1	1	1	1
FBtr0329992	Sema2b-RD	0.039615	0.008746	0.01	0.0004	0.433538	1.13648	1.43148	1.33592	0.331165	0.677425	1.36934	1.53574	1.13472	1.06598	1	1	1	1
FBtr0334152	CG44014-RA	0.008325	0.003712	0.0004	0.0001	2.50288	2.71163	4.34995	3.55445	11.0349	40.293	2.38511	2.95717	78.9707	102.928	1	1	1	1
FBtr0072196	CG3907-RA	0.037274	0.021821	0.0084	0.0027	0.900774	1.68572	0.941798	2.10425	0.822208	5.41057	23.6515	2.8552	32.4774	36.0778	1	1	1	1
FBtr0344158	l(3)L1231-RD	0.037274	0.04226	0.0084	0.0105	0.541221	0.662577	0.940545	1.9795	113.896	0.814965	11.1957	12.7108	95.4586	99.801	1	1	1	1
FBtr0301347	Hr38-RD	0	0	0	0	3.417	4.11401	3.8529	7.69994	72.106	75.377	7.82249	8.59634	3.93283	6.25871	1	1	1	1
FBtr0079799	Cks30A-RA	0.015557	0.009636	0.0014	0.0005	2.08811	2.69663	6.47545	6.5302	99.9734	103.039	6.69944	7.53083	5.96225	3.13042	1	1	1	1
FBtr0079413	mEFG1-RA	0.007493	0	0.0003	0	2.19483	3.17647	4.609	3.81117	11.3714	10.7189	19.5778	19.1987	5.67143	5.52682	1	1	1	1
FBtr0071785	Swim-RA	0.042891	0.049214	0.0118	0.0156	0.759106	0.499296	2.86204	1.52321	76.303	68.9862	6.99885	5.37332	17.5777	17.5295	1	1	1	1
FBtr0070368	Pex5-RB	0.009138	0.010249	0.0005	0.0006	1.69904	2.24955	2.64382	2.5682	15.9052	1.48085	21.6969	23.9028	10.3101	11.8102	1	0	1	1
FBtr0078179	CG5618-RA	0.012521	0.003712	0.0009	0.0001	1.53814	2.29202	2.5109	4.10234	18.1747	0.689814	22.3256	0.906882	37.1464	31.2228	1	1	1	1
FBtr0072841	Mfap1-RA	0.018307	0.014577	0.002	0.0012	1.38034	0.872556	1.86332	1.46372	1.62651	20.1258	21.812	23.3559	2.87835	3.63474	1	1	1	1
FBtr0303264	DAAM-RD	0.040464	0.005754	0.0106	0.0002	0.994378	3.76803	1.16911	4.83456	69.6427	67.183	7.93931	6.15688	15.2618	26.6989	1	1	1	1
FBtr0445725	Usp5-RC	0.036266	0.026261	0.008	0.0039	0.790856	1.08411	2.30077	3.21271	5.93947	15.1004	17.8806	18.6788	4.3193	5.30632	1	1	1	1
FBtr0072742	Pcyt2-RA	0.00999	0.008746	0.0006	0.0004	2.93206	2.4948	4.64083	4.01033	3.65799	11.62	4.67698	3.71858	23.6642	26.1228	1	1	1	1
FBtr0086920	robl-RA	0.043228	0.026577	0.012	0.004	0.476683	0.518882	2.41663	3.47356	11.2446	9.29409	20.1505	19.467	175.197	207.961	1	1	1	1
FBtr0076795	lqf-RA	0	0	0	0	2.88917	2.96092	4.26163	4.0172	0.09984	2.20312	23.3752	23.4828	24.8484	15.222	1	1	1	1
FBtr0079382	nrv2-RA	0.015557	0.013512	0.0014	0.001	1.6528	2.10469	3.244	2.79067	74.1777	86.9696	7.26473	8.86215	126.236	77.412	1	1	1	1
FBtr0332570	CG4629-RE	0	0	0	0	3.28553	3.78278	6.3389	4.47695	18.4673	20.2307	22.2741	22.9217	18.6511	17.8334	1	1	1	1
FBtr0070494	Syx4-RA	0.042794	0.046386	0.0116	0.0135	1.09269	0.67155	2.61505	1.53683	26.407	29.8872	0.023317	23.916	11.4275	10.9826	1	1	1	1
FBtr0080994	mEFTs-RA	0	0.048425	0	0.0151	4.10021	0.633947	7.15653	2.46498	97.6357	15.1622	20.3303	20.1211	11.4488	12.487	1	1	1	1
FBtr0100652	Cp110-RE	0.042034	0.030643	0.0113	0.0053	0.884028	0.496362	1.12643	3.38427	2.64095	0.081961	21.5638	23.4526	1.09572	1.61478	1	1	1	1
FBtr0071446	flw-RA	0.008325	0.044229	0.0004	0.0121	2.14009	0.956288	5.18525	4.05545	18.8486	25.6182	22.4409	23.8434	22.6446	25.157	1	1	1	1
FBtr0113215	CG14688-RB	0.022706	0.005754	0.003	0.0002	1.38395	2.02534	3.54823	4.57991	5.85745	0.973729	2.79979	1.80712	45.6413	35.0012	1	1	1	1
FBtr0100153	h-RB	0.036062	0.003712	0.0079	0.0001	0.899353	1.271	2.76373	3.31925	71.7338	84.9452	7.49168	5.78	19.1146	32.8166	1	1	1	1
FBtr0076062	viaf-RA	0.024912	0.047003	0.0037	0.014	0.887061	0.468164	2.94719	2.69795	10.6775	18.3474	19.5294	22.019	16.1735	30.8644	1	1	1	1
FBtr0075548	CG7272-RA	0.037648	0.020338	0.0088	0.0023	0.799981	0.607351	1.55125	4.97213	19.3338	8.43969	21.739	19.1103	81.8406	66.9767	1	1	1	1
FBtr0336624	CG17005-RE	0	0	0	0	3.46809	3.20216	5.60486	5.29108	82.6853	77.2547	7.69618	7.37983	5.34131	2.75165	1	1	1	1
FBtr0473405	CG11951-RD	0.027998	0	0.0045	0	1.47897	3.67279	3.9658	4.95164	9.72606	41.3513	3.86008	3.62838	10.4613	20.381	1	1	1	1
FBtr0079797	Ggamma30A-RC	0	0	0	0	3.07207	2.80564	5.70592	4.64847	48.9643	48.8775	8.20008	8.55753	8.27904	5.92366	1	1	1	1
FBtr0336623	CG17005-RD	0	0.008746	0	0.0004	3.69055	3.41909	7.84792	6.07262	77.6054	78.8106	8.21369	7.97996	9.79467	5.49843	1	1	1	1
FBtr0336622	CG17005-RC	0.019809	0.003712	0.0023	0.0001	1.83588	1.42497	5.73208	7.08915	97.1393	81.9742	6.38338	5.25517	2.21788	1.43005	1	1	1	0
FBtr0071662	CG10082-RB	0.04964	0.04779	0.0159	0.0146	0.363424	0.760406	1.50721	3.11611	7.67032	3.9305	4.46479	4.02348	4.42549	3.66113	1	1	1	1
FBtr0100479	Gapdh1-RB	0.028909	0.033524	0.0049	0.0063	1.32592	1.2119	2.79506	3.39499	18.4847	8.60686	5.80893	6.49183	209.916	148.046	1	1	1	1
FBtr0073484	dlg1-RF	0.017516	0.008746	0.0018	0.0004	1.72059	2.75988	3.33334	3.12073	2.06669	6.76008	21.8744	0.193082	21.7004	23.1244	1	1	1	1
FBtr0345447	CG6115-RB	0.047831	0.0455	0.0146	0.013	0.845616	0.641437	0.904507	2.28624	65.7482	69.4218	1.74338	3.21252	174.422	235.184	1	1	1	1
FBtr0345529	Achl-RB	0	0.007274	0	0.0003	4.00002	2.8723	6.72428	4.49768	7.84313	2.96042	20.7403	20.576	19.0489	9.27319	1	1	1	1
FBtr0301488	Lkb1-RJ	0.008325	0.039006	0.0004	0.0089	1.3741	0.589424	2.40319	1.13005	27.4327	33.3392	22.855	23.3769	3.19968	3.29138	1	1	1	1
FBtr0331952	CG43340-RQ	0	0	0	0	2.84458	3.51369	4.17418	3.8426	1.20545	0.957014	1.17256	23.9861	82.1886	79.6155	1	1	1	1
FBtr0084205	rdhB-RA	0	0.020616	0	0.0024	3.25311	1.07009	4.28793	5.40359	6.40356	0.71783	20.7306	22.2844	79.0414	75.9499	1	1	1	1
FBtr0331810	CG7430-RB	0.041496	0.024935	0.0111	0.0035	0.752363	1.78495	1.1718	1.95154	18.1268	1.31469	22.4032	0.221687	53.3782	44.6303	1	1	1	1
FBtr0084362	CG13833-RA	0.008325	0	0.0004	0	2.676	1.41666	3.1897	3.71393	1.20958	0.444855	22.158	22.4078	11.942	7.75462	1	1	1	1
FBtr0086148	Fmo-2-RA	0.023905	0.019089	0.0034	0.002	1.69632	2.14728	3.33615	4.19874	20.5229	21.2163	23.0077	22.9897	52.8284	39.4746	1	1	1	1
FBtr0077830	AIF-RA	0.037648	0.036087	0.0087	0.0077	0.590188	0.985855	2.45648	2.40987	8.4292	4.52489	19.0826	17.1912	10.6506	10.1206	1	1	1	1
FBtr0086992	mbl-RB	0.023905	0.040922	0.0034	0.0098	1.37316	0.74166	3.17606	2.14905	46.6569	97.7283	19.6295	19.5845	2.55631	1.77468	1	1	1	1
FBtr0074344	CG4928-RA	0.00999	0	0.0006	0	2.32181	3.94403	3.47606	4.53155	1.62853	26.2589	2.50217	0.24255	41.7304	42.8685	1	1	1	1
FBtr0299869	RpL10-RC	0.041329	0.028027	0.011	0.0044	-0.355912	1.20307	2.83514	3.78468	13.3158	15.6974	20.8507	21.0723	1585.62	1806.66	1	1	1	1
FBtr0073004	CG32486-RD	0.024912	0.01179	0.0037	0.0008	1.55134	1.77565	2.1039	2.91351	21.0965	77.4238	23.0688	2.60838	83.9127	74.8056	1	1	1	1
FBtr0077425	bdl-RA	0.013672	0.039479	0.0011	0.0091	1.71493	0.75583	2.37396	1.16112	16.944	16.657	22.0819	21.8456	52.4188	37.8323	1	1	1	1
FBtr0330258	CG43739-RA	0.034839	0.028304	0.0073	0.0045	0.765616	1.34133	1.36852	2.99686	9.24879	4.17795	7.3949	3.69886	23.3278	18.4215	1	1	1	1
FBtr0089023	Tsp42Ef-RA	0.017516	0.026577	0.0018	0.004	1.89237	1.26601	3.2198	1.41743	1.90915	99.2882	3.38394	3.93092	30.9225	54.1175	1	0	1	1
FBtr0073062	Drsl5-RA	0.022501	0.025789	0.0029	0.0038	1.60102	1.73983	2.56511	2.09031	30.2174	2.49313	1.36432	2.6322	107.964	114.825	1	1	1	1
FBtr0301763	Nrg-RE	0.014403	0	0.0012	0	1.81861	4.38886	1.87504	4.47427	16.6557	35.2764	9.68542	10.3304	15.5533	16.2201	1	1	1	1
FBtr0070195	CG3713-RA	0.04964	0	0.0159	0	0.848271	2.47288	1.6691	4.03768	2.58555	84.0591	3.82581	4.19428	3.02042	1.92557	1	1	1	1
FBtr0083655	CG12333-RA	0.029042	0.025112	0.005	0.0036	1.13151	1.36828	3.62317	2.05906	0.806718	14.3166	22.1356	1.10726	10.0309	11.3257	1	0	1	1
FBtr0083126	Cp190-RA	0.016684	0.043683	0.0016	0.0115	1.81778	0.81253	1.97749	1.67482	52.3186	29.3488	22.3188	1.03745	8.79005	10.9649	1	1	1	1
FBtr0078571	Arf79F-RA	0.028909	0.038029	0.0049	0.0085	1.20737	0.885279	1.35496	1.2224	25.698	37.5028	0.407354	1.14875	167.821	212.673	1	0	1	1
FBtr0301313	Zasp52-RI	0.004004	0.016938	0.0001	0.0016	2.94768	2.05198	3.48563	3.7354	23.0184	23.8196	23.5788	23.9534	9.87919	8.95795	1	1	1	1
FBtr0332295	Rph-RC	0	0.025789	0	0.0038	3.01315	1.21453	5.49933	3.54422	61.468	69.2262	5.47255	6.9104	5.94514	4.35986	1	1	1	1
FBtr0340709	CG13315-RB	0.037798	0.015004	0.0089	0.0013	1.06498	1.50725	1.44157	2.2199	33.5969	50.9146	4.39665	5.12802	624.071	1246.21	1	1	1	1
FBtr0087456	Cyp6a21-RA	0	0	0	0	3.70208	3.13875	3.90335	4.30273	19.7382	2.49738	22.8825	23.5144	4.63394	5.53139	1	1	1	1
FBtr0072141	Taldo-RA	0.024682	0.031288	0.0036	0.0055	1.45488	1.23463	2.5051	1.80093	52.5952	64.2369	5.60925	5.73199	58.4132	82.0186	1	1	1	1
FBtr0078942	CG31522-RA	0.048215	0.014577	0.0148	0.0012	0.649133	2.21354	5.13203	4.03561	12.7949	90.4474	7.79453	6.96827	3.98399	5.93496	1	1	1	1
FBtr0086669	GstE1-RA	0.007493	0.032412	0.0003	0.0058	1.49818	1.13137	4.0681	2.20986	89.5355	7.00623	3.76538	3.10255	8.85519	20.0676	1	1	1	1
FBtr0077685	CG31694-RA	0.017147	0.008746	0.0017	0.0004	1.53868	3.36892	2.88942	4.46646	71.1921	82.9558	6.92845	7.50241	84.4578	121.723	1	1	1	1
FBtr0335504	und-RB	0.048843	0.010249	0.0153	0.0006	0.575555	1.19683	0.831261	1.29609	25.7428	38.1854	22.7244	1.92067	32.6883	43.6757	1	1	1	1
FBtr0303846	CG15093-RE	0.028773	0.033669	0.0048	0.0064	1.40333	1.0683	5.01949	4.51911	32.7306	42.4107	1.55156	3.34588	22.6282	27.0677	1	1	1	1
FBtr0332618	Gapdh2-RC	0.004004	0.047278	0.0001	0.0142	2.34061	0.564629	3.14709	2.34812	16.0733	29.3301	7.22094	11.235	690.265	880.569	1	1	1	1
FBtr0073011	spz5-RA	0.00999	0.021821	0.0006	0.0027	2.55774	1.74511	3.89519	5.10909	3.19969	4.99746	4.36143	3.30374	2.53296	2.13778	1	1	1	1
FBtr0303111	Ank2-RP	0	0.026577	0	0.004	3.29005	1.74027	3.91753	2.51445	35.416	7.85176	22.4169	21.2766	54.9296	47.0669	1	1	1	1
FBtr0303117	Ank2-RL	0.037176	0.007274	0.0083	0.0003	1.40015	1.67803	1.46789	2.84423	92.7803	16.6648	22.1502	21.6642	8.41999	6.8849	1	1	1	1
FBtr0078694	Rheb-RB	0.006281	0.005754	0.0002	0.0002	1.25069	1.59113	3.78699	3.25353	10.7098	9.5549	19.8184	19.4119	6.73588	8.42813	1	1	1	1
FBtr0070682	mRpL30-RA	0.012521	0.007274	0.0009	0.0003	1.06868	1.79713	5.54944	3.30232	12.211	10.8609	20.4543	19.9891	42.9358	52.3593	1	1	1	1
FBtr0339991	Shroom-RH	0.006281	0.01179	0.0002	0.0008	2.18371	2.19535	3.48081	3.21588	0.813352	19.848	23.1423	22.8375	1.65105	1.83698	1	1	1	1
FBtr0304992	CG32369-RC	0.013672	0.029125	0.0011	0.0048	3.14916	1.67963	6.20065	6.05884	27.9368	21.1026	0.620414	23.2524	22.7573	21.3685	1	1	1	1
FBtr0080127	CG17108-RA	0.004004	0	0.0001	0	0.444985	2.25169	2.20111	4.69037	10.3388	10.8358	19.8666	20.0035	116.287	157.032	1	1	1	1
FBtr0299967	DIP-epsilon-RA	0	0	0	0	4.49801	4.28833	6.18427	6.01493	81.0093	71.8708	4.17982	1.71761	14.9535	17.2634	1	1	1	1
FBtr0299964	CG42365-RA	0.04638	0.017474	0.0136	0.0017	0.455804	0.928958	2.5942	3.15236	68.6357	80.8696	4.6411	4.62543	6.09617	18.2565	1	1	1	1
FBtr0079949	CG4908-RA	0.007493	0.044527	0.0003	0.0123	0.835772	0.67138	2.37274	2.36989	8.67646	10.3304	19.0418	17.8563	3.41519	4.14299	1	1	1	1
FBtr0078508	laza-RA	0.034122	0.032697	0.007	0.0059	1.1388	1.53653	2.00102	2.71123	24.2948	21.8096	0.065887	22.5612	37.081	40.0517	1	1	1	1
FBtr0079589	CG8419-RA	0.020077	0.011106	0.0024	0.0007	2.93923	3.34423	6.21616	5.77367	28.1186	12.6855	19.9974	19.9058	3.04357	3.36173	1	1	1	1
FBtr0082403	RpL24-like-RA	0.004004	0.022646	0.0001	0.0029	2.84199	1.05505	2.8627	4.02838	19.7665	1.81627	22.1982	22.4228	72.0065	81.3862	1	1	1	1
FBtr0305056	NKAIN-RK	0.029042	0.007274	0.005	0.0003	1.5359	2.83979	2.77335	3.1011	83.6919	86.4758	7.56972	8.35545	14.5068	19.5652	1	1	1	1
FBtr0346636	Rab32-RJ	0.017516	0.017474	0.0018	0.0017	1.85877	1.60243	3.11841	2.16446	11.3352	13.588	18.681	17.6947	31.9183	31.2878	1	1	1	1
FBtr0071625	CG4302-RA	0.018307	0.005754	0.002	0.0002	1.25395	3.85252	2.96309	4.9143	34.7335	35.8998	2.43444	2.4463	37.2814	38.8143	1	1	1	1
FBtr0071624	CG15661-RA	0.024315	0.010249	0.0035	0.0006	1.35853	1.70294	2.16603	4.587	0.891897	1.99432	1.62535	1.89432	14.561	23.6846	1	1	1	1
FBtr0289993	CG30050-RB	0.042891	0.008746	0.0118	0.0004	0.897351	1.92301	1.87671	4.23363	58.0235	0.140309	6.20648	0.907579	13.3985	4.58907	1	1	1	1
FBtr0088176	dare-RA	0.004004	0.042756	0.0001	0.011	2.29504	0.998586	3.36527	1.36468	27.8424	36.8439	23.0605	0.286777	5.53242	6.15864	1	0	1	1
FBtr0082338	Ugt86Da-RA	0.006281	0.035056	0.0002	0.0072	2.92297	0.432985	4.0801	2.94511	7.60082	0.364347	1.71904	0.042917	18.401	27.1396	1	1	1	1
FBtr0075347	Dbp73D-RA	0.043827	0.033669	0.0123	0.0064	0.882414	1.32931	1.53692	2.19195	76.1416	6.67522	21.9549	20.2232	3.92239	4.38236	1	1	1	1
FBtr0076750	Srp9-RA	0.024682	0.047375	0.0036	0.0143	1.68054	0.422932	2.13004	2.2374	2.76808	0.13499	2.3268	0.555629	27.3326	31.2899	1	1	1	1
FBtr0079637	SLC5A11-RA	0.024912	0.015004	0.0037	0.0013	1.71962	2.0526	3.76719	4.25227	19.8826	0.869161	22.876	21.8535	22.3677	24.2317	1	1	1	1
FBtr0072281	tamo-RA	0.012521	0.021143	0.0009	0.0025	1.87189	0.806925	1.96212	1.88853	60.725	48.0848	4.12194	4.21458	12.6246	15.6271	1	1	1	1
FBtr0082115	CG9386-RA	0.015557	0.039656	0.0014	0.0092	1.23359	1.06559	2.0292	1.8634	63.3259	14.4459	21.3003	21.8484	10.362	12.4718	1	1	1	1
FBtr0076694	MED24-RA	0	0.042524	0	0.0107	1.74143	0.939658	3.93552	2.80291	9.00583	20.6517	19.2344	20.6386	6.76596	8.95436	1	0	1	1
FBtr0080397	spict-RA	0.014986	0.046673	0.0013	0.0137	2.09476	0.628015	2.68309	1.85267	95.7729	93.5421	6.71411	4.11079	16.6822	30.591	1	1	1	1
FBtr0344568	CG45093-RD	0.004004	0.01179	0.0001	0.0008	2.6092	2.48442	3.69612	3.96855	30.3531	74.4969	9.81407	8.20226	115.903	141.659	1	1	1	1
FBtr0082526	ClC-a-RA	0	0.007274	0	0.0003	2.54827	1.45067	3.00554	4.3555	1.74843	0.154155	22.3927	23.1179	2.33839	2.36461	1	1	1	1
FBtr0082298	CG14694-RA	0.012521	0.039006	0.0009	0.0089	1.96375	1.14633	2.45324	2.16191	68.3162	80.3859	5.47066	6.39083	7.84254	5.98144	1	1	1	1
FBtr0080468	CG6565-RA	0.04087	0.003712	0.0108	0.0001	1.06567	2.65128	2.15343	5.49492	21.5445	11.898	22.2585	22.9846	5.07334	5.10869	1	1	1	1
FBtr0073233	CG1316-RA	0.034291	0.011106	0.0071	0.0007	1.01132	1.74523	1.11385	3.4234	36.9067	75.2023	0.677962	2.65344	49.9573	45.8264	0	1	1	1
FBtr0306937	CG43340-RG	0.037274	0.007274	0.0084	0.0003	-0.141494	1.83451	1.2808	2.23903	11.1242	7.98068	20.0711	18.9157	2.4776	2.79257	1	1	1	1
FBtr0299915	brp-RD	0.047318	0.005754	0.0142	0.0002	0.494039	1.77023	0.53456	4.43332	1.95518	76.6967	2.61965	3.61123	7.3885	7.44931	1	1	1	1
FBtr0086457	par-1-RH	0.009138	0.010249	0.0005	0.0006	2.13971	2.14693	2.59061	2.61306	0.600953	24.5725	1.89855	2.39529	16.6377	26.0984	1	1	1	1
FBtr0078592	Osi2-RB	0.037798	0.047003	0.0089	0.014	0.942124	0.708775	2.29138	1.78814	5.20789	0.527998	1.2415	0.651338	5.06654	5.62254	1	1	1	1
FBtr0073621	Lsm12-RA	0.00999	0.03446	0.0006	0.0069	0.540401	1.11013	1.94505	2.1471	15.278	20.8405	21.5737	22.0725	18.1593	24.4093	1	1	1	1
FBtr0084632	CG5728-RA	0.040136	0.038851	0.0103	0.0088	0.996243	1.07758	1.93972	1.56558	56.6812	92.1505	21.6859	0.115722	6.0923	6.59773	1	1	1	1
FBtr0301626	mRpS35-RA	0.03986	0.038551	0.0101	0.0087	0.792939	1.00526	2.03687	1.5085	15.4739	3.3109	21.2272	21.0571	11.643	12.4565	1	1	1	1
FBtr0342607	firl-RE	0.015557	0.044884	0.0014	0.0126	2.30813	0.423341	2.80293	1.30744	38.938	2.72658	3.13334	0.073863	5.45556	9.83103	1	1	1	1
FBtr0077576	Hydr2-RA	0.042507	0.014577	0.0115	0.0012	0.701901	2.10367	3.44616	4.45308	17.9011	20.0938	10.2586	10.7431	36.8412	54.3919	1	1	1	1
FBtr0345485	Cyp6w1-RB	0.028219	0.019427	0.0046	0.0021	1.08255	1.90471	1.96771	2.567	85.7582	79.6716	10.4174	9.45297	3.38021	5.67765	1	1	1	1
FBtr0330615	CG12895-RB	0.034839	0.023417	0.0073	0.0031	0.76719	1.6852	1.78581	2.87821	10.6143	4.64328	19.4404	18.9059	16.6805	17.5981	1	1	1	1
FBtr0301055	app-RK	0.004004	0	0.0001	0	3.05132	2.47718	3.98827	3.11926	2.17965	0.321728	0.114048	23.8658	20.2894	14.7912	1	1	1	1
FBtr0082747	Dic1-RB	0.036266	0.031618	0.008	0.0056	1.16005	0.647471	1.64288	1.56517	5.25347	56.2692	3.11994	4.29125	22.2202	24.4778	1	1	1	1
FBtr0082066	RnpS1-RA	0.037495	0.036597	0.0086	0.0079	0.550664	1.41513	0.717198	2.59036	26.3509	73.2067	23.6877	21.9135	5.25138	6.62712	1	1	1	1
FBtr0073539	CG1561-RB	0	0	0	0	3.67515	2.70762	4.49784	5.16164	23.6212	36.7732	16.1011	16.0468	216.351	231.505	1	1	1	1
FBtr0087547	Arc2-RA	0.037274	0.014133	0.0084	0.0011	1.19168	2.28596	3.5789	2.78393	90.1041	107.314	7.05777	7.53911	1.40027	8.30347	1	1	1	1
FBtr0075712	CG4914-RA	0	0.025789	0	0.0038	2.25785	1.63443	2.64613	1.85137	67.383	9.8245	4.75941	5.62214	2.89424	1.3742	1	1	1	1
FBtr0302187	Efa6-RG	0.028433	0.042754	0.0047	0.0109	0.904552	0.849048	1.4319	3.63157	54.3598	90.5578	4.11914	6.44726	19.5548	17.8871	1	1	1	1
FBtr0081882	CG8036-RC	0.03986	0.037353	0.0101	0.0082	0.966119	1.31265	3.33639	2.12176	47.1443	70.8036	6.91844	7.50559	99.5499	153.436	1	1	1	1
FBtr0083908	CG5191-RC	0.034291	0.007274	0.0071	0.0003	0.974433	1.98515	2.01785	2.30389	4.88821	75.7296	5.11707	4.21488	19.4198	19.8584	1	1	1	1
FBtr0082591	CG5844-RA	0.04544	0.041734	0.0129	0.0103	0.619715	0.689044	0.834585	0.831698	32.0625	4.14934	19.536	20.957	5.99518	9.11571	1	1	1	1
FBtr0072437	CG12848-RA	0.031884	0.040674	0.006	0.0097	0.081671	1.32103	0.850959	2.06595	16.4652	16.2397	21.9388	20.5679	24.3122	28.2997	1	1	1	1
FBtr0335205	Gdh-RD	0.014403	0.007274	0.0012	0.0003	2.14675	2.49824	2.31881	2.65658	13.0643	28.5263	22.327	0.807345	113.476	72.2812	1	1	1	1
FBtr0076199	CG7888-RC	0.046577	0.047923	0.0138	0.0148	0.864997	0.72301	1.97013	1.23771	3.61799	3.81667	4.57789	4.27645	61.9813	65.1739	1	1	1	1

## Sheet: LLCs_A2R
geneID	symbol	yQvalue	oQvalue	yPvalue	oPvalue	yRP24	oRP24	ySP	oSP	yPVEC	oPVEC	yPhase	oPhase	yMedian	oMedian	yDetectable	oDetectable	yNonZero	oNonzero
FBtr0112357	CG34166-RA	0.08987	0	0.0525	0	-0.233586	0.999738	0.210651	1.94274	25.635	43.9751	14.3514	12.3671	32.7231	19.9108	1	1	1	1
FBtr0303573	Lpin-RC	NOTEST	0	NOTEST	0	-4.32043	2.57043	-0.721035	4.52599	6.75018	8.01229	3.71143	6.80715	11.3924	12.6713	1	1	1	1
FBtr0332863	Cyp312a1-RB	NOTEST	0	NOTEST	0	1.32775	2.94418	4.57351	4.64736	1.04641	66.3551	1.76831	2.47716	0.352998	1.12552	0	1	1	1
FBtr0077326	Obp19c-RA	NOTEST	0	NOTEST	0	-4.3704	2.70774	-0.532711	3.87714	106.17	0.463744	10.1374	23.5215	1.16742	2.60256	1	1	1	1
FBtr0071351	CG7766-RA	0.087475	0	0.0503	0	-0.095996	1.94756	0.319478	4.36297	0.919228	82.3591	2.33079	4.73674	14.3351	10.717	1	1	1	1
FBtr0081251	CG13082-RA	0.108248	0	0.075	0	-0.263	3.50948	0.744735	4.56263	105.297	86.0405	10.6501	9.25767	3.69869	1.98164	1	1	1	1
FBtr0300123	bnl-RC	0.11467	0	0.0838	0	-0.374205	3.22435	1.10445	3.99831	6.63673	41.4224	5.89151	13.9761	3.47167	12.5026	1	1	1	1
FBtr0331984	SmydA-7-RB	NOTEST	0	NOTEST	0	-3.48453	2.34043	-1.9767	2.97528	35.3254	86.9977	11.1348	5.53392	1.17962	1.63859	1	1	1	1
FBtr0085778	chp-RA	NOTEST	0	NOTEST	0	0.6561	4.71977	1.95521	7.79842	2.97005	30.3084	19.7947	0.782911	310.378	266.989	0	1	1	1
FBtr0344882	CG10433-RC	0.095629	0	0.059	0	-0.076102	2.33952	0.007655	3.5554	11.966	0.289474	2.07878	23.5637	2.54341	3.36592	1	1	1	1
FBtr0085679	CG9717-RA	0.095156	0	0.0584	0	-0.154349	2.82631	0.716763	5.80384	40.5266	16.1456	3.29467	21.6091	9.16923	21.7664	0	1	1	1
FBtr0079682	PIG-U-RA	NOTEST	0	NOTEST	0	-2.11555	3.2921	-1.1869	4.0833	24.6177	9.11428	19.6686	19.2509	11.8988	15.814	0	1	1	1
FBtr0076410	CG6749-RA	0.124366	0	0.0966	0	-0.460436	3.24057	1.073	3.444	3.07735	67.4098	3.10934	6.94192	2.27134	5.54472	1	1	1	1
FBtr0330647	Amnionless-RB	NOTEST	0	NOTEST	0	-1.18605	3.04231	0.740441	5.01607	14.5705	41.8412	6.95557	8.21413	1.6519	1.44955	1	1	1	1
FBtr0088433	sel-RA	0.075754	0	0.038	0	0.213741	2.6708	1.03113	2.99454	14.6974	5.12112	20.293	17.3978	38.1364	43.1399	1	1	1	1
FBtr0309101	Nha2-RB	NOTEST	0	NOTEST	0	-1.62376	2.00341	-0.591104	2.9255	80.4505	44.8473	9.72345	8.76387	1.36295	1.52679	1	1	1	1
FBtr0331173	roq-RB	0.10348	0	0.0685	0	-0.177809	2.36005	1.07723	3.72941	12.6525	78.9545	5.92326	4.4766	3.03655	1.45662	1	1	0	0
FBtr0085537	Rnb-RA	0.140292	0	0.1231	0	-0.750234	0.922794	1.26917	2.38577	14.9663	0.021425	20.413	23.6441	3.35875	2.9178	1	1	1	1
FBtr0345697	CG1882-RG	NOTEST	0	NOTEST	0	1.03395	3.06754	3.79198	8.72409	86.4903	77.8636	6.51852	9.41894	0.653428	4.18342	0	1	0	1
FBtr0084327	Irp-1A-RA	NOTEST	0	NOTEST	0	0.224899	0.849558	1.92021	1.65758	35.4413	0.113729	22.0706	23.7142	7.03953	8.36675	0	1	1	1
FBtr0334668	CG1943-RD	NOTEST	0	NOTEST	0	-1.64838	1.90227	0.582003	2.95578	39.8822	37.311	16.4558	16.7204	12.4634	20.0018	1	1	1	1
FBtr0076001	CAH2-RA	0.076646	0.003712	0.0388	0.0001	-0.062603	0.225171	2.73484	2.93499	1.22972	0.010996	0.186259	0.256796	21.7385	34.1493	1	1	1	1
FBtr0075233	blot-RB	NOTEST	0.003712	NOTEST	0.0001	-4.64106	2.3229	1.32781	3.18979	2.95307	15.0844	22.6408	21.4898	4.69039	4.36297	1	1	1	1
FBtr0084077	mod(mdg4)-RR	0.135541	0.003712	0.1151	0.0001	-0.629127	2.12045	-0.374462	2.58083	1.02349	62.8308	2.47294	2.21444	3.80673	3.51967	1	1	1	1
FBtr0114371	CG3552-RD	0.081282	0.003712	0.0435	0.0001	0.039142	1.41496	0.268912	4.59037	1.21233	0.271517	22.2292	0.818693	6.51647	9.11145	1	1	1	1
FBtr0083857	ninaE-RA	NOTEST	0.003712	NOTEST	0.0001	-0.230634	1.56809	0.480109	3.80103	11.5651	8.47074	8.32988	6.91928	10780.2	11204.2	0	1	1	1
FBtr0089223	PlexA-RA	0.146719	0.003712	0.1336	0.0001	-0.782662	3.18094	1.54286	3.46652	3.70381	43.0066	3.85071	3.93213	27.854	44.1061	1	1	1	1
FBtr0330706	Slob-RJ	0.099942	0.003712	0.0641	0.0001	-0.255428	3.10898	0.498025	5.55314	11.4209	78.7718	6.47546	6.08593	2.44157	2.63361	1	1	1	1
FBtr0086340	CG8654-RA	NOTEST	0.003712	NOTEST	0.0001	-1.42762	3.66309	3.29226	3.97944	14.1896	2.21652	21.1817	3.25495	25.6786	27.3717	1	1	1	1
FBtr0113424	CG32121-RB	NOTEST	0.003712	NOTEST	0.0001	-2.32407	1.68659	0.248122	4.77488	9.07185	95.285	17.5091	4.6131	2.87181	2.32274	1	1	1	1
FBtr0074733	CG14207-RA	NOTEST	0.003712	NOTEST	0.0001	-0.888844	1.44665	-0.254378	2.63293	8.15764	6.80873	18.4952	18.3856	0.002793	26.273	0	1	0	0
FBtr0331519	CG43783-RG	NOTEST	0.003712	NOTEST	0.0001	-2.0662	1.58729	-0.802535	3.35561	19.3413	0.339414	10.353	1.3493	4.50272	4.4994	0	1	1	1
FBtr0077008	Ldh-RA	NOTEST	0.003712	NOTEST	0.0001	-1.71377	1.88087	1.48299	2.22436	16.2089	35.502	19.8534	12.414	2.13844	14.94	1	1	1	1
FBtr0085307	Sid-RA	0.127027	0.003712	0.1023	0.0001	-0.603543	1.69479	3.02487	2.25846	19.9017	45.384	10.7544	10.0722	4.29209	6.96856	1	1	1	1
FBtr0089628	CG10383-RA	0.150517	0.003712	0.1401	0.0001	-0.816927	2.86259	-0.369534	3.3918	17.9351	31.9613	1.65817	8.40512	5.93767	11.9522	1	1	1	1
FBtr0080928	CG13283-RA	NOTEST	0.003712	NOTEST	0.0001	-2.54252	2.11367	2.75177	5.13993	26.7623	33.949	0.540873	2.01283	16.8863	22.0575	1	1	1	1
FBtr0078988	CG14636-RA	NOTEST	0.003712	NOTEST	0.0001	2.41299	3.27941	2.97484	3.78715	30.6272	4.12723	22.8982	22.2092	0.641386	3.49938	0	1	1	1
FBtr0080541	Sos-RA	NOTEST	0.003712	NOTEST	0.0001	-0.333235	1.1731	0.363909	1.57647	14.1692	39.1212	23.7305	3.22546	7.46685	7.96438	0	1	1	1
FBtr0080168	abo-RA	NOTEST	0.005754	NOTEST	0.0002	-0.370807	1.61227	-0.116191	1.89998	6.99194	49.0626	2.87977	5.05946	8.27247	11.4791	0	1	1	1
FBtr0100014	Ir62a-RA	0.148228	0.005754	0.1365	0.0002	-0.878926	1.94524	-0.308384	2.85411	4.11119	66.6489	3.60076	2.93187	8.49165	8.69365	0	1	1	1
FBtr0332219	Syt1-RF	0.124766	0.005754	0.0978	0.0002	-0.535242	2.91548	0.596781	4.00918	5.5061	93.0064	5.42328	5.51727	88.7502	34.7232	1	1	1	1
FBtr0300621	Teh2-RB	NOTEST	0.005754	NOTEST	0.0002	-2.3654	2.91029	-0.092913	3.92891	3.19406	8.25212	1.18992	2.86482	35.7465	22.7368	0	1	1	1
FBtr0077462	Vps53-RA	NOTEST	0.005754	NOTEST	0.0002	-0.147088	1.3595	0.513677	1.63816	15.9478	64.1169	4.13574	4.69093	5.76287	7.71457	0	1	1	1
FBtr0110915	Dys-RD	NOTEST	0.005754	NOTEST	0.0002	-5.65716	2.07105	-2.69258	3.78461	70.6566	67.3373	0.880872	2.62581	2.92431	2.53116	1	1	1	1
FBtr0335515	koi-RD	0.099022	0.005754	0.063	0.0002	-0.155965	2.32745	0.537669	2.57376	8.48212	64.4572	22.0673	6.66815	13.7379	24.8623	1	1	1	1
FBtr0334559	Efa6-RH	0.121381	0.005754	0.0928	0.0002	-0.450475	2.59394	2.43706	3.68965	4.73801	1.95341	5.21354	2.56312	2.30743	2.44488	1	1	1	1
FBtr0113164	CG6024-RC	0.13534	0.005754	0.1148	0.0002	-0.656394	3.0339	-0.04671	3.41109	5.80378	18.6556	3.68074	4.47127	8.46008	4.86299	1	1	1	1
FBtr0083751	CG5835-RA	NOTEST	0.005754	NOTEST	0.0002	-3.72001	1.67841	-2.16835	3.10289	24.1543	92.5985	1.9712	3.94552	7.67654	14.9008	1	1	1	1
FBtr0306252	SC35-RD	0.091598	0.005754	0.0544	0.0002	-0.377998	1.66281	0.673666	2.50731	10.8549	9.19043	19.4267	19.4255	10.4088	7.67124	1	1	1	1
FBtr0332845	bves-RC	NOTEST	0.005754	NOTEST	0.0002	-4.8265	2.63866	-1.62321	5.02808	31.2493	1.21454	17.2891	21.3097	14.1423	13.3436	1	1	1	1
FBtr0342814	trol-RAO	NOTEST	0.005754	NOTEST	0.0002	-0.766145	2.18123	2.53671	2.98897	85.9173	6.18447	13.0312	12.9191	0.902948	1.25689	0	1	0	1
FBtr0085082	Tsp97E-RA	0.159097	0.005754	0.1557	0.0002	-0.9459	2.21122	-0.194219	2.5778	8.86259	72.7533	7.13434	5.43828	82.0948	64.0066	1	1	1	1
FBtr0307505	CG31076-RB	NOTEST	0.005754	NOTEST	0.0002	0.892378	3.82716	1.40531	4.30874	92.0942	75.2271	5.77976	8.64527	0.592877	1.68305	0	1	0	1
FBtr0082018	pasi2-RC	NOTEST	0.005754	NOTEST	0.0002	-1.4033	0.952405	-1.00191	1.77762	17.3147	80.2194	6.40627	4.85265	7.97555	12.0453	1	1	1	1
FBtr0330071	Awh-RD	NOTEST	0.005754	NOTEST	0.0002	-4.1625	2.16387	-0.87932	3.83726	1.8656	113.179	22.2741	11.9699	2.82395	2.54444	1	1	1	1
FBtr0100635	slo-RN	NOTEST	0.007274	NOTEST	0.0003	-1.08305	1.40031	0.838563	3.09983	2.98245	100.427	15.7638	11.9823	9.98317	12.2927	1	1	1	1
FBtr0330668	Rab5-RG	NOTEST	0.007274	NOTEST	0.0003	-5.45583	2.38275	-3.60316	3.32484	22.9898	5.57142	17.1668	4.95265	4.42056	7.42124	1	1	1	1
FBtr0089145	CG31998-RA	0.111185	0.007274	0.0789	0.0003	-0.320173	3.74179	1.80139	4.71319	1.48211	4.94921	2.83271	3.25643	15.4733	19.3196	1	1	1	1
FBtr0082329	CG6621-RA	NOTEST	0.007274	NOTEST	0.0003	-1.83213	1.59069	-0.298753	1.77507	29.9487	11.4492	1.60845	2.05931	5.84403	6.71637	1	1	1	1
FBtr0075206	CycT-RA	NOTEST	0.007274	NOTEST	0.0003	-1.35441	1.49235	0.651767	3.46061	91.4366	59.046	20.02	2.28402	1.51633	1.83662	1	1	1	1
FBtr0072029	CG3530-RA	0.084977	0.007274	0.0476	0.0003	-0.032741	2.42833	1.78506	3.71827	19.5567	74.3555	7.35377	6.14797	10.4683	13.0992	1	1	1	1
FBtr0310660	Ald-RK	0.111317	0.007274	0.0791	0.0003	-0.308227	1.45009	0.20198	4.39018	3.20544	75.7643	3.16919	3.39921	3.02929	4.2922	1	1	0	0
FBtr0076027	yps-RA	NOTEST	0.007274	NOTEST	0.0003	-1.25205	2.03673	-0.569237	2.16142	3.76354	41.6026	3.08886	3.79293	5.18691	7.99116	1	1	1	1
FBtr0078484	CG7130-RA	NOTEST	0.007274	NOTEST	0.0003	-1.19858	2.85051	1.39284	3.02385	54.2189	32.8358	13.1322	12.9984	2.89044	19.4981	1	1	1	1
FBtr0305984	Idgf2-RB	NOTEST	0.007274	NOTEST	0.0003	0.085976	1.23935	3.81677	2.30166	3.77316	0.153859	3.32325	23.4624	0.788165	1.54591	0	1	1	1
FBtr0076382	LanB2-RA	NOTEST	0.007274	NOTEST	0.0003	-1.3957	1.70095	-1.29374	2.19611	64.5607	99.8161	5.18519	4.79943	6.35473	7.21133	1	1	1	1
FBtr0332853	CG10916-RB	0.095775	0.007274	0.0592	0.0003	-0.07033	2.61987	1.68154	2.93717	78.1707	39.5957	8.60855	10.8403	6.63133	12.4971	1	1	1	1
FBtr0073068	PHGPx-RD	NOTEST	0.008746	NOTEST	0.0004	-8.78124	1.87825	-0.30769	2.60567	12.5676	41.5036	22.8195	1.418	3.06718	6.89295	1	1	1	1
FBtr0070186	CG3699-RA	NOTEST	0.008746	NOTEST	0.0004	-1.21117	1.06001	-0.26945	3.09159	1.92115	94.5476	13.3432	11.7997	16.354	11.7382	1	1	1	1
FBtr0300797	CG1674-RF	NOTEST	0.008746	NOTEST	0.0004	-2.83257	1.60612	-1.1252	2.20905	8.32345	1.35153	22.6481	0.034579	12.8575	10.1301	1	1	1	1
FBtr0089049	Gadd45-RA	0.078298	0.008746	0.0405	0.0004	0.156019	1.79784	1.96081	3.37718	52.0379	47.4685	4.27135	7.33554	17.7527	52.2929	1	1	1	1
FBtr0084294	Rpn7-RA	NOTEST	0.008746	NOTEST	0.0004	1.20863	1.74521	1.77145	2.49758	24.1492	3.71424	23.0335	22.8351	15.6458	22.7685	0	1	1	1
FBtr0080769	Gli-RE	0.158812	0.009636	0.1553	0.0005	-0.960339	2.29343	-0.543651	2.78172	64.1087	87.6571	13.5294	18.6285	1.36389	2.82204	1	1	1	0
FBtr0273341	CG30460-RG	NOTEST	0.009636	NOTEST	0.0005	-2.23561	1.90572	-1.01664	3.50203	17.4882	16.0607	15.854	14.999	5.99056	7.98137	1	1	1	1
FBtr0343574	mei-9-RB	NOTEST	0.009636	NOTEST	0.0005	-2.51256	1.95725	-1.2675	3.41228	9.66798	21.7637	0.319488	22.7334	2.00137	2.96233	1	1	1	1
FBtr0302360	Lectin-galC1-RB	NOTEST	0.009636	NOTEST	0.0005	-0.125942	2.20906	0.869649	3.25184	0.645002	0.129771	1.53024	0.457827	0.837159	3.66084	0	1	0	0
FBtr0302711	CG42673-RD	NOTEST	0.009636	NOTEST	0.0005	-1.07909	2.48312	-0.598774	2.67007	7.34806	13.4757	6.62372	4.26791	3.46409	6.699	1	1	1	1
FBtr0307033	Nlg2-RB	NOTEST	0.009636	NOTEST	0.0005	-1.41363	1.11305	-0.751925	3.31496	0.012072	0.26516	0.220495	0.879245	1.10481	1.1801	1	1	1	1
FBtr0300550	CG4619-RB	NOTEST	0.009636	NOTEST	0.0005	-0.579237	1.62847	-0.23372	2.74204	11.9899	7.80511	19.4722	17.1898	11.7154	14.582	0	1	1	1
FBtr0310287	CHES-1-like-RC	0.099315	0.009636	0.0633	0.0005	-0.150105	1.12287	0.395317	1.28269	4.24208	65.1268	16.3813	16.2586	19.7904	19.4338	1	1	1	1
FBtr0071937	Cdk9-RA	NOTEST	0.009636	NOTEST	0.0005	-2.72223	1.21288	-0.833129	4.07307	7.52459	0.718977	1.68482	0.647883	4.61019	4.71641	0	1	1	1
FBtr0339633	CG1532-RB	NOTEST	0.009636	NOTEST	0.0005	-1.12592	1.54613	-0.568223	2.24987	6.01023	12.0051	17.691	17.9828	14.5348	21.9144	0	1	1	1
FBtr0345197	Thd1-RC	0.128607	0.009636	0.1047	0.0005	-0.635555	1.83388	-0.140585	1.84164	5.57264	77.9702	15.286	16.5237	13.251	7.0991	1	1	1	1
FBtr0072795	Cht2-RA	NOTEST	0.009636	NOTEST	0.0005	-4.32614	1.67528	-2.87963	2.29708	32.6312	40.0697	1.96511	3.17281	1.8498	2.3479	1	1	1	1
FBtr0086285	CG8929-RA	0.078042	0.009636	0.0401	0.0005	0.082645	2.40452	1.64703	2.97987	3.07593	1.48117	2.64711	2.63441	19.8742	18.9806	1	1	1	1
FBtr0079800	Eaat1-RB	NOTEST	0.009636	NOTEST	0.0005	-1.27792	2.57034	1.01348	3.79634	3.97975	17.0494	16.8768	17.0351	120.986	91.276	1	1	1	1
FBtr0074243	CG9911-RA	NOTEST	0.009636	NOTEST	0.0005	-3.32584	2.02523	0.162355	2.96435	9.16539	66.2982	0.939122	3.65668	16.7881	22.7846	1	1	1	1
FBtr0073989	CG14407-RA	NOTEST	0.009636	NOTEST	0.0005	-1.4582	1.61532	-0.974688	3.10314	28.5274	1.92973	23.7527	23.2546	7.70812	9.04107	1	1	1	1
FBtr0079673	CG31897-RA	NOTEST	0.009636	NOTEST	0.0005	-2.08185	2.06289	1.39672	2.77757	8.12262	20.1224	6.97663	13.2723	1.0653	1.03712	1	1	1	1
FBtr0076908	CG14823-RD	0.126375	0.009636	0.1011	0.0005	-0.478195	2.22594	1.51237	4.15832	15.2669	2.70427	21.5652	1.9638	7.30209	6.33753	1	1	1	1
FBtr0331739	CG13003-RC	0.112672	0.009636	0.0806	0.0005	-0.550029	2.54373	2.12963	3.17868	14.119	2.99256	21.1192	21.9069	4.06083	4.22849	1	1	1	1
FBtr0346864	caps-RE	NOTEST	0.010249	NOTEST	0.0006	-1.98059	2.94166	-0.731972	4.02306	44.3672	6.38381	2.69101	3.81521	3.75613	4.175	1	1	1	1
FBtr0306755	cnc-RL	NOTEST	0.010249	NOTEST	0.0006	-1.99325	1.87469	-1.95309	3.13665	11.7025	88.2949	6.3119	5.63206	8.25336	10.0533	1	1	1	1
FBtr0081958	CAHbeta-RA	NOTEST	0.010249	NOTEST	0.0006	-1.93319	2.24848	-0.324558	3.48216	74.6276	5.1914	9.05873	5.57917	8.83095	14.9485	1	1	1	1
FBtr0072402	emp-RA	0.11467	0.010249	0.0838	0.0006	-0.358268	1.63282	0.186656	2.32272	1.78351	70.1395	2.91448	4.08961	50.791	58.8987	1	1	1	1
FBtr0080998	GCS2beta-RA	0.142256	0.010249	0.1262	0.0006	-0.87894	1.12052	1.03629	1.8451	21.0027	7.37659	21.3577	17.6248	13.4166	16.1878	0	1	1	1
FBtr0074251	disco-r-RA	NOTEST	0.010249	NOTEST	0.0006	-2.40913	0.697946	-0.137868	2.42907	1.41321	77.8609	2.91181	4.77457	0.918631	1.78272	0	1	1	1
FBtr0089329	Inos-RA	NOTEST	0.010249	NOTEST	0.0006	0.568726	2.65238	1.35715	2.73015	57.7695	11.3142	13.2149	16.5219	88.9772	144.411	0	1	1	1
FBtr0304914	mld-RE	0.151582	0.010249	0.1419	0.0006	-0.80861	0.975226	0.724444	1.84354	6.94654	15.5315	17.6444	15.4496	7.39176	8.50836	1	1	1	1
FBtr0304744	pps-RB	0.141442	0.010249	0.1251	0.0006	-0.778381	2.60284	-0.02334	3.06862	10.4247	32.9909	22.5173	3.05834	7.7923	8.32702	1	1	1	1
FBtr0079368	x16-RA	NOTEST	0.010249	NOTEST	0.0006	-4.3916	2.11173	-2.76621	3.11646	58.5949	94.6757	16.0774	5.09544	2.68058	2.16762	1	1	0	0
FBtr0089564	Zasp66-RG	0.129815	0.010249	0.1065	0.0006	-0.588603	1.26652	1.09586	1.81344	7.61577	74.4366	0.543441	3.49517	10.7951	15.4116	1	1	1	1
FBtr0332023	Ca-alpha1D-RH	NOTEST	0.010249	NOTEST	0.0006	-2.81508	1.00825	-1.75402	1.28616	2.33581	92.7187	1.59178	3.70401	7.68792	5.77334	1	1	0	0
FBtr0085821	kek6-RA	0.08692	0.010249	0.0496	0.0006	-0.058167	2.1949	0.659565	2.8579	27.9984	17.8014	21.4502	20.8686	22.1446	20.4785	1	1	1	1
FBtr0113338	cpx-RM	0.153615	0.010249	0.146	0.0006	-0.926476	2.83777	1.21126	4.0813	6.73353	6.55473	4.91993	3.45624	5.32271	5.36057	1	1	1	1
FBtr0089184	mGluR-RA	NOTEST	0.010249	NOTEST	0.0006	-1.25964	1.94403	-0.211094	2.70649	4.6627	81.8753	4.7042	5.13741	5.00717	3.42813	1	1	0	0
FBtr0300484	lolal-RF	NOTEST	0.010249	NOTEST	0.0006	-2.27934	1.53012	-1.54424	3.93021	55.6739	74.5151	4.15483	4.37417	16.0339	21.6205	1	1	1	1
FBtr0079028	CG31918-RA	NOTEST	0.010249	NOTEST	0.0006	-7.66137	2.09987	-2.83709	2.70703	9.82715	5.74818	13.8788	17.7356	0.786312	1.47901	0	1	1	1
FBtr0078649	Rm62-RC	NOTEST	0.011106	NOTEST	0.0007	-3.58738	0.302786	-1.41133	1.76472	70.6454	9.12264	7.56708	19.3965	4.61395	5.40356	1	1	1	1
FBtr0343010	CG33143-RF	0.097696	0.011106	0.0613	0.0007	-0.121112	1.94642	1.35614	2.69929	31.1899	6.27305	1.55616	4.6607	1.85612	2.05165	1	1	1	1
FBtr0079975	me31B-RA	NOTEST	0.011106	NOTEST	0.0007	0.399479	1.23629	1.96509	3.8259	3.94169	1.401	23.5589	0.072438	61.7105	74.3439	0	1	1	1
FBtr0332139	UbcE2M-RC	0.123168	0.011106	0.0952	0.0007	-0.434819	2.02402	0.410342	3.0337	63.4766	102.688	5.01275	5.97891	6.61616	5.87338	1	1	1	1
FBtr0273398	pst-RE	NOTEST	0.011106	NOTEST	0.0007	-1.47811	2.56008	-0.859717	3.04756	17.8193	56.0161	5.40308	5.72974	17.5469	29.0407	1	1	1	1
FBtr0080112	Dpy-30L1-RA	NOTEST	0.011106	NOTEST	0.0007	-1.90922	2.95721	0.332272	3.01462	39.6397	4.98938	2.1734	22.432	3.26666	4.50234	1	1	1	1
FBtr0071583	Lapsyn-RA	NOTEST	0.011106	NOTEST	0.0007	-2.05424	2.26528	-1.30914	2.86348	0.354012	56.2137	0.418624	4.36134	24.032	30.0213	1	1	1	1
FBtr0077903	CG17712-RA	0.1227	0.011106	0.0943	0.0007	-0.456881	2.14795	1.42885	3.17281	10.0369	19.2916	19.7774	21.9939	4.58124	5.41326	0	1	1	1
FBtr0075942	CG10960-RB	0.079318	0.011106	0.0413	0.0007	-0.234233	1.91873	2.03455	2.83632	30.5087	62.3429	7.56469	7.07329	8.69875	19.9042	1	1	1	1
FBtr0345982	CG10932-RB	0.122531	0.011106	0.0941	0.0007	-0.676302	1.50425	2.41876	3.2321	10.7119	7.71584	19.8209	18.7695	11.9974	15.3696	1	1	1	1
FBtr0339696	dtn-RD	0.158629	0.011106	0.155	0.0007	-0.916385	2.17223	-0.732611	2.52618	2.81202	4.27313	15.1429	16.9473	32.4442	27.6776	1	1	1	1
FBtr0072800	CG18171-RA	NOTEST	0.011106	NOTEST	0.0007	-3.29988	1.13015	-1.79781	2.52745	23.3211	43.0002	1.94698	3.79519	2.66037	3.7212	0	1	1	1
FBtr0082294	SelR-RC	NOTEST	0.011106	NOTEST	0.0007	-1.86756	1.66212	-0.095914	2.91687	14.5006	45.593	18.7068	19.7891	6.48167	5.86873	1	1	1	1
FBtr0076879	Srp19-RA	0.142298	0.011106	0.1264	0.0007	-0.733951	2.42465	1.85605	2.59903	35.8536	15.3309	21.3946	20.5079	12.9567	17.5252	1	1	1	1
FBtr0082735	CG11686-RA	0.090974	0.01179	0.0537	0.0008	0.044921	2.36961	2.92633	4.28251	53.7045	17.173	4.2034	4.73244	27.688	57.1026	1	1	1	1
FBtr0087856	sca-RB	NOTEST	0.01179	NOTEST	0.0008	-3.00566	1.713	-1.31293	3.06503	9.79453	6.86712	6.09731	1.03421	3.36784	3.27705	0	1	1	1
FBtr0071548	grau-RA	NOTEST	0.01179	NOTEST	0.0008	-1.62321	0.694308	-0.722876	1.82488	4.04834	0.191109	22.0401	0.782867	3.37385	4.45235	1	1	1	1
FBtr0088331	Or46a-RB	NOTEST	0.01179	NOTEST	0.0008	-5.1771	1.81279	-0.236486	2.40456	89.2666	10.916	3.66862	7.1509	0.049291	2.14885	0	1	0	1
FBtr0346321	sage-RC	NOTEST	0.01179	NOTEST	0.0008	-2.66857	2.03504	-0.533487	2.91589	68.4471	22.6436	4.78179	9.45908	0.757148	1.28221	0	1	1	1
FBtr0079931	Trp1-RA	0.100555	0.01179	0.0648	0.0008	-0.187794	2.20602	1.85089	2.74218	1.86844	15.4651	3.03332	4.37121	92.038	104.356	0	1	1	1
FBtr0088191	Listericin-RA	0.080518	0.01179	0.0426	0.0008	0.026953	2.36218	1.42185	2.80692	25.7864	21.7814	23.7709	20.5869	101.972	299.533	1	1	1	1
FBtr0079495	LKRSDH-RA	NOTEST	0.01179	NOTEST	0.0008	-3.82286	1.67328	0.079928	1.92602	1.42139	6.72505	21.1294	22.1832	6.4577	7.59714	1	1	1	1
FBtr0070676	CG3568-RA	0.12118	0.01179	0.0923	0.0008	-0.60037	1.54628	0.939555	2.48492	28.9722	1.47994	23.9704	23.508	2.01125	3.27988	1	1	1	1
FBtr0336458	srl-RE	NOTEST	0.01179	NOTEST	0.0008	-3.43747	1.82455	0.970187	1.9896	42.2835	11.3604	2.37467	3.44221	0.50945	1.53859	0	1	0	0
FBtr0334661	CG33521-RG	0.075301	0.01179	0.0375	0.0008	0.17918	1.10838	1.06879	3.96761	1.89217	0.059684	20.6306	0.344647	14.3529	10.3805	1	1	1	1
FBtr0076695	CG8005-RA	NOTEST	0.01179	NOTEST	0.0008	-2.19171	0.833623	1.30732	1.40085	26.7285	0.409077	21.5697	22.4383	1.73009	2.08441	1	1	1	1
FBtr0112860	Nc73EF-RI	0.134265	0.01179	0.1133	0.0008	-0.589848	1.42946	-0.217317	3.01449	1.34573	79.9323	2.83324	4.17615	30.6711	32.0505	1	1	1	1
FBtr0072890	CG9004-RA	0.092273	0.01179	0.0551	0.0008	-0.230782	2.42094	1.97379	5.01917	9.81326	19.015	19.4606	21.0962	4.34213	5.93994	1	1	1	1
FBtr0083183	spn-E-RA	NOTEST	0.012733	NOTEST	0.0009	-1.28774	1.61728	0.511872	1.92733	16.944	5.4077	18.1251	18.3068	0.68246	1.75144	0	1	1	1
FBtr0087747	CG4716-RA	NOTEST	0.012733	NOTEST	0.0009	-1.42833	2.27668	-1.1569	2.91692	3.14418	1.2244	23.327	1.9149	424.126	695.893	1	1	1	1
FBtr0083172	CG9590-RA	0.132357	0.012733	0.1101	0.0009	-0.629264	1.79229	1.46637	3.63256	4.76778	2.85113	2.63509	0.927	4.73614	6.1116	1	1	1	1
FBtr0082259	Irp-1B-RA	NOTEST	0.012733	NOTEST	0.0009	-2.70307	1.58893	-1.55446	1.81792	43.7983	4.02672	4.16151	4.82211	29.6108	42.9126	1	1	1	1
FBtr0070864	CG6067-RA	0.150242	0.012733	0.1395	0.0009	-0.798296	1.72071	-0.609016	2.747	82.4684	80.7879	4.85993	5.12304	127.561	144.023	1	1	1	1
FBtr0339705	Dgkepsilon-RB	0.15678	0.012733	0.1514	0.0009	-0.977612	2.25986	0.617802	3.07606	1.981	3.00717	3.35268	4.13629	16.7954	16.2946	1	1	1	1
FBtr0070493	CG32795-RC	NOTEST	0.012733	NOTEST	0.0009	0.70924	1.90282	1.74409	2.69716	20.7477	2.65459	23.1051	23.236	19.6009	19.8037	0	1	1	1
FBtr0074745	Sec61gamma-RA	NOTEST	0.012733	NOTEST	0.0009	-1.95108	1.3824	0.21711	2.60462	1.93528	1.91548	3.0752	2.69687	0.120388	7.43713	0	1	0	0
FBtr0305946	SLO2-RH	0.103605	0.012733	0.0688	0.0009	-0.178873	2.30236	0.820076	3.28536	7.01329	5.5007	6.20405	3.542	1.38221	1.01834	1	1	1	1
FBtr0081281	Hasp-RC	NOTEST	0.012733	NOTEST	0.0009	-1.02865	2.14686	1.53132	2.81036	1.74417	63.3812	3.0434	4.09931	32.7174	20.3345	0	1	1	1
FBtr0070960	CG14439-RA	0.147944	0.012733	0.1359	0.0009	-0.768673	1.51562	0.101929	3.80415	115.113	93.4866	10.6743	11.3698	20.826	21.8603	0	1	1	1
FBtr0082649	CG6225-RA	0.105552	0.013512	0.0712	0.001	-0.293931	1.08314	1.44016	2.1295	2.8319	0.279959	2.567	1.2958	6.45664	5.88227	1	1	1	1
FBtr0071424	Yp2-RA	NOTEST	0.013512	NOTEST	0.001	-3.83622	0.91193	-1.17043	2.48943	34.8436	76.2475	2.32722	3.62949	1052.58	425.743	1	1	1	1
FBtr0302713	CG42674-RB	0.10675	0.013512	0.0727	0.001	-0.280763	1.50845	0.432495	2.2139	91.4546	85.4496	8.59295	5.69092	1.103	1.49734	1	1	1	1
FBtr0075190	Adgf-A-RA	0.105671	0.013512	0.0713	0.001	-0.358747	2.48672	1.34254	2.78857	6.35657	10.6293	23.6253	21.2194	7.34474	10.3291	1	1	1	1
FBtr0076030	Klp68D-RA	NOTEST	0.013512	NOTEST	0.001	-2.2552	1.57091	1.7158	2.22672	3.96174	0.959884	22.5085	1.74658	11.6815	10.6039	0	1	1	1
FBtr0344740	Skp2-RE	NOTEST	0.013512	NOTEST	0.001	-2.68945	1.65688	-0.263698	1.89187	105.422	56.8891	10.6755	13.8619	1.42229	3.40758	1	1	1	1
FBtr0306031	CG9270-RC	NOTEST	0.013512	NOTEST	0.001	1.02503	1.57343	1.60183	3.95953	72.3591	12.2405	8.70516	7.96581	0.89093	1.05615	0	1	1	1
FBtr0081030	Arr1-RA	NOTEST	0.013512	NOTEST	0.001	1.30049	2.48267	2.1684	4.38067	12.5917	4.08936	2.28257	4.85906	1886.32	1632.34	0	1	1	1
FBtr0085796	CG1635-RA	NOTEST	0.013512	NOTEST	0.001	0.761597	1.41387	0.965434	2.81811	20.5393	1.8379	23.4502	0.477483	16.6651	16.6627	0	1	1	1
FBtr0086256	Hil-RA	NOTEST	0.013512	NOTEST	0.001	-1.96681	2.29617	0.534494	4.43065	29.9687	26.969	14.2189	15.5858	5.12825	4.64079	1	1	1	1
FBtr0300191	Atpalpha-RI	NOTEST	0.013512	NOTEST	0.001	-1.0442	0.566681	-0.722518	3.83971	65.6717	82.6004	6.14232	4.8741	3.3635	2.14357	1	1	1	1
FBtr0340027	Spt6-RB	NOTEST	0.013512	NOTEST	0.001	-1.64278	1.95924	-0.633765	2.05801	32.8769	94.8982	21.1356	2.97384	9.41967	12.3705	1	1	1	1
FBtr0076705	Rab19-RA	NOTEST	0.013512	NOTEST	0.001	-1.52608	1.7626	-0.064169	2.21993	12.384	0.445944	20.5896	0.031854	12.0404	13.3873	0	1	1	1
FBtr0084361	CG17121-RA	NOTEST	0.013512	NOTEST	0.001	-1.16154	2.37891	-0.996482	2.66255	36.4805	85.6062	20.1306	7.30309	18.5402	31.0578	0	1	1	1
FBtr0331404	Sf3b3-RC	0.136994	0.013512	0.1173	0.001	-0.902854	1.04755	0.19639	1.91301	1.03363	2.46366	1.51178	1.53975	9.29592	12.7499	1	1	1	1
FBtr0300451	CG31205-RB	NOTEST	0.014133	NOTEST	0.0011	-1.90105	1.28754	-1.75355	1.45294	30.9657	55.1821	1.627	2.70802	22.5848	65.2946	1	1	1	1
FBtr0302226	uex-RE	0.100164	0.014133	0.0643	0.0011	-0.269381	2.04406	0.265742	2.28283	108.07	2.12446	16.0411	15.5662	14.8724	13.8224	1	1	1	1
FBtr0081005	dl-RA	NOTEST	0.014133	NOTEST	0.0011	-2.77196	1.73936	-1.51118	3.00135	43.1061	72.096	2.14874	3.30249	1.5278	3.35377	1	1	1	1
FBtr0344026	CG42394-RD	NOTEST	0.014133	NOTEST	0.0011	-1.73172	0.311697	-1.09491	3.45691	9.80972	0.035971	1.36347	0.33659	9.43012	17.2688	1	1	1	1
FBtr0082555	DCAF12-RA	0.08326	0.014133	0.0454	0.0011	0.031989	0.702012	0.422693	1.75955	21.3363	55.8474	22.5646	4.56035	2.54476	2.83766	1	1	1	1
FBtr0345392	CG8180-RC	0.104631	0.014133	0.0701	0.0011	-0.463596	1.58632	0.80294	2.71318	0.214196	91.0205	0.825258	4.66088	8.9109	9.68794	0	1	1	1
FBtr0086832	icln-RA	NOTEST	0.014133	NOTEST	0.0011	-2.33938	1.88	-0.098255	4.73725	44.3111	8.5413	18.1816	22.3397	1.51526	2.60262	1	1	1	1
FBtr0076545	Argk-RD	0.076063	0.014133	0.0383	0.0011	0.2474	1.83117	1.364	3.31615	2.97937	3.80484	3.48318	2.54009	66.5648	40.2364	1	1	1	1
FBtr0072212	SERCA-RE	NOTEST	0.014133	NOTEST	0.0011	-2.25823	1.43976	-1.5634	2.15953	47.3525	1.57801	2.04622	2.35603	188.964	20.0802	1	1	1	1
FBtr0342886	CG42672-RK	NOTEST	0.014577	NOTEST	0.0012	-5.23694	1.94583	-2.51839	2.41317	15.5895	11.3014	5.62783	4.20694	2.21836	2.33159	1	1	1	1
FBtr0333857	CG6767-RG	NOTEST	0.014577	NOTEST	0.0012	-1.20814	2.57167	-0.421888	3.27615	74.6232	61.9105	8.0971	7.23603	5.88143	13.7548	1	1	1	1
FBtr0339379	Adk3-RD	NOTEST	0.014577	NOTEST	0.0012	-5.2897	1.73704	-0.435103	2.06906	36.4629	37.0096	1.24574	2.80676	5.72874	5.93864	1	1	1	1
FBtr0342801	sktl-RB	NOTEST	0.014577	NOTEST	0.0012	-1.30985	1.61455	-1.17658	3.38478	85.5652	98.4331	8.48464	4.95903	1.54585	2.65649	1	1	0	0
FBtr0344433	CG45071-RA	0.079615	0.014577	0.0415	0.0012	0.232588	0.766836	2.61512	1.95704	69.5716	10.1665	8.10778	7.78528	4.98565	6.55124	1	1	1	1
FBtr0339709	wtrw-RD	NOTEST	0.014577	NOTEST	0.0012	-2.1714	1.94622	-0.186608	3.57322	93.7254	6.60564	3.20418	17.9993	22.8648	39.1885	1	1	1	1
FBtr0084410	RpS3-RA	0.086154	0.014577	0.0489	0.0012	-0.163501	1.00676	2.08834	1.50745	24.2115	36.3505	23.7187	1.93593	323.618	384.798	1	1	1	1
FBtr0070241	DAAM-RA	0.134645	0.014577	0.1137	0.0012	-0.624471	1.97462	0.023026	3.23208	10.0001	5.61835	19.1831	17.7064	9.51788	4.92315	1	1	1	1
FBtr0089339	Rel-RB	NOTEST	0.014577	NOTEST	0.0012	-2.92645	0.62316	-1.90818	3.08727	15.0637	77.3408	4.49013	3.66767	13.9073	24.3745	1	1	1	1
FBtr0306541	CG11374-RC	NOTEST	0.014577	NOTEST	0.0012	-3.0781	1.31926	2.39798	2.43846	6.08774	51.2408	4.91241	7.54088	3.37177	2.25901	1	1	1	1
FBtr0078730	CG2182-RA	0.102715	0.015004	0.0677	0.0013	-0.28382	1.64177	0.055538	2.2774	3.03185	57.4778	0.671434	2.42773	15.1259	21.2343	0	1	1	1
FBtr0085210	CG5646-RA	NOTEST	0.015004	NOTEST	0.0013	-5.0541	1.14126	-3.24191	4.12005	15.5233	24.6	8.97094	13.0763	10.3902	21.6106	1	1	1	1
FBtr0080983	CG5110-RA	0.080503	0.015004	0.0425	0.0013	0.192979	0.728618	0.496569	1.77003	17.9069	0.593584	21.4354	23.0743	26.7856	36.871	1	1	1	1
FBtr0301978	ATbp-RB	0.115619	0.015004	0.085	0.0013	-0.466761	1.2065	0.654801	3.59284	10.905	7.93573	18.8593	18.876	4.21153	3.46448	1	1	1	1
FBtr0073471	Ran-RB	0.076646	0.015004	0.0388	0.0013	0.299161	2.25805	1.23553	2.79412	2.99627	11.6987	4.23996	4.46858	67.4677	76.1812	1	1	1	1
FBtr0300558	PMCA-RM	0.131637	0.015004	0.1092	0.0013	-0.682401	2.12144	-0.064416	2.3497	5.32543	23.1114	5.38611	4.77358	28.1459	43.0802	1	1	1	1
FBtr0308584	ZAP3-RF	0.138337	0.015004	0.1194	0.0013	-0.684852	2.15842	0.394615	2.31724	98.7255	57.956	8.849	16.2167	1.40988	1.70088	1	1	1	1
FBtr0302046	Mi-2-RC	0.105699	0.015004	0.0714	0.0013	-0.233178	1.38455	1.31496	1.55188	17.8522	41.3655	17.6158	16.791	2.60431	2.47035	1	1	1	1
FBtr0081817	CG2747-RB	NOTEST	0.015004	NOTEST	0.0013	-3.481	2.29193	0.288829	3.19488	49.9584	1.577	23.2503	21.5283	7.79899	5.90248	1	1	1	1
FBtr0305071	gish-RJ	NOTEST	0.015004	NOTEST	0.0013	-1.47459	0.73522	2.61581	2.41092	6.7963	0.320765	20.6249	1.18184	2.44096	2.74336	1	1	1	1
FBtr0076905	CG14823-RA	NOTEST	0.015004	NOTEST	0.0013	-1.41778	0.656052	1.25006	2.59248	24.8896	0.460024	0.219811	1.22247	1.8662	1.35644	1	1	1	1
FBtr0072577	RabX6-RA	NOTEST	0.015004	NOTEST	0.0013	-1.8989	1.79445	-1.65135	1.91622	15.4404	15.0887	18.9748	18.9778	7.04243	7.2859	1	1	1	1
FBtr0083539	CG7785-RA	NOTEST	0.015004	NOTEST	0.0013	-2.01734	2.01667	-1.22167	3.10501	33.6764	2.50018	11.9943	15.8217	29.3319	24.8803	1	1	1	1
FBtr0086810	CG14495-RA	NOTEST	0.015004	NOTEST	0.0013	-1.05146	1.94269	0.999142	2.30236	23.9574	8.78997	11.9893	4.87896	7.84654	9.61831	1	1	1	1
FBtr0074492	CG6762-RA	NOTEST	0.015004	NOTEST	0.0013	-1.30922	1.83715	0.315367	2.6164	87.2447	5.37613	19.6194	17.1051	10.1649	13.6677	1	1	1	1
FBtr0076496	Hsp26-RA	NOTEST	0.015004	NOTEST	0.0013	-3.33588	1.65971	-1.05287	3.1534	17.654	77.5314	18.1726	9.54687	2.55677	8.77242	1	1	1	1
FBtr0082771	Lip3-RA	NOTEST	0.015735	NOTEST	0.0014	-1.36656	1.37079	0.87013	1.92241	7.32526	1.85015	0.553991	2.23539	0.364333	1.16074	0	1	1	1
FBtr0339769	CG15890-RB	0.101965	0.015735	0.0667	0.0014	-0.341974	1.77096	2.49025	1.83222	67.1633	81.9207	5.67604	10.1418	4.79727	7.11362	1	1	1	1
FBtr0075391	st-RA	NOTEST	0.015735	NOTEST	0.0014	-3.28391	0.673462	2.05527	4.00793	7.20812	0.03269	22.1173	23.774	4.3285	6.3677	1	1	1	1
FBtr0088083	wal-RB	NOTEST	0.015735	NOTEST	0.0014	-1.42249	1.25927	-0.049774	1.60808	6.25169	5.40275	18.106	17.612	13.6184	17.5326	1	1	1	1
FBtr0087470	Trs31-RA	0.097153	0.015735	0.0607	0.0014	-0.127116	1.80047	0.506399	4.60516	28.1278	3.3169	21.4131	1.43047	8.73597	10.6073	1	1	1	1
FBtr0085494	CG31038-RA	NOTEST	0.015735	NOTEST	0.0014	-2.96761	1.05089	1.5387	3.6518	3.7914	0.999917	23.2855	1.71682	11.7111	15.7205	1	1	1	1
FBtr0343046	Wnt5-RB	NOTEST	0.015735	NOTEST	0.0014	0.267537	2.19989	0.69387	5.3921	15.6839	12.2221	20.9954	19.5534	5.78179	4.85712	0	1	1	1
FBtr0334283	Rgk1-RB	0.101965	0.016399	0.0666	0.0015	-0.303532	1.49185	0.304093	3.25069	52.8076	86.1506	4.96288	10.3724	4.55576	5.02906	1	1	1	1
FBtr0331798	CG11309-RE	NOTEST	0.016399	NOTEST	0.0015	-2.72195	1.50073	-0.056024	2.18423	40.5945	62.6293	2.85192	5.89855	21.2092	27.8518	1	1	1	1
FBtr0070625	CG6428-RA	NOTEST	0.016399	NOTEST	0.0015	-2.04319	1.33792	2.02715	3.28015	3.65655	30.6593	3.83128	12.0193	5.01065	10.0201	0	1	1	1
FBtr0076662	CG32354-RA	NOTEST	0.016399	NOTEST	0.0015	-2.36784	2.03335	-0.059873	2.09141	6.70516	10.0106	5.69457	6.12003	2.80019	3.47369	1	1	1	1
FBtr0330254	alpha-Catr-RC	0.158486	0.016399	0.1548	0.0015	-0.933492	1.85289	-0.143611	2.54232	8.12622	17.9178	3.57277	3.43594	19.2292	17.7095	0	1	1	1
FBtr0083609	mTerf5-RA	0.154745	0.016938	0.1479	0.0016	-0.927794	1.71771	-0.774499	3.92512	97.0549	6.16632	21.3533	19.8675	5.57949	6.26081	0	1	1	1
FBtr0086552	SdhA-RB	0.084433	0.016938	0.0467	0.0016	0.017194	0.761999	0.287686	2.86904	4.26941	80.0391	3.10888	4.51752	58.0733	48.4932	1	1	1	1
FBtr0071772	Vps35-RA	0.155561	0.016938	0.1496	0.0016	-0.886723	2.10071	-0.632942	2.98879	14.3331	6.78853	4.36653	4.41468	11.5778	13.7638	1	1	1	1
FBtr0334605	Gclm-RB	0.145216	0.016938	0.1314	0.0016	-0.745212	1.80626	1.6043	2.23161	46.9954	83.5214	15.6611	14.4965	30.9144	39.0241	1	1	1	1
FBtr0082443	CG18476-RA	NOTEST	0.016938	NOTEST	0.0016	-1.24429	1.95638	0.042703	2.45525	0.796967	6.36689	2.08056	3.68922	2.8524	3.37893	1	1	1	1
FBtr0087611	Rpn13-RB	NOTEST	0.016938	NOTEST	0.0016	-1.68018	1.60818	-0.900761	1.81093	26.1367	0.857302	4.68708	0.420658	5.0496	9.83673	1	1	1	1
FBtr0079253	CG9505-RA	0.094061	0.016938	0.0571	0.0016	-0.037072	0.806925	1.51826	2.04079	49.4216	38.9804	3.41262	3.04624	8.14757	7.52927	1	1	1	1
FBtr0079175	eIF4A-RA	NOTEST	0.016938	NOTEST	0.0016	-1.15766	1.38782	-0.093626	1.48818	24.6806	35.4489	0.052854	2.42852	201.413	244.338	1	1	0	1
FBtr0075151	Eip75B-RD	0.098472	0.016938	0.0625	0.0016	-0.150052	1.91276	0.182708	2.81342	2.2501	94.3707	3.20957	5.26764	11.1083	15.9972	1	1	1	1
FBtr0087217	Rho1-RG	NOTEST	0.016938	NOTEST	0.0016	-2.73814	1.70497	1.05674	2.764	35.9071	14.1551	0.978118	2.05165	0.971525	1.83879	0	1	1	1
FBtr0086982	CG15611-RA	0.079452	0.017474	0.0414	0.0017	-0.227961	1.96612	0.755299	2.07517	37.313	25.7709	1.80393	0.569091	4.95273	9.49229	1	1	1	1
FBtr0077705	CG31689-RC	NOTEST	0.017474	NOTEST	0.0017	-4.13505	1.34688	0.031308	2.23624	70.4875	91.6195	7.40855	5.09363	33.1039	51.4821	1	1	1	1
FBtr0088345	CAP-RD	0.124905	0.017474	0.0984	0.0017	-0.643615	1.64978	2.57584	3.2262	40.864	42.472	15.7311	14.1341	2.89731	5.21988	1	1	1	1
FBtr0077953	Atg4a-RA	0.083869	0.017474	0.0461	0.0017	-0.331223	0.940848	2.04186	1.34112	18.0551	4.48926	21.807	3.00669	6.76025	7.86189	1	1	1	1
FBtr0308592	Ctr1A-RB	NOTEST	0.017474	NOTEST	0.0017	-2.88918	1.75076	-2.79648	2.65674	45.5145	11.5363	2.53165	4.33082	3.3632	4.62014	1	1	1	1
FBtr0080883	her-RA	0.156967	0.017474	0.1517	0.0017	-0.874153	1.3239	-0.10785	1.38233	5.75254	80.8594	5.40416	4.71185	14.9462	14.8969	1	1	1	1
FBtr0089082	Eph-RA	0.14729	0.017474	0.1344	0.0017	-0.960892	1.61947	2.17739	3.27031	6.42349	69.2769	6.20552	5.89955	57.0106	48.3758	1	1	1	1
FBtr0074872	CG14184-RA	NOTEST	0.018191	NOTEST	0.0018	-1.16914	1.54667	0.06217	2.67644	6.25284	8.1959	17.6809	18.3516	12.0825	15.5106	1	1	1	1
FBtr0336918	CG1620-RC	NOTEST	0.018191	NOTEST	0.0018	-2.3198	1.86827	-1.35468	3.2105	27.0215	51.9791	18.9909	3.29611	3.59567	5.39671	1	1	1	1
FBtr0075515	CG17028-RA	0.126929	0.018191	0.1021	0.0018	-0.558047	0.952914	0.695388	2.24011	35.5387	76.48	0.807465	4.71145	2.16825	2.65583	1	1	1	1
FBtr0343517	Mur2B-RC	NOTEST	0.018191	NOTEST	0.0018	-2.01614	1.96872	-1.79804	2.49856	90.9685	88.3444	4.3217	3.02944	1.54693	3.35862	1	1	1	1
FBtr0333312	dnc-RP	0.101965	0.018191	0.0666	0.0018	-0.235205	1.5653	1.09459	3.21129	27.4873	17.8133	13.6612	13.6829	1.99605	1.50337	1	1	1	1
FBtr0085769	qless-RA	0.090119	0.018191	0.0528	0.0018	0.09355	1.45174	0.608977	3.39517	5.43804	53.969	1.17015	3.04293	3.89832	3.40747	1	1	1	1
FBtr0075499	Diap1-RB	0.085798	0.018637	0.0486	0.0019	-0.16493	1.95694	0.395289	2.51976	20.2725	3.26018	20.5745	16.2318	6.2747	12.6393	1	1	1	1
FBtr0345075	CG42724-RL	NOTEST	0.018637	NOTEST	0.0019	-1.48915	1.98361	-0.378597	2.7125	25.6217	5.42532	23.2183	22.1992	1.63163	2.15513	1	1	1	1
FBtr0071066	unc-119-RA	NOTEST	0.018637	NOTEST	0.0019	-1.39873	0.699797	-0.933189	0.780674	2.76536	47.0309	3.96611	4.25828	44.2143	36.009	1	1	1	1
FBtr0073421	sesB-RA	0.094061	0.018637	0.0571	0.0019	-0.175073	0.034533	0.700766	0.416851	6.23946	44.2693	5.37385	4.29601	1370.63	961.756	1	1	1	1
FBtr0308793	sm-RW	NOTEST	0.018637	NOTEST	0.0019	-5.06417	0.493123	-1.39245	4.14569	76.7448	80.0016	8.52173	4.52099	0	2.4676	0	1	0	0
FBtr0086725	imd-RA	0.138258	0.018637	0.1192	0.0019	-0.788681	1.34036	-0.496295	1.77427	83.7944	68.8499	23.6095	2.6591	6.37601	8.64002	1	1	1	1
FBtr0075412	fax-RA	0.153602	0.018637	0.1459	0.0019	-0.855366	1.42294	0.525497	4.8565	2.5289	87.7906	3.76582	5.33123	17.1011	12.1929	1	1	1	1
FBtr0345900	CG4666-RB	NOTEST	0.018637	NOTEST	0.0019	-1.72077	2.35976	-0.183339	2.90174	59.6889	98.4711	3.09106	7.59671	2.08841	1.35841	1	1	1	0
FBtr0342818	trol-RAS	0.081849	0.019089	0.0441	0.002	0.202777	1.27042	1.46254	2.18568	23.513	53.9944	10.1039	7.81417	6.15489	5.74289	1	1	1	1
FBtr0300511	alpha-Man-Ia-RJ	NOTEST	0.019089	NOTEST	0.002	-3.69407	1.11878	-2.07222	1.20948	110.685	64.7822	15.2204	17.4857	3.58393	3.99865	1	1	1	1
FBtr0088718	CG14767-RA	0.151158	0.019089	0.1411	0.002	-0.833332	1.26516	0.138336	1.47733	9.06132	42.6025	7.16852	5.75303	69.9959	70.6957	1	1	1	1
FBtr0078160	CG13694-RA	NOTEST	0.019089	NOTEST	0.002	-0.723682	1.27776	0.572006	1.57745	79.9508	19.7445	9.36254	6.66367	0.876923	1.37824	0	1	1	0
FBtr0339077	Trpm-RE	NOTEST	0.019089	NOTEST	0.002	-3.215	0.878209	2.81071	1.32157	73.1683	88.5145	3.2086	1.66096	1.00714	1.28055	1	1	1	1
FBtr0336468	Arp5-RB	NOTEST	0.019089	NOTEST	0.002	-1.15026	1.98915	1.66277	3.02838	62.2	23.6406	15.1268	19.7958	2.73032	3.70944	1	1	1	1
FBtr0088958	Drat-RB	NOTEST	0.019089	NOTEST	0.002	-1.04263	1.67933	0.002059	2.43497	3.22341	5.80111	20.5661	17.8693	38.7311	19.0679	1	1	1	1
FBtr0075344	CG9674-RD	NOTEST	0.019089	NOTEST	0.002	0.161468	1.21536	0.17605	1.3906	66.8962	45.4226	4.04346	4.50862	69.1495	81.1906	0	1	1	1
FBtr0301821	Mnt-RD	0.082231	0.019089	0.0444	0.002	0.03888	1.5818	1.55326	1.62824	16.4616	53.1403	6.54492	5.79371	2.58575	2.27031	1	1	1	1
FBtr0080436	CG5287-RA	NOTEST	0.019427	NOTEST	0.0021	3.28672	2.00854	3.98823	3.3935	25.6216	27.3847	23.1559	0.136796	16.9372	16.3613	0	1	1	1
FBtr0073242	CG11583-RA	0.118271	0.019427	0.0881	0.0021	-0.437462	1.56287	1.61043	2.51161	2.45469	5.10702	23.6328	1.24839	2.91806	3.88783	1	1	1	1
FBtr0100454	hth-RE	NOTEST	0.019427	NOTEST	0.0021	-1.51772	0.691886	-1.00944	1.47873	2.76201	87.4613	2.53281	4.05743	9.61797	6.24394	1	1	1	1
FBtr0076896	CG9948-RA	NOTEST	0.019427	NOTEST	0.0021	-1.0596	1.82252	1.38164	1.86854	17.3553	12.7798	22.0046	20.3882	4.08007	4.70177	1	1	1	1
FBtr0082434	Blm-RA	NOTEST	0.019427	NOTEST	0.0021	-3.59463	1.50756	-0.030093	1.95333	12.9046	4.30449	20.1543	2.1328	0.947066	1.55727	0	1	1	1
FBtr0300624	CG42498-RA	0.081849	0.019427	0.0441	0.0021	0.108615	1.00883	1.04766	3.87442	2.85535	0.147804	23.824	23.0639	6.20935	5.78263	1	1	1	1
FBtr0070499	CG2685-RA	NOTEST	0.019427	NOTEST	0.0021	-1.79244	1.46357	0.647008	1.87186	22.3066	4.19701	23.0253	1.46015	1.31276	1.72391	1	1	1	1
FBtr0088631	CG8078-RA	NOTEST	0.019923	NOTEST	0.0022	-1.68724	1.46499	-0.954376	2.00104	14.6786	13.7585	19.1515	1.62852	3.03102	3.79302	1	1	1	1
FBtr0071458	CG32687-RA	0.10348	0.019923	0.0685	0.0022	-0.551293	1.56225	0.563372	2.23271	21.8675	61.8369	20.6669	3.48795	37.1251	41.5977	1	1	1	1
FBtr0083354	CG14907-RA	0.092764	0.019923	0.0558	0.0022	-0.072346	1.21104	0.980426	2.45266	65.3191	35.4911	7.63624	10.5938	10.1952	38.1681	1	1	1	1
FBtr0333598	ClC-c-RD	NOTEST	0.019923	NOTEST	0.0022	-4.24703	0.808599	-2.73734	1.10177	84.5653	8.71896	5.03491	17.4313	10.3065	11.1651	1	1	1	1
FBtr0070592	CG10804-RB	NOTEST	0.019923	NOTEST	0.0022	-2.42059	0.818922	2.57232	2.9126	42.0463	125.104	21.8378	11.8929	15.1952	8.50214	1	1	1	1
FBtr0300190	bmm-RB	NOTEST	0.019923	NOTEST	0.0022	-1.47025	2.5941	0.093441	4.32518	38.5396	65.7231	3.04951	7.25059	32.4799	52.6364	1	1	1	1
FBtr0302366	CG14184-RB	0.150578	0.020338	0.1403	0.0023	-0.825055	1.6531	-0.10325	2.48245	3.68248	7.901	4.23238	5.37315	23.7116	24.2502	1	1	0	0
FBtr0309246	AMPdeam-RJ	NOTEST	0.020338	NOTEST	0.0023	-1.93326	2.11147	-1.42958	2.83967	103.225	100.864	9.1161	8.46328	8.92761	19.6424	1	1	0	0
FBtr0114598	CG8008-RB	0.157689	0.020338	0.1533	0.0023	-0.933979	1.72596	2.77995	3.21712	51.5305	6.26591	19.4506	18.1313	14.4721	19.3019	0	1	1	1
FBtr0079040	Rtnl1-RE	NOTEST	0.020338	NOTEST	0.0023	-1.73063	1.24926	1.63636	1.85965	0.160815	39.0203	0.086571	3.19321	10.4439	12.3392	1	1	1	1
FBtr0110801	CG4467-RB	NOTEST	0.020338	NOTEST	0.0023	-1.57192	2.25623	1.41241	3.00142	3.69319	18.3745	4.67573	4.84279	56.7152	40.7326	1	1	1	1
FBtr0299816	CG4975-RC	NOTEST	0.020338	NOTEST	0.0023	-3.54854	1.75107	1.33839	1.93435	8.80366	0.904785	21.2062	0.843758	4.35001	5.1075	1	1	1	1
FBtr0086664	IM2-RA	0.153546	0.020338	0.1457	0.0023	-0.888403	1.25852	0.555023	2.96189	13.7436	30.6843	8.46338	10.1668	448.411	511.191	1	1	1	1
FBtr0073846	CG12177-RA	NOTEST	0.020338	NOTEST	0.0023	-1.12863	0.557248	0.007178	0.684162	4.74503	37.7599	17.3025	16.7287	1.5227	1.6694	1	1	1	1
FBtr0113107	Liprin-gamma-RD	NOTEST	0.020616	NOTEST	0.0024	-1.06417	2.08724	0.336516	3.71594	23.559	32.8067	4.56128	3.25048	5.19843	4.31312	1	1	1	1
FBtr0079782	rost-RA	NOTEST	0.020616	NOTEST	0.0024	-1.91121	1.55713	3.16934	3.26681	26.1744	33.4328	0.468584	1.46636	35.6562	55.5061	1	1	1	1
FBtr0339750	Ucp4A-RC	0.124698	0.020616	0.0975	0.0024	-0.518694	1.17333	0.14597	1.97964	8.89446	1.04966	1.77827	1.63887	5.64722	6.84041	1	1	1	1
FBtr0070809	CG15771-RA	0.08848	0.020616	0.0513	0.0024	-0.24755	0.977175	-0.099878	2.11832	25.8344	67.2438	1.3266	3.84213	24.5302	33.4344	1	1	1	1
FBtr0076210	CG7638-RA	0.094754	0.020616	0.0579	0.0024	-0.090786	1.32363	1.32185	3.71985	6.43161	6.60144	18.1402	18.2931	12.6247	12.6238	0	1	1	1
FBtr0305126	CG2906-RE	NOTEST	0.020616	NOTEST	0.0024	-2.23941	1.48218	-1.6734	3.02141	36.1563	29.4886	0.987525	21.9494	8.02928	9.46063	1	1	1	1
FBtr0100427	Acsl-RE	NOTEST	0.020616	NOTEST	0.0024	-1.00467	1.63285	1.04807	3.0124	7.98459	2.03998	13.2871	14.2706	98.3893	92.865	1	1	1	1
FBtr0343597	CG2841-RF	NOTEST	0.020616	NOTEST	0.0024	-2.31656	0.855384	-0.378234	4.38892	72.8858	86.8903	6.04156	4.71163	1.73018	2.23522	1	1	0	0
FBtr0304833	nrm-RE	0.101999	0.020616	0.0668	0.0024	-0.248725	1.04707	4.53445	5.1449	2.32185	0.86482	3.73231	2.17029	7.53575	6.67549	1	1	1	1
FBtr0075184	CG7484-RB	0.080967	0.020616	0.0431	0.0024	0.167443	1.78609	1.2499	2.47809	1.69029	3.04905	2.41863	4.27469	76.0314	72.8214	1	1	1	1
FBtr0088834	CG1882-RA	NOTEST	0.021143	NOTEST	0.0025	-2.39486	2.41303	-0.22612	4.12014	85.6576	7.53808	19.0046	20.6503	4.51032	6.7606	1	1	1	0
FBtr0082898	CG9631-RA	NOTEST	0.021143	NOTEST	0.0025	-1.98025	1.58181	-0.362135	1.7693	47.3989	6.94347	6.48365	4.80351	13.1368	18.7057	1	1	1	1
FBtr0308125	fred-RF	NOTEST	0.021143	NOTEST	0.0025	-2.61734	1.78384	-1.45031	2.39812	11.0697	20.5536	18.0642	19.4242	13.2372	10.8343	0	1	1	1
FBtr0070829	mof-RA	0.125386	0.021143	0.0994	0.0025	-0.580884	1.4526	-0.28288	2.02205	1.42611	3.37268	14.6849	16.2689	2.5102	3.26416	1	1	1	1
FBtr0079106	GluRIIA-RI	NOTEST	0.021143	NOTEST	0.0025	-1.1404	1.41782	1.8418	3.49482	75.9671	93.622	6.3106	3.90399	2.76063	5.90423	0	1	1	1
FBtr0112851	Mbs-RG	0.076646	0.021143	0.0389	0.0025	-0.002811	1.93895	0.670832	4.75591	23.009	54.9862	1.77873	1.26663	6.66916	8.35279	1	1	1	1
FBtr0333754	Unc-76-RC	NOTEST	0.021143	NOTEST	0.0025	-0.92796	0.935145	-0.485825	2.2972	67.4348	69.9093	16.958	14.9949	67.7631	59.6144	0	1	1	1
FBtr0078740	CG2911-RA	NOTEST	0.021564	NOTEST	0.0026	-5.17557	1.57716	-1.52023	3.01096	1.44149	24.1272	21.465	22.6305	5.54319	5.60337	1	1	1	1
FBtr0077545	CG3604-RA	0.078042	0.021564	0.0401	0.0026	0.189789	1.65887	2.57431	2.50328	12.2093	20.7378	6.95577	10.0926	14.8896	35.9503	1	1	1	1
FBtr0082049	RpL34b-RB	NOTEST	0.021564	NOTEST	0.0026	-1.37152	1.80772	0.303629	2.77983	93.137	4.43348	21.0675	15.7547	103.09	98.9933	1	1	1	1
FBtr0331728	CG12772-RB	NOTEST	0.021564	NOTEST	0.0026	-1.25975	0.765345	-0.188089	1.81495	11.8918	7.84652	22.2716	17.1418	5.94313	6.66303	1	1	1	1
FBtr0306687	tmod-RO	0.114196	0.021564	0.0828	0.0026	-0.487116	1.66331	0.740628	3.25023	90.6186	75.8686	21.3027	22.4991	8.59764	10.6741	1	1	1	1
FBtr0083334	Fas1-RC	0.128008	0.021564	0.1037	0.0026	-0.539581	1.21859	0.181807	2.48985	0.880526	77.128	2.23706	3.8216	26.2736	16.4239	1	1	1	1
FBtr0088646	Ggamma1-RB	NOTEST	0.021821	NOTEST	0.0027	-1.28654	1.96717	-0.625464	4.13545	10.5399	8.91764	2.06987	3.56288	29.1925	35.4988	1	1	1	1
FBtr0100344	sv-RF	0.087475	0.021821	0.0503	0.0027	0.069868	2.13077	0.867307	3.64703	2.35217	47.6807	3.71081	4.47475	7.62009	6.08264	1	1	1	1
FBtr0345104	Svil-RW	NOTEST	0.021821	NOTEST	0.0027	-1.20434	1.28828	-0.48761	1.57509	34.7778	5.19702	2.44351	2.34597	1.2091	2.10597	1	1	0	0
FBtr0273277	CG5535-RC	NOTEST	0.021821	NOTEST	0.0027	-2.23627	1.83791	-0.556267	2.79552	11.7063	5.54044	20.3633	16.5958	3.41059	7.86543	1	1	1	1
FBtr0335476	crol-RI	NOTEST	0.021821	NOTEST	0.0027	-1.96078	0.931129	-1.2777	1.48508	11.3728	76.8502	2.79658	3.74634	2.79021	3.51997	1	1	0	0
FBtr0072396	CG3829-RA	NOTEST	0.021821	NOTEST	0.0027	-5.75	1.38029	-1.85741	1.92329	9.49382	56.322	18.5063	5.01255	11.3828	14.5323	1	1	1	1
FBtr0071653	Egfr-RA	NOTEST	0.021821	NOTEST	0.0027	-2.40629	1.57984	0.038812	3.12651	48.7217	48.7121	6.98382	4.29323	17.4657	24.9172	1	1	1	1
FBtr0342624	CG1662-RB	NOTEST	0.021821	NOTEST	0.0027	-1.56774	1.31577	-0.360143	1.92935	2.69488	11.1168	3.67324	5.59358	23.9109	28.4627	0	1	1	1
FBtr0339124	ACC-RF	0.108248	0.022182	0.075	0.0028	-0.289444	0.774592	0.279771	2.44056	8.97486	86.6704	5.97645	4.12271	12.5618	12.3407	1	1	1	1
FBtr0302149	Mlf-RE	0.146031	0.022182	0.1325	0.0028	-0.746638	1.22955	-0.109673	2.64808	1.76436	68.7765	3.11902	3.73675	14.5099	12.2912	1	1	1	1
FBtr0087520	O-fut1-RA	NOTEST	0.022182	NOTEST	0.0028	-3.48728	0.75154	-0.72109	2.15618	78.2581	75.6522	8.29542	4.51065	0.001295	1.28711	0	1	0	0
FBtr0083335	nonA-l-RA	NOTEST	0.022182	NOTEST	0.0028	-1.77387	1.36967	-0.929867	2.31526	66.4915	24.7739	16.8574	20.9503	11.2295	10.5656	0	1	1	1
FBtr0331232	crq-RD	0.152887	0.022182	0.1449	0.0028	-0.800896	1.4949	-0.505225	1.98354	1.28319	69.34	2.6854	3.912	24.5547	45.1054	1	1	0	0
FBtr0308131	sd-RM	NOTEST	0.022182	NOTEST	0.0028	-6.5853	1.18559	-0.12938	2.49035	100.027	15.0493	18.6928	17.3924	8.27144	9.58003	0	1	1	1
FBtr0071033	cm-RA	NOTEST	0.022182	NOTEST	0.0028	-1.02403	0.963471	1.08828	1.14093	36.5209	13.2706	21.8796	20.8888	8.49701	11.6102	1	1	1	1
FBtr0084421	CG10175-RA	0.127818	0.022182	0.1034	0.0028	-0.543298	1.65957	1.30518	1.86336	7.11872	29.4777	19.039	15.3512	14.751	17.076	1	1	1	1
FBtr0080260	crol-RD	NOTEST	0.022182	NOTEST	0.0028	-2.22126	1.76421	0.735192	2.37909	94.1402	0.997845	15.8511	14.4167	17.9356	23.8278	1	1	1	1
FBtr0075562	dop-RA	NOTEST	0.022182	NOTEST	0.0028	-1.50098	1.25223	-0.554119	2.36741	106.637	79.4138	7.28579	5.42521	12.3482	14.6597	0	1	1	1
FBtr0342882	Rgk3-RE	NOTEST	0.022646	NOTEST	0.0029	-1.11923	0.873551	0.13948	2.86342	18.6884	0.357586	20.8057	1.03587	2.39967	1.53418	1	1	1	1
FBtr0346437	Rab6-RB	0.161174	0.022646	0.1589	0.0029	-0.963005	0.919653	0.213885	1.38794	79.4795	14.4223	20.9581	18.7366	22.5725	28.8377	1	1	1	1
FBtr0085390	CG11899-RA	NOTEST	0.022646	NOTEST	0.0029	-3.61608	1.33263	0.442057	2.60965	23.5993	69.0091	20.9089	5.68549	42.7146	68.906	1	1	1	1
FBtr0079946	RpL7-RA	NOTEST	0.022646	NOTEST	0.0029	-1.92215	1.04187	-0.977726	2.17585	18.2529	2.48171	0.84902	1.20874	118.397	157.381	1	1	1	1
FBtr0334582	Stat92E-RI	0.128008	0.022646	0.1037	0.0029	-0.563185	1.77027	0.945916	2.56981	42.9939	57.9862	7.98217	5.86593	30.0359	41.6166	1	1	1	1
FBtr0073820	Rtc1-RA	0.09669	0.022646	0.0603	0.0029	-0.231402	1.36038	0.380169	1.75393	73.5743	13.7169	20.7883	20.3905	3.63646	4.21767	1	1	1	1
FBtr0299918	stw-RA	0.136276	0.023009	0.1164	0.003	-0.780177	1.25663	0.564929	2.09214	48.9043	114.173	14.593	14.2374	16.425	14.2141	1	1	1	1
FBtr0089520	AnxB9-RD	NOTEST	0.023009	NOTEST	0.003	-1.54071	1.53132	0.663676	2.50983	12.3174	36.1454	5.59757	3.87334	7.7187	20.3462	1	1	1	1
FBtr0083052	Caf1-55-RA	NOTEST	0.023009	NOTEST	0.003	-3.18856	0.934915	0.171388	1.16967	19.7215	35.9168	17.6102	21.4069	16.7945	21.3774	1	1	1	1
FBtr0071815	Gp150-RC	NOTEST	0.023009	NOTEST	0.003	-4.85437	1.99209	0.448147	3.91925	11.5927	4.20955	8.25015	4.04915	6.70511	12.0246	1	1	1	1
FBtr0339574	CG31778-RB	NOTEST	0.023009	NOTEST	0.003	-2.84509	1.1946	-1.60127	4.0964	85.1166	0.90938	2.54047	1.87227	0.013666	1.00578	0	1	0	0
FBtr0330163	Tsp96F-RB	0.084597	0.023009	0.047	0.003	0.043106	1.39191	1.06757	1.95714	2.24408	11.535	3.66929	5.34937	20.6211	26.7952	1	1	1	1
FBtr0077442	CG15436-RA	NOTEST	0.023417	NOTEST	0.0031	-5.03478	1.12935	-1.13487	3.43658	44.0993	67.6537	22.8529	2.30544	1.97542	3.06949	1	1	1	1
FBtr0070894	Spx-RA	0.145216	0.023417	0.1314	0.0031	-0.779495	1.43323	-0.230069	1.67307	46.8876	7.6803	15.8163	18.1558	4.61758	6.36892	1	1	1	1
FBtr0089656	JhI-21-RB	NOTEST	0.023417	NOTEST	0.0031	-4.00515	1.13203	0.874532	2.9024	35.1859	121.237	17.4095	10.9459	17.2557	29.9566	0	1	1	1
FBtr0299641	corn-RC	NOTEST	0.023417	NOTEST	0.0031	-7.4117	1.66346	-1.42087	2.17977	86.8546	9.55863	10.0813	4.49544	7.6456	8.67265	1	1	1	1
FBtr0334488	Sox102F-RC	0.133516	0.023417	0.1117	0.0031	-0.695739	0.505227	0.68846	1.29899	53.6289	53.5452	5.24815	5.23384	10.182	11.7057	1	1	1	1
FBtr0302157	Cul3-RC	NOTEST	0.023417	NOTEST	0.0031	-2.35669	1.72775	-0.648769	1.98256	49.7904	9.32203	2.94433	3.68844	17.379	23.1829	1	1	1	1
FBtr0345208	CG17931-RD	NOTEST	0.023417	NOTEST	0.0031	-1.11693	1.32065	-0.299995	1.60043	45.5522	17.794	4.29422	14.7267	4.16962	3.9112	1	1	1	1
FBtr0302563	kar-RB	NOTEST	0.023417	NOTEST	0.0031	-1.71779	1.0852	0.837567	1.24688	8.42147	63.8919	3.68563	2.58015	2.54949	2.35018	1	1	1	1
FBtr0080065	nmd-RA	0.102062	0.023417	0.0669	0.0031	-0.181884	0.52615	0.830021	2.5269	18.4773	0.018609	22.283	0.318948	6.41789	8.05813	1	1	1	1
FBtr0334144	Vti1b-RA	0.084275	0.023784	0.0465	0.0032	-0.180469	1.19474	0.760487	3.12065	8.59867	2.66663	21.0407	22.8241	6.81764	10.3959	1	1	1	1
FBtr0273263	Mmp1-RC	NOTEST	0.023784	NOTEST	0.0032	-5.34652	1.03046	-1.9533	5.03874	34.9258	82.2293	14.4705	10.0032	3.43323	14.2714	1	1	1	1
FBtr0075095	GNBP2-RA	NOTEST	0.023784	NOTEST	0.0032	-1.80727	1.69753	-0.81496	2.22312	82.5575	61.1139	5.2706	0.650218	2.39671	5.06022	1	1	1	1
FBtr0337039	tinc-RG	NOTEST	0.023784	NOTEST	0.0032	-3.28118	1.88467	-2.09129	2.58065	14.3679	89.1716	18.3045	16.0418	5.23266	5.46017	1	1	1	1
FBtr0084336	Gclm-RA	NOTEST	0.023784	NOTEST	0.0032	-0.851802	1.41057	-0.180644	2.08181	1.31534	10.156	2.024	3.94238	0.00211	6.74633	0	1	0	0
FBtr0078156	CG4822-RA	0.152137	0.023784	0.143	0.0032	-0.867157	1.16722	-0.186763	2.53412	37.5322	90.411	4.64281	5.91728	68.5443	88.3314	1	1	1	1
FBtr0079835	CG3838-RB	NOTEST	0.023784	NOTEST	0.0032	-2.78364	1.74741	-2.26898	1.89608	41.2038	75.2697	1.83679	7.66443	4.24685	4.12835	1	1	1	1
FBtr0073678	Tomosyn-RC	NOTEST	0.024052	NOTEST	0.0033	0.768893	1.17505	2.68634	1.89877	1.93025	4.67006	1.68151	2.6097	29.4862	22.6714	0	1	1	1
FBtr0084999	Ald-RD	0.100591	0.024052	0.0649	0.0033	-0.169665	1.60889	-0.070388	4.06291	9.05798	44.3109	3.37889	3.9963	2.0815	5.5401	1	1	0	0
FBtr0078247	Pitslre-RA	NOTEST	0.024052	NOTEST	0.0033	-1.24884	1.26496	0.73375	2.10056	22.2864	12.7286	23.5637	19.6415	1.70063	3.1782	1	1	0	1
FBtr0345317	Shmt-RC	0.153615	0.024052	0.146	0.0033	-0.916099	1.66908	-0.684898	2.32964	23.3645	85.857	7.80047	7.52963	8.20641	18.6274	1	1	1	1
FBtr0072304	CG13585-RB	0.094754	0.024052	0.0579	0.0033	-0.295454	1.62282	0.312035	2.34926	3.79707	47.4717	22.6523	2.88504	6.17299	5.97088	1	1	1	1
FBtr0342848	CG7378-RC	NOTEST	0.024052	NOTEST	0.0033	1.10258	1.13081	2.22943	2.1578	57.0675	72.5068	4.54567	4.80169	0.880918	1.02414	0	1	1	1
FBtr0074232	nonA-RA	NOTEST	0.024052	NOTEST	0.0033	-0.559023	1.19459	1.84323	1.87793	2.26472	29.3859	0.188781	1.24488	0.364105	5.91505	0	1	0	0
FBtr0304051	Jabba-RF	NOTEST	0.024052	NOTEST	0.0033	-5.06635	1.74142	0.616597	2.53187	83.602	4.3016	23.1487	3.91336	3.46223	6.29802	1	1	0	1
FBtr0084151	dnd-RA	NOTEST	0.024052	NOTEST	0.0033	-1.27813	1.39487	0.595824	2.52103	15.0735	13.9137	20.8268	0.193769	5.99498	4.83588	1	1	1	1
FBtr0081291	CG10466-RA	0.080981	0.024052	0.0432	0.0033	-0.099203	1.38679	0.659586	1.78377	24.7325	74.6379	1.90283	2.69794	4.30973	4.54566	1	1	1	1
FBtr0344326	CG31224-RB	NOTEST	0.024052	NOTEST	0.0033	-1.83182	1.17512	-0.945746	1.33614	10.8669	1.5242	19.5773	1.32271	7.20584	6.15236	0	1	1	1
FBtr0290323	net-RB	0.093086	0.024513	0.0561	0.0034	-0.369343	1.21871	0.373476	2.10419	10.6763	12.6203	19.2598	18.8244	6.09105	9.23929	1	1	1	1
FBtr0088431	PIG-N-RA	NOTEST	0.024513	NOTEST	0.0034	-3.454	1.22239	-2.52087	2.54397	12.5684	12.0807	16.2995	18.9966	1.69311	2.38684	1	1	1	1
FBtr0343981	ATPsyndelta-RC	NOTEST	0.024513	NOTEST	0.0034	-3.51924	0.789166	-2.81794	1.13132	118.928	23.382	13.3361	15.4809	9.11777	7.29705	1	1	1	1
FBtr0300269	heph-RU	NOTEST	0.024513	NOTEST	0.0034	-2.18331	1.1824	-0.089658	3.09211	82.4388	67.6387	7.94463	3.05922	20.1863	18.0159	1	1	1	1
FBtr0074696	CG7914-RA	NOTEST	0.024513	NOTEST	0.0034	-3.16309	1.49935	-0.367482	1.80826	6.26432	44.4766	13.9991	19.2928	1.56255	2.31069	0	1	1	1
FBtr0337051	CG6293-RB	NOTEST	0.024935	NOTEST	0.0035	-1.04743	1.23747	-0.288289	1.6833	6.35231	8.13031	18.1466	17.9238	5.55968	3.9875	1	1	1	1
FBtr0082346	RpL3-RA	NOTEST	0.024935	NOTEST	0.0035	-1.14679	1.27704	-0.939457	3.38788	11.0907	1.21414	20.1041	1.89692	0.033732	4.16682	0	1	0	0
FBtr0071130	l(1)G0193-RB	NOTEST	0.024935	NOTEST	0.0035	1.99074	1.44274	2.05799	2.64511	3.58151	9.85783	3.29521	5.19678	31.4411	44.0035	0	1	1	1
FBtr0075941	CG10960-RC	NOTEST	0.024935	NOTEST	0.0035	-4.36611	1.66256	-2.75131	2.19347	70.9951	75.6068	8.18162	6.75854	63.0211	111.656	1	1	1	1
FBtr0078154	CG3164-RB	NOTEST	0.024935	NOTEST	0.0035	-3.31245	0.431996	-3.15831	1.6228	93.2956	82.3629	17.7591	5.3223	33.5508	46.9417	0	1	1	1
FBtr0299905	CG6675-RB	NOTEST	0.025112	NOTEST	0.0036	-2.1474	1.56616	-0.254903	2.09076	28.4136	78.1989	11.8503	11.2685	2.46778	3.81068	1	1	1	1
FBtr0072255	AANAT1-RB	0.103478	0.025112	0.0684	0.0036	-0.164639	1.7575	0.959576	2.7618	53.5665	7.10735	4.24917	4.79419	35.3637	30.7038	1	1	1	1
FBtr0333500	Glut1-RO	0.105699	0.025112	0.0714	0.0036	-0.245397	1.29783	1.43056	3.42762	4.5068	10.9361	4.82078	3.34234	3.59104	3.05971	1	1	1	1
FBtr0070380	csw-RC	NOTEST	0.025112	NOTEST	0.0036	0.757058	1.04341	2.25909	1.96622	101.21	95.5947	17.9901	18.1954	0.387092	5.13896	0	1	0	1
FBtr0072529	Gk1-RA	NOTEST	0.025112	NOTEST	0.0036	-1.38288	1.43219	-1.3095	1.74346	2.97278	66.7766	3.89978	5.91779	48.053	69.3298	1	1	1	1
FBtr0333258	tim-RR	NOTEST	0.025112	NOTEST	0.0036	2.24735	0.864197	2.5295	3.97216	64.0194	23.6375	15.3367	12.9663	0.840708	1.39598	0	1	0	1
FBtr0307537	zld-RD	0.129815	0.025112	0.1065	0.0036	-0.729017	1.4019	0.64989	2.88974	108.299	1.7193	12.2216	15.1793	3.53864	4.08242	1	1	1	1
FBtr0089274	Shaw-RA	0.139059	0.025112	0.1205	0.0036	-0.871776	1.59608	0.078925	2.47228	67.1854	1.63762	2.69499	3.09845	2.86803	2.35372	1	1	1	1
FBtr0076135	RIOK1-RB	NOTEST	0.025455	NOTEST	0.0037	-2.45843	0.938159	0.907785	1.1191	4.81402	3.93104	21.9988	2.84189	2.31295	3.22987	1	1	1	1
FBtr0307520	CG5151-RD	NOTEST	0.025455	NOTEST	0.0037	-2.90843	0.972127	-1.05905	2.85351	12.9193	0.285199	20.3388	22.7001	0.146715	2.00081	0	1	0	1
FBtr0073849	tth-RB	NOTEST	0.025455	NOTEST	0.0037	1.52249	1.35232	2.02251	2.39917	27.5614	90.2586	4.29104	5.10406	27.0195	28.9594	0	1	1	1
FBtr0088577	Su(var)2-10-RB	NOTEST	0.025455	NOTEST	0.0037	-1.95179	0.435924	4.14878	1.52596	23.8667	1.63504	5.31383	0.735512	1.86735	2.00117	1	1	1	1
FBtr0333265	roq-RC	NOTEST	0.025455	NOTEST	0.0037	-1.27627	1.45697	-1.18522	1.9492	77.7964	40.4738	9.19252	13.5509	10.0921	6.64769	1	1	1	1
FBtr0113033	Schip1-RB	0.120003	0.025455	0.0909	0.0037	-0.451837	0.667897	5.00189	6.00722	1.48054	0.803331	22.1897	23.2831	47.361	40.3224	1	1	1	1
FBtr0084691	tld-RA	NOTEST	0.025455	NOTEST	0.0037	-1.11909	1.47289	-0.755778	1.6282	57.5465	6.22339	6.57413	5.87328	1.22639	1.94742	1	1	1	1
FBtr0088824	slv-RA	NOTEST	0.025455	NOTEST	0.0037	-7.95099	1.37572	-5.0956	2.00251	14.316	2.03504	3.13341	23.4664	5.29232	7.33934	0	1	1	1
FBtr0331186	Rchy1-RB	NOTEST	0.025789	NOTEST	0.0038	-2.26535	1.34805	-1.75459	2.30751	53.5986	61.1652	4.82934	4.90957	5.16424	5.59943	1	1	0	1
FBtr0071110	CG2258-RB	NOTEST	0.025789	NOTEST	0.0038	-1.47208	0.476603	-1.26215	0.957546	21.3483	29.1583	9.93956	16.888	6.01797	3.8043	1	1	1	1
FBtr0079293	CG11050-RC	NOTEST	0.025789	NOTEST	0.0038	-2.78961	1.92329	-1.26753	2.00468	17.67	7.0191	10.0951	16.929	155.101	150.478	1	1	1	1
FBtr0070599	Crg-1-RB	NOTEST	0.025789	NOTEST	0.0038	-1.76365	0.703775	1.13955	2.94704	8.52282	72.8425	21.9572	3.84493	20.6056	21.7132	1	1	1	1
FBtr0075763	Hsc70-1-RD	0.145375	0.025789	0.1316	0.0038	-0.752035	0.769057	-0.708042	2.73703	8.91659	76.9311	3.66385	4.7881	9.92224	5.44691	1	1	1	1
FBtr0113196	CG1208-RB	0.095112	0.026577	0.0582	0.004	-0.137159	1.55529	1.75925	2.13941	59.8864	43.8446	4.40645	4.86924	6.97595	7.10242	1	1	1	1
FBtr0089549	aft-RA	0.124477	0.026577	0.0969	0.004	-0.758589	1.16362	0.373472	1.56679	8.34539	8.17395	19.0762	18.342	7.1177	9.51419	1	1	1	1
FBtr0304681	lig-RH	NOTEST	0.026577	NOTEST	0.004	-4.35035	1.27309	-1.67233	1.81052	98.2853	5.86947	8.49095	1.52586	5.0567	7.36021	1	1	1	1
FBtr0080275	Mal-B1-RA	0.146336	0.026577	0.1329	0.004	-0.806215	0.38394	-0.337628	2.3291	39.2307	89.7607	9.46437	11.207	3.83163	5.40146	1	1	1	1
FBtr0083963	Syp-RE	0.150349	0.026577	0.1398	0.004	-0.789371	1.49373	-0.038775	1.71416	2.95778	2.42928	15.9538	15.495	62.4894	72.772	1	1	1	1
FBtr0113387	LpR2-RF	NOTEST	0.026577	NOTEST	0.004	-1.36629	1.34807	0.72611	2.03952	10.8236	9.60471	7.46333	4.85696	14.8121	21.1011	1	1	1	1
FBtr0306381	CG18659-RE	NOTEST	0.026577	NOTEST	0.004	-2.12005	1.16603	3.57265	2.52675	68.3121	4.78993	5.24991	5.32803	1.23148	2.57175	1	1	1	1
FBtr0070582	Rala-RB	0.077827	0.026973	0.0399	0.0041	-0.552441	1.55952	-0.136407	2.27013	8.16263	10.2288	6.59483	5.74643	15.5381	22.2051	1	1	1	1
FBtr0071338	su(r)-RC	NOTEST	0.026973	NOTEST	0.0041	-8.06266	1.01025	-0.456199	1.96253	32.0011	5.93867	6.05086	1.68118	14.2964	16.5658	1	1	1	1
FBtr0346646	eIF3a-RD	NOTEST	0.026973	NOTEST	0.0041	-2.38661	1.20937	-1.61676	3.94807	15.1937	7.82293	20.9077	17.1676	55.5518	57.6378	1	1	1	1
FBtr0084357	CG17119-RA	NOTEST	0.026973	NOTEST	0.0041	-1.33888	1.19254	-0.54667	3.02132	15.9552	96.1361	9.76859	8.9332	6.49991	17.339	1	1	1	1
FBtr0073278	Faa-RA	NOTEST	0.027332	NOTEST	0.0042	-1.12551	1.82614	0.613551	2.42945	31.3114	70.9892	1.36731	8.59556	16.1806	24.0467	1	1	1	1
FBtr0086910	Prosalpha5-RA	NOTEST	0.027332	NOTEST	0.0042	-1.16266	1.44513	0.74601	5.39068	5.64791	4.89608	17.767	17.389	71.4378	91.6539	1	1	1	1
FBtr0089229	4E-T-RB	NOTEST	0.027332	NOTEST	0.0042	-1.60007	0.703344	0.16441	1.54861	49.4021	14.533	4.4391	6.80351	33.2822	34.0964	1	1	1	1
FBtr0334074	CG8001-RD	0.101794	0.027332	0.0662	0.0042	-0.197051	0.731578	-0.131926	2.16133	22.6692	80.4863	20.933	2.29924	10.8317	11.7964	1	1	1	1
FBtr0082851	Hrb87F-RA	NOTEST	0.027683	NOTEST	0.0043	-1.05341	1.57242	2.35905	3.97378	4.26615	1.94254	4.45779	3.39093	15.2137	22.8175	0	1	1	1
FBtr0081217	CG17544-RC	NOTEST	0.027683	NOTEST	0.0043	-2.61029	1.30087	0.873276	2.604	9.83617	29.5918	7.67371	8.90667	1.19951	1.3572	1	1	0	0
FBtr0340635	chas-RD	NOTEST	0.027683	NOTEST	0.0043	-1.14821	0.952379	-0.542514	3.32052	63.3657	77.0025	4.05876	3.35541	2.42745	2.95725	1	1	1	1
FBtr0345816	Spn77Ba-RC	NOTEST	0.027683	NOTEST	0.0043	-2.15698	1.41036	1.24763	1.78974	76.9213	14.8004	7.62335	20.0186	8.8104	11.8327	1	1	1	1
FBtr0305681	PK1-R-RE	NOTEST	0.027683	NOTEST	0.0043	-4.71357	1.42925	0.23903	2.53415	15.6916	2.1687	9.4325	3.29703	1.11487	1.06936	1	1	1	1
FBtr0086137	l(2)01289-RB	0.08473	0.027683	0.0473	0.0043	0.067201	1.14152	0.766743	2.7797	0.336326	53.6526	1.37818	3.63726	18.9964	15.3735	1	1	1	1
FBtr0074014	CG9164-RB	0.143249	0.028027	0.1279	0.0044	-0.74312	1.55258	0.400502	4.08578	1.15058	59.7741	2.16087	5.96314	7.04064	5.64187	1	1	1	1
FBtr0077652	GABPI-RA	NOTEST	0.028027	NOTEST	0.0044	-7.71314	0.584392	-1.18096	1.62201	91.9661	41.0629	0.869271	3.17404	3.01744	5.15196	1	1	1	1
FBtr0072127	gbb-RA	0.125278	0.028027	0.0991	0.0044	-0.521547	1.1866	0.188084	1.31668	11.7727	1.79239	3.27235	3.27936	17.1051	25.3599	1	1	1	1
FBtr0080276	Mal-B2-RA	NOTEST	0.028027	NOTEST	0.0044	-1.18396	1.2807	-0.29968	1.40543	23.5316	6.48613	16.6101	4.8708	7.85581	18.8064	1	1	1	1
FBtr0077961	Tango14-RA	NOTEST	0.028027	NOTEST	0.0044	-1.40437	1.02245	-0.466833	1.90762	7.13368	10.0925	1.93696	1.91777	3.57862	3.73533	1	1	1	1
FBtr0300877	CG14995-RF	NOTEST	0.028027	NOTEST	0.0044	-5.07513	1.21034	-3.10027	1.39454	9.2554	50.2194	0.359096	5.78915	5.95756	6.56056	1	1	1	1
FBtr0331295	RpL21-RB	NOTEST	0.028027	NOTEST	0.0044	-2.40217	0.492117	-1.00042	1.49185	45.2884	26.7226	16.0677	15.1108	37.3299	44.9116	1	1	1	1
FBtr0305084	Dab-RC	NOTEST	0.028027	NOTEST	0.0044	-6.53865	1.52917	-1.44618	1.996	2.58389	13.608	2.16638	4.46874	5.80957	7.58181	1	1	1	1
FBtr0073796	CG1764-RA	0.145295	0.028304	0.1315	0.0045	-0.828049	0.952745	0.356043	1.32111	14.9202	23.8773	21.2645	17.3719	10.5355	10.6943	1	1	1	1
FBtr0083524	Odj-RA	0.120217	0.028304	0.0912	0.0045	-0.491728	1.25547	-0.06836	2.35546	23.036	18.4052	3.67854	2.6056	5.79132	8.20142	0	1	1	1
FBtr0302092	plx-RD	NOTEST	0.028304	NOTEST	0.0045	-1.85984	1.11806	-1.13089	1.66541	11.043	11.8304	14.0534	17.9663	5.3864	6.16392	1	1	1	1
FBtr0343281	SERCA-RI	0.13596	0.028304	0.1159	0.0045	-0.712011	1.46528	1.71861	1.99689	7.03644	82.7576	5.19183	4.65867	6.59727	4.41906	1	1	1	1
FBtr0071250	CG1785-RA	0.108173	0.028304	0.0747	0.0045	-0.269694	0.984366	0.341679	3.10731	52.6763	23.1719	20.9206	0.385917	6.62394	9.17886	1	1	1	1
FBtr0081863	nac-RA	NOTEST	0.028574	NOTEST	0.0046	-4.28207	1.14673	-1.6385	1.94471	49.1949	23.8108	18.0706	17.1263	2.59125	2.84575	1	1	1	1
FBtr0087731	Spt-I-RC	NOTEST	0.028574	NOTEST	0.0046	-3.79292	0.841463	0.238697	0.894279	10.5742	0.309465	18.7209	23.7423	5.86267	5.91223	1	1	1	1
FBtr0343125	Pfdn1-RB	NOTEST	0.028574	NOTEST	0.0046	-1.04253	1.23277	1.19413	3.17958	30.8073	28.7567	0.359198	21.79	12.2567	16.9799	1	1	1	1
FBtr0088811	kermit-RA	NOTEST	0.028574	NOTEST	0.0046	-1.55599	1.51564	0.335391	1.76178	55.113	90.6694	16.1766	12.0546	1.21968	1.81021	1	1	0	1
FBtr0100477	fax-RC	0.110993	0.028574	0.0787	0.0046	-0.33154	1.46491	1.56481	4.40961	6.57055	14.6481	18.2552	18.8674	15.0924	40.8533	1	1	0	1
FBtr0306705	Su(var)2-10-RM	NOTEST	0.028574	NOTEST	0.0046	-2.35736	0.98527	0.121237	2.37725	31.6647	2.98597	23.8254	1.74225	1.70178	1.70964	1	1	1	1
FBtr0304000	Tao-RG	NOTEST	0.028867	NOTEST	0.0047	1.34436	1.18488	3.61838	2.14313	5.7379	6.85396	5.86501	4.98172	52.6846	52.967	0	1	1	1
FBtr0333048	Gug-RI	0.111317	0.028867	0.0791	0.0047	-0.363548	0.765011	1.4745	1.45399	10.7425	47.4832	5.44786	2.79653	2.78877	3.43182	1	1	1	1
FBtr0087334	CG30467-RA	0.151717	0.028867	0.1422	0.0047	-0.884227	1.25388	0.294899	2.16483	3.66941	92.3243	19.8381	1.81824	2.85347	2.94927	1	1	1	1
FBtr0087007	Sply-RA	NOTEST	0.028867	NOTEST	0.0047	-2.46657	0.428645	-0.177226	0.774395	18.9361	51.9332	1.46322	5.65024	15.4817	18.5801	1	1	1	1
FBtr0084016	Usp8-RA	NOTEST	0.028867	NOTEST	0.0047	-1.92153	0.972369	-1.44176	1.83669	41.616	13.5766	9.22413	7.28308	7.25703	9.93033	0	1	1	1
FBtr0076472	Uch-L5-RA	NOTEST	0.028867	NOTEST	0.0047	-1.75927	1.01791	-1.17087	1.0746	72.8112	2.63926	7.70446	15.3428	11.3763	9.76246	1	1	1	1
FBtr0345289	Thor-RB	0.082767	0.029125	0.0448	0.0048	0.166769	2.07514	4.20838	3.60009	9.25697	5.18157	2.86794	3.4784	169.024	179.862	0	1	1	1
FBtr0071491	CG2124-RA	0.110098	0.029125	0.0771	0.0048	-0.411282	1.10806	1.52912	2.07254	70.6531	8.24611	18.8578	18.9926	2.61427	2.86393	1	1	1	1
FBtr0332870	CanA-14F-RD	NOTEST	0.029125	NOTEST	0.0048	-2.29307	1.19515	-0.299627	2.89934	0.064619	60.0926	23.6872	3.37927	0	8.33789	0	1	0	0
FBtr0075428	Golgin104-RA	NOTEST	0.029125	NOTEST	0.0048	-1.85563	1.20221	-0.403244	2.31758	22.3642	83.0074	21.4717	2.0014	2.80701	3.53046	1	1	1	1
FBtr0075775	Frl-RA	NOTEST	0.029125	NOTEST	0.0048	-1.47975	0.794967	-0.948665	2.87777	47.255	85.6334	3.40041	4.6988	0.959593	3.27943	0	1	1	1
FBtr0088495	CG1688-RA	NOTEST	0.029125	NOTEST	0.0048	-0.372582	0.695421	0.8446	2.56402	70.4799	19.0847	1.17231	0.297197	3.9123	3.6639	0	1	1	1
FBtr0077684	Prx6005-RA	NOTEST	0.029125	NOTEST	0.0048	-3.24142	1.29512	-2.1215	2.23543	45.9823	5.07178	21.3523	3.63971	4.23536	6.32437	1	1	1	1
FBtr0077747	Rad1-RA	NOTEST	0.029464	NOTEST	0.0049	-1.97507	1.33654	-0.850012	1.73286	58.7008	20.0639	22.875	22.9703	1.06957	1.18032	1	1	1	1
FBtr0087297	Diap2-RB	NOTEST	0.029464	NOTEST	0.0049	-1.21692	1.44206	-0.836503	1.59115	82.9746	106.72	11.4016	10.0721	10.4026	13.3091	1	1	1	1
FBtr0083815	CG11447-RA	0.155561	0.029464	0.1495	0.0049	-0.96144	-0.175748	-0.552721	0.626123	1.43035	28.8647	14.8938	17.131	20.182	24.016	1	1	1	1
FBtr0089747	Mlc2-RA	NOTEST	0.029464	NOTEST	0.0049	-3.13114	1.30892	-0.51928	3.09681	2.22314	7.69689	2.19986	3.0604	457.861	288.44	1	1	1	1
FBtr0079631	Snx6-RA	NOTEST	0.029464	NOTEST	0.0049	-1.96839	1.44129	-1.55239	1.67497	5.95694	23.9884	2.48174	23.9414	14.1091	17.7228	1	1	1	1
FBtr0083565	14-3-3epsilon-RA	0.150578	0.029738	0.1403	0.005	-0.880571	1.20377	0.130601	1.78441	1.00879	3.67925	2.45612	3.74617	22.6317	44.926	1	1	1	1
FBtr0087446	CG10205-RB	0.15044	0.029738	0.14	0.005	-0.827135	0.997537	-0.753526	1.18746	4.51821	78.1767	5.02901	4.25699	19.389	30.333	1	1	1	1
FBtr0334902	ctrip-RI	0.092608	0.029738	0.0556	0.005	-0.221209	0.89636	-0.118173	2.08474	21.7	13.8023	13.6668	14.961	22.0882	25.4957	0	1	1	1
FBtr0081617	Mlp84B-RB	NOTEST	0.029738	NOTEST	0.005	-3.32631	1.10361	0.278789	2.11999	2.02608	85.4515	3.09386	2.44088	17.8115	23.4104	1	1	1	1
FBtr0081971	Ada-RA	NOTEST	0.029738	NOTEST	0.005	-1.29254	0.741126	-0.034522	1.28087	3.72763	28.6567	22.2963	22.5335	1.51902	1.57641	1	1	1	1
FBtr0076832	Cyp4d8-RA	NOTEST	0.029738	NOTEST	0.005	-2.73948	1.00461	-2.05543	3.43103	85.4387	6.43243	8.64079	5.87359	7.00474	8.46079	1	1	1	1
FBtr0078422	Alg11-RA	0.124698	0.030065	0.0975	0.0051	-0.496569	0.703982	-0.264058	0.720707	1.20128	45.4216	2.32515	3.72525	38.9357	44.2236	1	1	1	1
FBtr0075025	Sfxn2-RA	NOTEST	0.030065	NOTEST	0.0051	0.201936	0.864766	0.929913	1.65436	15.7482	73.1793	17.6217	18.0327	20.3169	15.217	0	1	1	1
FBtr0085584	Tpi-RC	0.150425	0.030065	0.1399	0.0051	-0.827991	1.38943	1.89938	1.94939	10.0572	7.96579	4.51057	4.93304	6.04767	7.61082	1	1	1	1
FBtr0088970	so-RA	NOTEST	0.030065	NOTEST	0.0051	-11.6571	0.997631	-3.26831	1.86947	67.4254	14.0907	21.6567	2.01291	4.29682	5.71567	1	1	1	1
FBtr0073690	CG3775-RA	0.093578	0.030065	0.0567	0.0051	-0.252515	1.38439	2.63259	6.08059	5.05429	11.8136	17.5068	17.764	46.6413	47.8404	1	1	1	1
FBtr0082637	Hsp70Bb-RA	NOTEST	0.030065	NOTEST	0.0051	-0.819778	1.58982	-0.758748	4.02751	25.6655	97.8761	6.5061	7.05935	0.344917	3.33865	0	1	1	1
FBtr0303107	CG7971-RF	0.078733	0.030327	0.0408	0.0052	-0.174968	1.2433	0.417634	1.36368	15.29	5.5908	23.9179	3.18418	8.70036	5.88803	1	1	1	1
FBtr0346268	Cyp4g15-RC	NOTEST	0.030327	NOTEST	0.0052	-1.57602	1.02929	1.80058	2.93489	26.0751	7.44824	23.9037	18.5074	24.2238	29.4056	1	1	1	1
FBtr0087842	Iswi-RB	0.110098	0.030327	0.0771	0.0052	-0.437544	0.713134	0.858598	2.35828	95.3339	12.1426	19.7321	20.4534	8.19266	9.53871	1	1	1	1
FBtr0078926	CG14650-RA	0.10487	0.030327	0.0704	0.0052	-0.311137	1.17169	-0.104418	1.68719	1.89935	42.6415	0.525151	2.49144	10.9172	10.3475	1	1	1	1
FBtr0332579	mRpL16-RB	NOTEST	0.030327	NOTEST	0.0052	-4.16325	1.17219	-1.47456	1.93488	3.39843	8.11325	21.2091	21.9427	8.28246	11.7696	1	1	1	1
FBtr0071559	IM4-RA	NOTEST	0.030327	NOTEST	0.0052	-1.23397	0.05846	0.166946	1.95674	81.9534	95.3877	12.2708	11.8926	666.966	1240.55	1	1	1	1
FBtr0082767	CG9813-RC	NOTEST	0.030643	NOTEST	0.0053	-3.37857	0.646589	-1.22816	4.9376	15.0138	12.3215	20.7637	15.7288	71.3679	56.6694	1	1	1	1
FBtr0113378	CG30460-RE	NOTEST	0.030643	NOTEST	0.0053	-1.70965	1.23138	0.035263	1.41373	19.1691	23.7193	9.84931	4.26607	4.18525	6.54964	1	1	1	1
FBtr0305315	CG1965-RB	NOTEST	0.030643	NOTEST	0.0053	-1.0645	1.15729	-0.010419	1.65977	43.5825	36.6414	0.930737	2.69265	14.2808	13.4091	1	1	1	1
FBtr0083961	Syp-RF	NOTEST	0.030643	NOTEST	0.0053	-1.02385	1.55948	0.999521	1.97699	10.5223	8.78647	7.90095	4.18821	61.2396	61.2155	1	1	1	1
FBtr0076637	CG6282-RB	NOTEST	0.030643	NOTEST	0.0053	-8.82231	1.2776	-1.41189	3.31308	27.138	21.2858	19.5489	2.91309	2.79269	3.27657	1	1	1	1
FBtr0074718	Pfrx-RH	NOTEST	0.030643	NOTEST	0.0053	-5.1425	0.938273	-0.90662	1.29262	109.031	22.9476	8.40904	12.7052	5.71406	6.24808	1	1	1	1
FBtr0087815	Balat-RA	NOTEST	0.030643	NOTEST	0.0053	-4.67068	0.511487	-1.83598	1.39834	39.2011	95.2909	8.86624	9.55113	6.76454	9.10501	0	1	1	1
FBtr0089853	CG33298-RB	NOTEST	0.030953	NOTEST	0.0054	-6.78975	0.797548	-1.52487	1.05795	25.156	15.6384	7.16974	18.3762	1.7372	2.03516	1	1	1	1
FBtr0343329	RpL7A-RF	NOTEST	0.030953	NOTEST	0.0054	-2.43147	0.174582	-1.71607	0.77827	4.01226	23.6326	16.532	17.0876	34.4267	47.7809	1	1	1	1
FBtr0082908	CG14356-RA	NOTEST	0.030953	NOTEST	0.0054	-1.87325	0.807501	-0.948576	1.4043	1.04594	28.617	2.21595	1.03658	1.05703	2.75778	1	1	1	1
FBtr0081191	CG10621-RA	NOTEST	0.030953	NOTEST	0.0054	-2.33778	1.76214	-0.332894	1.99938	21.394	61.7343	13.1812	7.17901	12.4629	7.56586	1	1	1	1
FBtr0076525	teq-RD	NOTEST	0.030953	NOTEST	0.0054	-3.44699	1.28555	-0.481266	2.37336	54.3498	51.7764	5.58374	4.83359	79.9075	56.4158	1	1	1	1
FBtr0087009	CG30460-RB	NOTEST	0.030953	NOTEST	0.0054	-2.09405	1.68012	-1.17814	3.06068	9.97677	17.0396	6.56741	4.90097	1.52656	1.86133	1	1	0	0
FBtr0340387	GEFmeso-RG	NOTEST	0.030953	NOTEST	0.0054	-2.65589	1.48387	-1.56689	2.24639	21.0357	83.3028	22.3736	2.49474	1.57077	1.0275	1	1	1	1
FBtr0078008	Nnf1b-RA	NOTEST	0.031288	NOTEST	0.0055	-1.8032	1.42059	1.06153	1.49693	1.55542	96.1454	2.9098	2.79487	0.337319	1.23718	0	1	1	1
FBtr0076493	eIF4E1-RF	0.137591	0.031288	0.1181	0.0055	-0.658639	0.988387	0.326107	2.7533	48.4017	83.7043	2.40754	4.30815	21.6996	24.7941	1	1	1	1
FBtr0333122	CG43085-RB	NOTEST	0.031288	NOTEST	0.0055	0.206891	1.18675	4.50662	1.41632	80.7532	19.1262	5.92999	6.96283	0.651736	1.02062	0	1	0	0
FBtr0302946	CG15282-RB	NOTEST	0.031288	NOTEST	0.0055	-2.14656	0.829851	-0.692414	1.54207	42.6149	56.5334	1.67061	3.52452	1.68408	2.57511	1	1	0	0
FBtr0084322	CG17141-RA	NOTEST	0.031288	NOTEST	0.0055	-4.58027	0.862697	-2.1921	1.13338	19.6554	32.5564	21.3289	20.1211	0.758194	1.35294	0	1	1	1
FBtr0073518	rho-4-RB	0.151491	0.031618	0.1417	0.0056	-0.869283	1.42522	-0.340441	1.97704	92.2947	94.0345	8.87782	11.3485	4.39156	7.56881	1	1	1	1
FBtr0074972	CG9231-RA	0.119259	0.031618	0.0896	0.0056	-0.50034	1.26458	0.474234	1.61323	43.779	98.2777	16.7831	16.3047	59.3293	51.0748	0	1	1	1
FBtr0083414	m-cup-RA	0.146908	0.031618	0.1338	0.0056	-0.852535	0.855191	-0.688733	2.82819	59.8059	74.0161	6.41536	3.96769	1.46412	1.54025	1	1	1	1
FBtr0302453	ReepB-RD	NOTEST	0.031618	NOTEST	0.0056	-2.90819	1.41949	-0.83875	3.75726	23.2471	3.54473	23.6658	19.7327	43.7353	56.5498	1	1	1	1
FBtr0310536	Slip1-RB	0.150181	0.031618	0.1393	0.0056	-0.831156	1.46869	0.265167	3.66224	4.15726	33.3692	4.76727	2.96416	24.2483	20.7741	1	1	1	1
FBtr0087536	SmydA-1-RA	NOTEST	0.031618	NOTEST	0.0056	-1.80688	0.510988	0.01626	1.06732	1.76757	7.39346	22.7979	1.76962	1.06782	1.90443	1	1	1	1
FBtr0112741	ND-MWFE-RB	NOTEST	0.032032	NOTEST	0.0057	0.151998	1.41345	0.56946	1.61204	35.6752	4.91028	23.4692	3.78745	0.817946	1.0299	0	1	1	1
FBtr0300000	Nost-RE	0.158028	0.032032	0.1539	0.0057	-0.946654	0.857986	1.92326	2.51286	1.45934	86.7519	0.512287	4.24015	1.30126	1.20472	1	1	1	1
FBtr0331697	lili-RB	NOTEST	0.032032	NOTEST	0.0057	-2.67097	0.772481	-1.40428	2.03538	90.6521	12.5801	21.2405	20.6235	1.4505	1.276	1	1	1	0
FBtr0076259	CG14153-RA	0.097696	0.032412	0.0613	0.0058	-0.212852	1.67774	0.082189	2.55718	16.2853	3.45499	18.418	19.452	11.161	14.6531	1	1	1	1
FBtr0079993	GATAd-RA	0.142872	0.032412	0.1273	0.0058	-0.744263	1.07634	-0.413153	1.14686	2.78167	100.253	3.9855	4.8362	10.1922	12.3571	1	1	1	1
FBtr0336452	LpR2-RI	NOTEST	0.032412	NOTEST	0.0058	-1.30978	0.987109	-0.940343	2.69406	4.5551	73.4025	1.50891	4.73907	7.65315	5.80449	1	1	1	1
FBtr0078056	RpLP1-RA	NOTEST	0.032412	NOTEST	0.0058	-1.75977	1.29442	-0.885774	2.21074	5.5445	11.8871	17.6083	18.1218	2460.93	2662.86	1	1	1	1
FBtr0073160	ida-RA	NOTEST	0.032697	NOTEST	0.0059	-6.70652	0.843666	-0.237482	1.91934	7.06173	8.62716	16.216	17.7986	2.49643	3.19789	1	1	1	1
FBtr0339154	GABA-B-R2-RC	0.151491	0.032697	0.1417	0.0059	-0.827619	0.539479	0.256521	2.38152	13.1088	2.65968	21.6184	2.18075	8.91222	3.77727	1	1	1	1
FBtr0100590	Adh-RE	0.107802	0.032697	0.0742	0.0059	-0.219132	0.644261	0.97316	1.04983	15.5388	93.4007	5.81827	6.11721	46.5928	89.6469	1	1	0	0
FBtr0331566	CG4825-RB	0.144126	0.032697	0.1297	0.0059	-0.748261	1.10272	-0.531782	1.48903	11.1845	8.49012	17.5896	17.4394	19.3512	21.6491	1	1	1	1
FBtr0303908	Nckx30C-RD	NOTEST	0.032697	NOTEST	0.0059	-1.64788	0.814169	-0.442388	3.07634	4.33904	84.0822	3.59526	5.00176	6.18217	3.22412	1	1	1	1
FBtr0339710	dsx-RF	0.160657	0.032888	0.1579	0.006	-0.960976	1.0628	0.702214	2.39286	5.30133	51.6797	5.40713	3.65096	2.96271	2.84318	1	1	1	1
FBtr0303898	nAChRalpha6-RG	0.095022	0.032888	0.0581	0.006	-0.209393	1.13874	0.5706	1.73864	2.61571	4.70535	3.72789	4.85341	21.6091	15.1712	1	1	1	1
FBtr0082226	pont-RA	0.133892	0.032888	0.1125	0.006	-0.673094	1.11595	0.475962	2.15021	12.5535	19.9507	19.9592	20.4275	3.38459	5.57435	1	1	1	1
FBtr0113687	Gfat1-RA	0.132267	0.032888	0.11	0.006	-0.804473	0.955071	1.6482	2.39635	11.2831	12.1247	17.2526	20.5147	11.26	7.7175	1	1	1	1
FBtr0086994	mbl-RD	0.11711	0.032888	0.0869	0.006	-0.406463	0.965322	0.138114	1.64359	85.5208	91.2604	5.21139	17.3462	2.8256	3.36485	1	1	1	1
FBtr0331516	CG43783-RA	NOTEST	0.032888	NOTEST	0.006	-4.47044	1.12454	0.044271	2.01466	0.541529	93.204	1.34798	7.26918	7.52163	8.04823	0	1	1	1
FBtr0078713	Wdr33-RA	NOTEST	0.032888	NOTEST	0.006	-2.8523	0.429576	-1.22638	0.734739	29.3842	54.5579	23.1821	3.87029	3.27872	4.45944	1	1	1	1
FBtr0303229	CG9536-RB	NOTEST	0.032888	NOTEST	0.006	-1.84168	1.38023	1.30234	1.90627	20.9192	22.9078	22.9835	15.1495	3.64036	5.04512	1	1	1	1
FBtr0080930	Cse1-RA	0.083576	0.033074	0.0457	0.0061	-0.044744	1.02413	1.64667	1.41916	60.4837	21.2842	8.80089	13.7105	6.30863	12.0872	1	1	1	1
FBtr0086034	CG1344-RA	NOTEST	0.033074	NOTEST	0.0061	-2.39915	1.15774	-1.62292	1.76181	9.29275	3.33255	7.1818	3.51505	1.27175	3.66583	1	1	0	1
FBtr0088606	hig-RB	NOTEST	0.033074	NOTEST	0.0061	-7.44445	1.09301	-2.16228	4.06078	92.8739	9.39587	11.4591	16.8759	9.75	9.51366	1	1	1	1
FBtr0100431	Acsl-RI	NOTEST	0.033074	NOTEST	0.0061	-2.72942	1.17755	-1.43087	3.36194	20.5991	56.8576	4.28789	4.49045	45.1243	51.9081	1	1	1	1
FBtr0084763	CG11791-RA	0.159097	0.033074	0.1557	0.0061	-0.969376	1.07925	-0.41235	1.5184	4.42377	95.4191	3.61449	5.36182	47.811	53.6171	1	1	1	1
FBtr0086257	Nnf1a-RA	NOTEST	0.033074	NOTEST	0.0061	-1.2036	0.576594	-0.408675	1.33035	36.5301	2.66333	22.944	0.238656	2.59707	2.70307	1	1	1	1
FBtr0303602	CG42795-RB	0.083385	0.033074	0.0455	0.0061	0.008677	0.908853	1.54895	2.74693	94.097	13.5143	20.0002	20.7976	15.7157	8.76516	1	1	1	1
FBtr0290050	CG31028-RC	NOTEST	0.033074	NOTEST	0.0061	-1.03901	1.0985	0.917478	1.2117	3.70329	78.2528	3.48515	4.17994	1.7505	2.59895	1	1	1	1
FBtr0087202	CG8320-RA	0.143593	0.033074	0.1287	0.0061	-0.774032	0.989412	2.36612	2.56231	4.84421	3.42828	23.5589	0.589283	5.78911	7.00108	1	1	1	1
FBtr0305693	jvl-RE	NOTEST	0.033257	NOTEST	0.0062	-1.36308	0.979743	0.780656	1.93895	8.4614	26.0679	18.7339	18.5951	9.01346	11.3449	1	1	1	1
FBtr0334171	Nhe2-RJ	NOTEST	0.033257	NOTEST	0.0062	-2.38626	0.816496	-1.16019	1.89754	104.912	42.2296	7.5273	3.42519	1.5757	1.26794	1	1	1	1
FBtr0082392	CG17230-RA	NOTEST	0.033257	NOTEST	0.0062	-10.5584	0.93916	-1.07729	2.27679	22.2154	1.93063	17.2287	23.9824	1.35506	1.23075	1	1	1	1
FBtr0086113	Adf1-RC	NOTEST	0.033257	NOTEST	0.0062	-4.80413	1.20694	-0.05793	4.48062	25.2263	31.3182	8.36727	14.3662	20.1293	12.5623	1	1	1	1
FBtr0303508	CG17111-RB	0.078462	0.033257	0.0406	0.0062	0.12484	1.04792	1.91811	1.79943	9.24802	82.3797	6.26339	5.6096	18.4829	21.9191	1	1	1	1
FBtr0342913	noc-RB	NOTEST	0.033257	NOTEST	0.0062	0.322008	1.36542	1.34958	2.04512	0.117101	15.4113	0.430505	4.62334	0.011169	2.98807	0	1	0	0
FBtr0300227	Nop60B-RC	NOTEST	0.033524	NOTEST	0.0063	-2.61036	0.804156	-0.816175	1.13942	15.9555	70.2625	18.4619	6.17674	2.00452	1.10671	1	1	1	1
FBtr0113744	RpL15-RC	NOTEST	0.033524	NOTEST	0.0063	-1.83857	0.41514	0.964812	1.6572	2.47624	0.278385	22.8519	0.90339	20.0383	24.9396	1	1	1	1
FBtr0070515	dnc-RD	0.109426	0.033524	0.0764	0.0063	-0.322776	1.12712	-0.167251	1.5413	14.9158	4.69979	2.94311	3.49193	1.30642	1.42194	1	1	1	1
FBtr0306006	Lst-RC	0.164535	0.033524	0.1635	0.0063	-0.973603	0.861359	1.25017	2.47908	12.9805	84.5898	15.9623	4.28013	9.79602	14.3314	1	1	1	1
FBtr0303290	CG15771-RC	NOTEST	0.033524	NOTEST	0.0063	-1.31724	0.988799	0.318945	1.53828	8.24426	81.0264	5.55579	6.335	4.39879	4.01551	1	1	1	1
FBtr0301156	Zasp66-RM	NOTEST	0.033669	NOTEST	0.0064	-1.46031	1.38868	-0.155325	3.0554	4.43955	5.86084	4.54506	3.84184	7.5278	6.31635	1	1	0	1
FBtr0290019	Slik-RF	NOTEST	0.033669	NOTEST	0.0064	-2.18194	1.07115	-0.65017	2.4839	0.91609	6.4775	0.171443	2.48503	9.37192	10.9112	1	1	1	1
FBtr0070671	CG6379-RA	NOTEST	0.033669	NOTEST	0.0064	-2.21719	0.850856	-0.145314	2.44131	25.2886	0.29239	20.6265	23.2938	5.94817	7.59671	1	1	1	1
FBtr0072799	drpr-RB	0.075754	0.033669	0.038	0.0064	-0.131039	1.10352	0.089974	1.51879	32.1962	72.8827	23.4931	3.18637	8.98687	13.3282	1	1	1	1
FBtr0074386	CG5004-RA	NOTEST	0.033669	NOTEST	0.0064	-1.94898	0.994669	-0.490765	1.68306	1.83724	27.992	21.4826	19.3844	3.02469	3.68784	1	1	1	1
FBtr0085488	Cad99C-RA	0.166513	0.033669	0.1661	0.0064	-0.975929	1.44228	-0.065142	2.75193	55.7037	53.0049	4.15411	3.91368	3.87842	8.68468	1	1	1	1
FBtr0299748	Doa-RS	NOTEST	0.033869	NOTEST	0.0065	-3.17275	0.827268	-0.921387	2.34427	53.8745	11.6751	5.4055	4.19548	0.703191	1.97502	0	1	0	0
FBtr0082076	CG8312-RB	NOTEST	0.033869	NOTEST	0.0065	-1.09174	0.670029	1.36488	1.96572	7.18354	6.5724	18.5642	18.1855	4.58141	5.64778	1	1	0	0
FBtr0075965	CG4069-RA	NOTEST	0.033869	NOTEST	0.0065	-1.0635	1.06598	1.09581	2.78478	53.6687	15.0082	22.6334	0.287793	2.90362	3.39112	1	1	1	1
FBtr0071096	RpS14b-RA	0.092402	0.033869	0.0553	0.0065	-0.11708	1.24251	1.14178	4.19909	37.1875	4.76495	2.43696	3.78703	100.311	153.282	1	1	1	1
FBtr0080932	Cyt-b5-r-RA	NOTEST	0.033978	NOTEST	0.0066	-2.41517	0.915685	-1.09566	1.93574	55.3169	69.1786	5.77532	6.5032	356.863	452.161	1	1	1	1
FBtr0345076	CG42724-RM	NOTEST	0.033978	NOTEST	0.0066	1.29755	0.846285	1.75358	2.60354	38.4278	18.803	23.4333	1.18428	18.5881	18.4908	0	1	1	1
FBtr0085514	Capa-RA	NOTEST	0.033978	NOTEST	0.0066	-2.33544	1.41555	-0.269829	2.87988	34.5863	108.642	1.99921	7.91095	119.848	157.731	1	1	1	1
FBtr0077381	CG3294-RA	NOTEST	0.033978	NOTEST	0.0066	-4.7566	1.16868	-1.75694	2.01803	36.0713	9.32079	19.8904	0.650248	1.21763	2.04936	1	1	1	1
FBtr0076651	CG6638-RA	0.093578	0.033978	0.0567	0.0066	-0.201081	1.15773	1.03707	1.50305	2.02268	64.3796	1.71638	3.23131	7.74058	8.36611	1	1	1	1
FBtr0343365	CG9413-RC	NOTEST	0.033978	NOTEST	0.0066	-2.52987	1.2344	0.15014	2.60315	65.7019	88.9736	5.91786	16.1828	58.0166	54.1698	0	1	1	1
FBtr0083913	CG5466-RA	NOTEST	0.033978	NOTEST	0.0066	2.04694	1.06308	3.12365	1.62447	15.8874	8.48749	20.7833	21.8772	9.7083	8.63087	0	1	1	1
FBtr0084029	CG7009-RA	NOTEST	0.033978	NOTEST	0.0066	-0.067183	1.11361	1.06827	2.76558	6.25532	4.73922	21.0853	0.331752	4.0506	5.10172	0	1	1	1
FBtr0308591	CG34449-RD	NOTEST	0.033978	NOTEST	0.0066	-1.85647	1.34313	1.15116	2.05645	56.9908	2.30398	4.04113	3.00575	7.88944	7.80131	0	1	1	1
FBtr0083728	ATPsynD-RA	NOTEST	0.033978	NOTEST	0.0066	-1.80994	1.63328	-1.07909	4.25441	5.85577	2.66422	5.10289	3.20562	11.4489	19.2097	1	1	0	0
FBtr0071489	ZAP3-RC	NOTEST	0.033978	NOTEST	0.0066	-2.26642	1.41862	0.072464	3.04614	14.3445	37.7462	3.02234	4.53489	13.1991	15.8107	1	1	1	1
FBtr0075971	CG10654-RA	NOTEST	0.033998	NOTEST	0.0067	-3.81058	1.08489	-1.28106	1.1904	94.5681	24.9493	11.5121	0.982435	0.862836	1.03789	0	1	1	0
FBtr0077537	CG2818-RA	0.082777	0.033998	0.0449	0.0067	0.072519	1.46227	0.502804	2.15551	3.1329	5.00103	3.26322	4.45156	8.6653	9.90465	1	1	1	1
FBtr0114627	Ehbp1-RF	NOTEST	0.033998	NOTEST	0.0067	-1.10843	0.853416	2.7652	3.32396	86.2616	39.983	0.169741	2.78468	3.26618	3.61388	1	1	1	1
FBtr0084536	CG5991-RA	NOTEST	0.033998	NOTEST	0.0067	-4.99975	0.755715	-2.52675	0.938123	9.0004	5.24134	7.03041	0.603172	4.29723	5.60508	1	1	1	1
FBtr0345238	alpha-Man-IIb-RC	NOTEST	0.033998	NOTEST	0.0067	-0.455026	0.72269	-0.136249	1.04912	31.5289	41.3322	6.6007	12.893	0.479799	1.17114	0	1	1	1
FBtr0113096	CG15118-RE	0.123336	0.033998	0.0954	0.0067	-0.55189	0.644831	1.10745	2.58171	0.368276	0.967259	22.7924	0.562742	12.2557	9.83673	1	1	1	1
FBtr0300453	CG32638-RB	0.14485	0.033998	0.1306	0.0067	-0.751496	0.53346	-0.229119	0.641947	5.33694	8.59946	17.6108	17.5149	23.7001	41.1218	1	1	1	1
FBtr0333397	Pex10-RB	0.142872	0.033998	0.1274	0.0067	-0.798902	0.954493	0.530102	1.33325	17.645	10.4374	2.82622	3.9131	4.54246	6.57805	1	1	1	1
FBtr0307500	Ptr-RB	0.146623	0.033998	0.1334	0.0067	-0.847047	0.89475	-0.246325	1.54289	9.10243	1.60866	6.38107	1.90578	1.47704	1.14669	1	1	1	1
FBtr0305346	CG5937-RD	0.080981	0.033998	0.0432	0.0067	-0.054383	0.612464	1.30245	3.34377	7.72894	18.1646	13.991	13.8373	14.8571	13.0711	1	1	1	1
FBtr0113135	ens-RF	NOTEST	0.033998	NOTEST	0.0067	-2.14191	0.819779	-1.73204	5.69302	11.8955	94.8838	19.9312	4.26274	1.29568	1.83455	1	1	1	1
FBtr0078127	CG3345-RA	NOTEST	0.034274	NOTEST	0.0068	-1.61558	0.393052	-1.16492	3.76289	8.2631	0.39185	21.0368	1.17161	1.22805	1.07015	1	1	1	1
FBtr0072405	RpL19-RA	NOTEST	0.034274	NOTEST	0.0068	-1.11596	1.73176	-0.682996	3.3969	4.06472	11.3262	16.6319	15.7893	45.4755	59.4359	1	1	1	1
FBtr0306556	spir-RF	NOTEST	0.034274	NOTEST	0.0068	-2.72379	0.781456	-0.741804	1.86897	26.9833	67.4796	0.256735	3.6808	1.4746	1.88115	1	1	1	1
FBtr0346155	ATPsynD-RC	0.105464	0.034274	0.0711	0.0068	-0.685845	1.04016	0.175711	3.44765	10.4216	4.73101	19.5505	16.8452	25.4514	19.042	1	1	1	1
FBtr0304695	stj-RD	0.082777	0.034274	0.0449	0.0068	0.015399	1.16688	1.44573	1.7725	3.18425	83.465	2.76859	9.03523	1.63192	1.57865	1	1	1	1
FBtr0333404	smid-RI	NOTEST	0.03446	NOTEST	0.0069	-5.72906	0.384333	-1.6062	1.26491	112.762	42.6403	11.3887	20.7842	5.47785	9.09798	1	1	1	1
FBtr0076714	CG7194-RA	NOTEST	0.03446	NOTEST	0.0069	-2.38016	1.0167	-1.77754	1.22377	5.32658	18.5844	15.2498	13.4415	1.31614	3.35337	1	1	1	1
FBtr0100662	Act5C-RC	0.154283	0.03446	0.1469	0.0069	-0.83791	-0.106948	-0.514956	0.465159	99.843	46.3861	15.1646	15.9784	102.202	102.29	1	1	1	1
FBtr0300660	CG42516-RA	NOTEST	0.03446	NOTEST	0.0069	-5.33224	1.33416	-0.522746	1.53684	4.927	18.7272	19.5278	3.84284	3.23942	5.15435	1	1	1	1
FBtr0331597	Gbeta13F-RG	NOTEST	0.03446	NOTEST	0.0069	-3.4646	0.191565	-0.218647	4.48952	3.22525	0.332881	2.32905	0.489634	9.04664	11.2347	0	1	1	1
FBtr0308627	scrib-RK	NOTEST	0.03446	NOTEST	0.0069	-3.72118	0.605723	-2.4797	1.61884	54.2029	45.5555	4.46156	15.9378	0.915971	1.35021	0	1	1	1
FBtr0074875	SREBP-RC	0.076646	0.034557	0.0387	0.007	0.263745	1.3439	0.414226	1.83998	13.0919	96.9772	6.58559	6.96536	51.1859	75.5172	1	1	1	1
FBtr0089972	Gat-RA	NOTEST	0.034557	NOTEST	0.007	-2.74646	0.675923	-1.70889	0.910167	18.7345	11.2912	16.5303	15.771	126.428	67.6686	0	1	1	1
FBtr0083843	PIG-L-RB	NOTEST	0.034557	NOTEST	0.007	-2.25005	1.32862	-1.43397	2.88365	43.4749	4.13073	3.20518	2.7209	1.3156	3.77169	1	1	1	0
FBtr0072912	CG5707-RA	0.079155	0.034557	0.0412	0.007	0.097195	0.983388	2.03401	4.69605	30.6134	1.26816	1.72095	1.55074	15.4812	17.6168	1	1	1	1
FBtr0333544	frtz-RB	NOTEST	0.034557	NOTEST	0.007	-2.24103	0.889717	0.317761	2.67316	3.68182	63.1336	4.67963	4.09316	1.87928	1.98287	1	1	1	1
FBtr0087686	CG6145-RC	NOTEST	0.034557	NOTEST	0.007	-3.22242	0.943024	1.47369	3.61043	19.8373	21.2636	0.458181	22.2481	59.179	77.8471	1	1	1	1
FBtr0300693	CG11073-RB	NOTEST	0.034557	NOTEST	0.007	-1.20183	0.766292	0.255815	0.869405	31.5971	37.7956	5.38393	4.27024	14.6591	18.4526	1	1	1	1
FBtr0073766	CG15747-RA	NOTEST	0.034557	NOTEST	0.007	-1.34954	0.727982	-0.822655	0.916649	14.0478	11.467	21.0124	20.4799	4.34699	4.598	0	1	1	1
FBtr0329884	NaPi-T-RB	NOTEST	0.034557	NOTEST	0.007	-8.09553	1.35961	-0.875616	2.18363	25.8961	101.699	15.4271	11.8869	0.551959	2.6067	0	1	1	1
FBtr0321313	chif-RD	NOTEST	0.034557	NOTEST	0.007	-1.02015	1.22614	0.136963	2.04752	23.3825	7.14466	16.2305	17.605	7.37856	6.94116	1	1	1	1
FBtr0078944	eIF3a-RA	NOTEST	0.034557	NOTEST	0.007	-3.5809	1.02071	-2.61539	3.79728	28.0904	84.4246	10.961	4.8283	7.81818	4.92463	1	1	0	0
FBtr0100676	btl-RB	NOTEST	0.034766	NOTEST	0.0071	-1.16427	1.35852	2.14492	2.34746	72.6815	11.648	5.83943	3.56245	2.4832	2.24599	0	1	1	1
FBtr0078962	CG12581-RA	NOTEST	0.034766	NOTEST	0.0071	-1.39135	1.06559	-0.348138	1.34469	26.8705	10.209	1.60294	2.97444	5.75082	11.3565	1	1	1	1
FBtr0071108	Gclc-RB	NOTEST	0.034766	NOTEST	0.0071	-1.01364	0.873038	-0.324903	1.15117	4.925	44.1916	20.3902	5.53501	1.50958	2.22603	1	1	0	0
FBtr0089515	Atpalpha-RG	NOTEST	0.034766	NOTEST	0.0071	-1.55052	0.610247	-0.919759	3.64985	57.7194	87.3728	3.79246	4.77415	34.1203	11.9162	1	1	1	1
FBtr0331598	Syt12-RB	NOTEST	0.034766	NOTEST	0.0071	-1.22328	0.820273	0.861546	1.66141	11.5239	13.2318	18.063	7.79048	4.18393	4.80776	1	1	1	1
FBtr0073767	Syt12-RA	NOTEST	0.034766	NOTEST	0.0071	-2.08168	0.966029	-0.006336	1.28429	68.6093	15.908	6.52191	18.8154	6.09729	3.38239	1	1	1	1
FBtr0077438	CG15432-RA	NOTEST	0.034766	NOTEST	0.0071	-1.33084	0.359125	0.094136	1.36595	73.5635	21.4359	20.7216	22.6961	1.97971	2.63599	1	1	0	0
FBtr0304025	Sik3-RB	0.115284	0.034766	0.0846	0.0071	-0.371459	0.44311	0.430754	1.09122	4.55662	47.2594	14.1993	15.0626	6.11897	7.50277	1	1	1	1
FBtr0340254	CG6870-RB	0.083869	0.035056	0.0461	0.0072	0.059031	0.853696	0.240937	1.38729	4.25533	40.6414	19.1944	18.5001	67.6135	33.9241	1	1	1	1
FBtr0339663	Gart-RC	NOTEST	0.035342	NOTEST	0.0073	-1.70198	0.867711	1.41128	2.60068	52.0708	81.8735	8.12578	10.0894	9.87846	11.5595	1	1	1	1
FBtr0332133	dbo-RB	NOTEST	0.035342	NOTEST	0.0073	-1.1363	0.989081	0.35831	3.1301	17.098	19.9558	9.6431	9.64796	11.7531	8.9883	1	1	1	1
FBtr0340678	Nna1-RH	NOTEST	0.035342	NOTEST	0.0073	-0.57306	1.23863	0.523933	2.8971	0.689265	6.10159	0.019716	18.731	0.996371	2.55875	0	1	1	1
FBtr0309501	kirre-RF	NOTEST	0.035342	NOTEST	0.0073	-1.19059	0.472005	-0.430572	1.60413	58.0171	18.694	12.6495	15.0874	6.58697	5.1994	1	1	1	1
FBtr0088601	Pkn-RB	NOTEST	0.035569	NOTEST	0.0074	-2.8255	0.670789	-0.316285	1.59653	12.8179	26.2335	21.2312	23.1864	4.91817	7.23236	1	1	1	1
FBtr0452079	cathD-RB	NOTEST	0.035569	NOTEST	0.0074	-9.40973	1.30235	-4.16794	5.35055	31.9668	23.1689	9.76867	17.9845	131.429	328.695	1	1	1	1
FBtr0075723	Gbs-70E-RA	0.135541	0.035569	0.1151	0.0074	-0.690395	1.09646	0.422562	3.72329	13.238	61.8985	3.24802	7.21033	22.8463	29.2145	1	1	0	0
FBtr0332328	x16-RB	NOTEST	0.035735	NOTEST	0.0075	-3.09618	1.1772	-2.0599	2.31275	64.0987	18.2994	7.28228	16.4674	10.1303	10.4119	1	1	1	1
FBtr0082078	SpdS-RA	0.097737	0.035735	0.0614	0.0075	-0.369787	0.935184	1.76862	4.01178	7.93512	5.3783	18.8961	17.3254	10.0505	7.18375	1	1	1	1
FBtr0088434	oys-RA	NOTEST	0.035735	NOTEST	0.0075	-2.0152	0.935072	-0.981832	1.01364	9.62264	48.7434	7.59309	6.84414	53.179	73.4615	1	1	1	1
FBtr0303148	Ptp99A-RF	NOTEST	0.035735	NOTEST	0.0075	-2.91049	0.891624	1.04361	1.63293	36.9166	4.63767	2.42693	0.043591	6.80049	5.71136	1	1	1	1
FBtr0343412	l(1)G0320-RB	NOTEST	0.035735	NOTEST	0.0075	-5.17374	0.885804	-4.46966	0.935646	97.9547	20.7145	16.79	17.7026	108.9	121.588	0	1	1	1
FBtr0339100	Snp-RE	NOTEST	0.035735	NOTEST	0.0075	-4.56065	0.823849	-2.07467	1.84162	6.39673	6.47841	17.9116	18.0929	8.96514	11.5296	1	1	1	1
FBtr0084035	CG7044-RA	0.159825	0.035983	0.1569	0.0076	-0.982594	1.09765	-0.316102	3.36213	103.86	95.1246	10.4339	11.5672	5.20925	9.63881	0	1	1	1
FBtr0081070	CG15160-RA	NOTEST	0.035983	NOTEST	0.0076	-1.79259	1.03969	-0.655883	1.59032	17.6803	45.7598	0.846282	19.3074	3.37769	4.02741	1	1	1	1
FBtr0079876	yip2-RA	NOTEST	0.035983	NOTEST	0.0076	-3.47642	1.38206	0.792274	3.00934	27.7861	69.3226	5.69016	8.31872	114.311	161.263	0	1	1	1
FBtr0084182	CG5778-RA	NOTEST	0.035983	NOTEST	0.0076	-2.01217	0.586964	-1.40505	1.75178	54.3191	23.8671	15.3181	14.0469	536.215	982.037	1	1	1	1
FBtr0076797	lqf-RC	NOTEST	0.035983	NOTEST	0.0076	-1.37634	0.996825	-1.1702	2.18667	2.33092	59.869	0.394855	1.6165	6.624	4.32285	1	1	1	1
FBtr0333678	NfI-RC	0.098363	0.036087	0.0623	0.0077	-0.358449	1.18301	0.41622	2.38357	12.3034	7.82022	20.5701	18.3396	56.9096	43.5342	1	1	1	1
FBtr0072908	CG1275-RD	0.143249	0.036087	0.1282	0.0077	-0.777559	0.641076	-0.261211	1.59554	51.5834	11.1327	12.2498	0.478706	14.593	19.8912	1	1	1	1
FBtr0074168	AlkB-RA	NOTEST	0.036087	NOTEST	0.0077	-2.47474	0.708025	-0.116737	1.84137	37.5707	1.35984	16.6406	21.856	4.79517	5.93523	1	1	1	1
FBtr0303476	CG11089-RB	NOTEST	0.036087	NOTEST	0.0077	-1.53057	1.22795	0.369627	1.4696	34.5639	66.065	5.10568	7.85036	25.9894	36.5793	1	1	1	1
FBtr0079745	raw-RB	NOTEST	0.036087	NOTEST	0.0077	-2.1189	1.00624	0.660287	1.11445	13.2748	71.6484	8.57208	8.67918	23.1396	32.0482	1	1	1	1
FBtr0074345	CG4928-RB	0.12926	0.036087	0.1057	0.0077	-0.570329	1.35008	-0.040493	1.47949	39.2041	24.0701	1.24146	20.6751	24.948	17.1211	1	1	1	1
FBtr0300058	CG32441-RD	NOTEST	0.036386	NOTEST	0.0078	-1.43818	1.13062	0.266645	3.14478	65.4214	15.2221	6.64688	5.19994	5.94216	9.79228	1	1	1	1
FBtr0344910	chrb-RE	0.079678	0.036386	0.0417	0.0078	-0.32744	0.623902	0.74517	1.05167	44.0707	57.3761	13.0377	13.687	68.7588	39.5611	1	1	1	1
FBtr0302615	tacc-RJ	NOTEST	0.036386	NOTEST	0.0078	-1.28579	0.8658	-1.03066	1.47819	38.2137	55.2482	15.0184	18.5301	0.885186	2.35246	0	1	1	1
FBtr0333701	CG11155-RD	0.118461	0.036386	0.0884	0.0078	-0.389656	0.940972	1.27513	2.20473	54.0093	6.55374	5.05463	6.19952	22.0211	10.8067	0	1	1	1
FBtr0302489	CG11768-RB	NOTEST	0.036386	NOTEST	0.0078	-1.63213	0.919064	-0.727157	1.87774	58.386	46.2676	2.57073	4.66012	2.04113	2.40339	1	1	0	0
FBtr0082260	CG6325-RA	0.09909	0.036597	0.0631	0.0079	-0.17812	1.10524	1.19511	2.54232	11.9412	6.50563	5.49396	3.28227	3.95745	4.3499	1	1	1	1
FBtr0345873	Cyp317a1-RC	0.081381	0.036597	0.0436	0.0079	0.122716	0.75186	0.779172	1.73172	3.78428	17.3185	4.34064	5.33695	3.54327	4.61942	1	1	1	1
FBtr0336714	Rim-RR	NOTEST	0.036597	NOTEST	0.0079	-2.52793	1.21654	-0.077004	2.49746	1.19194	6.46989	1.37256	3.27132	7.48706	5.86289	1	1	1	1
FBtr0305087	CG9990-RE	0.110098	0.036597	0.077	0.0079	-0.285573	0.499703	0.005172	0.600486	9.24634	20.4073	18.1775	18.0093	47.7747	44.9871	1	1	1	1
FBtr0303464	CNBP-RB	NOTEST	0.036597	NOTEST	0.0079	-1.52366	1.26886	-0.971391	2.67473	7.42753	11.5232	18.4458	20.3597	0.887319	5.13431	0	1	0	0
FBtr0080060	CG5381-RA	NOTEST	0.036597	NOTEST	0.0079	-1.76906	0.4635	-1.28594	0.728854	3.17742	47.1912	2.89408	3.704	19.4554	25.2445	1	1	1	1
FBtr0081306	Hf-RA	NOTEST	0.036946	NOTEST	0.008	-1.24354	1.04898	0.35556	2.07976	43.3295	69.0025	5.44576	8.11946	110.364	126.688	1	1	1	1
FBtr0075981	ArfGAP1-RA	NOTEST	0.036946	NOTEST	0.008	-4.57894	0.591717	-0.216551	1.36925	68.6633	15.3854	20.649	20.2577	5.11532	5.7472	1	1	1	1
FBtr0301662	trpl-RD	0.124366	0.036946	0.0966	0.008	-0.590288	1.07308	2.29564	1.98928	83.3475	106.817	10.0756	7.54172	182.472	97.2432	1	1	1	1
FBtr0072711	CG12084-RA	NOTEST	0.036946	NOTEST	0.008	-2.5237	1.2715	0.328455	1.57292	4.54315	7.28526	3.79431	4.99357	4.59656	4.19505	1	1	1	1
FBtr0336484	CG9795-RF	NOTEST	0.037151	NOTEST	0.0081	-1.13739	0.815055	0.088488	3.1686	59.1558	84.4813	4.43448	4.94321	13.1806	12.8136	1	1	1	1
FBtr0084284	AdipoR-RB	0.150181	0.037151	0.1393	0.0081	-0.909355	1.12111	-0.315321	1.90934	85.3097	80.408	9.46358	7.14005	93.3166	97.0453	1	1	1	1
FBtr0301287	fon-RC	NOTEST	0.037151	NOTEST	0.0081	-1.9511	1.14412	-1.66879	2.03147	3.2764	79.8481	4.43319	4.40652	35.7846	25.0077	1	1	0	0
FBtr0089394	Vamp7-RA	0.092421	0.037151	0.0554	0.0081	-0.303442	0.999055	1.58135	2.43438	16.3018	4.45827	21.3606	19.6005	24.6737	37.2361	1	1	1	1
FBtr0072323	CG3663-RA	0.080312	0.037151	0.0422	0.0081	0.213883	0.112091	1.05154	1.5272	17.1603	1.03309	23.0998	0.800427	11.2436	14.2707	0	1	1	1
FBtr0082026	CG8129-RB	NOTEST	0.037353	NOTEST	0.0082	-1.82282	0.792468	5.59729	2.48278	19.6615	42.6939	22.7991	3.86384	9.45278	13.1869	1	1	1	1
FBtr0075459	l(3)72Dp-RA	NOTEST	0.037353	NOTEST	0.0082	-1.5236	1.18395	-0.830665	1.78174	40.5933	5.52483	17.8584	18.5913	16.636	18.3555	0	1	1	1
FBtr0079565	Rack1-RA	0.144176	0.037353	0.1298	0.0082	-0.817421	0.234774	1.12331	0.687442	18.0158	58.5799	1.02846	3.66817	695.5	794.511	1	1	1	1
FBtr0074669	Mec2-RA	0.115284	0.037353	0.0846	0.0082	-0.523224	0.655765	0.397297	2.13023	33.8059	84.6793	3.48458	3.72596	6.43698	14.1273	1	1	1	1
FBtr0112406	CG34213-RA	NOTEST	0.037353	NOTEST	0.0082	-1.53152	0.86355	0.454421	2.41757	37.6823	1.88953	1.80013	22.1966	6.57952	7.46453	1	1	1	1
FBtr0075345	eIF3e-RA	0.125195	0.037353	0.0987	0.0082	-0.721859	0.720788	-0.517287	1.62966	16.5656	71.3585	0.759423	2.96479	70.1755	83.579	1	1	1	1
FBtr0083731	Cyp12a4-RA	NOTEST	0.03761	NOTEST	0.0083	-1.78101	1.22004	0.695078	1.97984	13.8981	73.9654	18.2553	6.0309	50.9268	53.3562	1	1	1	1
FBtr0305007	pasi1-RB	NOTEST	0.03761	NOTEST	0.0083	-5.58018	0.606926	0.035925	1.18631	7.46899	31.7631	4.87998	17.5565	0.970332	1.5516	0	1	0	0
FBtr0082442	Taf12-RA	NOTEST	0.03761	NOTEST	0.0083	-2.72301	1.19644	-1.16785	3.40517	20.1123	4.07683	10.6834	4.67203	0.872131	1.4419	0	1	0	1
FBtr0308599	Doa-RY	NOTEST	0.037722	NOTEST	0.0084	-5.07212	1.18499	3.53124	3.09639	2.99296	6.73513	21.2862	2.16203	5.51089	4.74029	0	1	1	1
FBtr0308570	et-RB	NOTEST	0.037722	NOTEST	0.0084	-2.32384	0.697598	-0.805147	1.58468	33.8019	60.5066	2.07449	23.2595	2.69605	4.15791	1	1	1	1
FBtr0078468	mub-RA	NOTEST	0.037722	NOTEST	0.0084	-1.01765	0.962162	-0.605374	1.0801	84.5972	8.33172	16.7867	19.079	1.17387	4.14312	1	1	1	1
FBtr0301652	Tob-RC	NOTEST	0.037722	NOTEST	0.0084	-1.70065	0.584292	-0.930574	0.962756	4.20295	2.65249	16.4537	15.9207	80.1938	52.5281	1	1	1	1
FBtr0070887	CG4666-RA	NOTEST	0.037722	NOTEST	0.0084	-2.05799	1.60406	-0.706381	2.06902	21.1848	4.06718	19.3694	19.3736	0.436221	1.4387	0	1	0	1
FBtr0329864	UQCR-6.4-RB	NOTEST	0.037722	NOTEST	0.0084	-3.00622	1.2604	-1.33445	4.11699	1.82432	4.3626	15.2506	21.0773	8.03651	7.49847	1	1	1	1
FBtr0340328	IM3-RB	NOTEST	0.037722	NOTEST	0.0084	-1.16111	0.972402	-1.03239	1.57856	62.9193	17.6603	14.9955	13.8354	14.5349	17.7047	1	1	1	1
FBtr0081302	CG16772-RA	0.101965	0.037722	0.0667	0.0084	-0.537571	0.724846	-0.457877	1.07841	88.4071	80.3743	10.1727	9.17765	70.2336	87.0046	1	1	1	1
FBtr0082648	Dtg-RA	NOTEST	0.038029	NOTEST	0.0085	-2.38355	0.979841	-0.397889	2.97314	13.0315	81.9322	13.8682	8.41208	5.85553	14.8619	0	1	1	1
FBtr0085662	tmod-RA	0.142298	0.038029	0.1264	0.0085	-0.763243	1.21829	-0.520909	1.3218	7.02121	24.7543	20.0231	19.9792	32.8417	24.249	1	1	1	1
FBtr0085401	CG31445-RA	NOTEST	0.038029	NOTEST	0.0085	-1.56853	0.748179	0.165978	2.96397	21.282	54.9785	3.38804	5.75314	24.0615	39.2022	1	1	1	1
FBtr0077439	Elp3-RA	0.126375	0.038029	0.101	0.0085	-0.635226	0.971393	-0.188349	1.44407	23.3562	73.9101	22.682	2.38014	3.24408	4.76565	1	1	1	1
FBtr0089546	CG5002-RA	NOTEST	0.038333	NOTEST	0.0086	-8.85805	0.660678	2.27103	1.83187	120.594	90.155	11.885	10.9401	5.0895	10.9	0	1	1	1
FBtr0301698	UGP-RD	0.148228	0.038333	0.1365	0.0086	-0.764555	1.05431	2.49755	2.29257	38.5378	48.4243	2.70463	5.00743	89.1641	90.7613	1	1	1	1
FBtr0072635	CG9119-RA	NOTEST	0.038333	NOTEST	0.0086	-1.39292	0.655623	0.169198	1.25771	44.1859	84.1018	7.27116	10.3778	7.82317	4.19999	1	1	1	1
FBtr0308249	CG31998-RB	0.113612	0.038551	0.0819	0.0087	-0.578447	0.990762	-0.137936	1.67259	0.65057	1.97281	13.9687	15.4284	41.1353	38.3693	1	1	1	1
FBtr0086732	CG5098-RA	NOTEST	0.038551	NOTEST	0.0087	-2.29085	1.00386	0.161105	2.25971	2.77485	50.969	2.91175	4.55594	4.76957	4.87934	1	1	1	1
FBtr0082722	yellow-f2-RA	NOTEST	0.038551	NOTEST	0.0087	-2.67331	1.24034	0.711858	1.70198	24.1348	77.7551	13.026	9.55788	9.597	9.9967	1	1	1	1
FBtr0340455	hppy-RD	0.122092	0.038551	0.0936	0.0087	-0.53766	0.594043	-0.125311	0.673312	1.70114	8.93952	1.79787	7.15355	12.93	10.393	1	1	1	1
FBtr0079062	Cyp28d1-RA	NOTEST	0.038851	NOTEST	0.0088	-2.07843	1.28814	0.666715	3.00911	1.62283	77.4378	14.4677	9.00336	167.322	173.981	1	1	1	1
FBtr0070126	SkpA-RB	0.082104	0.038851	0.0443	0.0088	-0.102973	0.777444	1.06965	1.2792	2.27809	4.65415	3.62481	4.81072	65.1583	78.9645	1	1	1	1
FBtr0333489	TfIIB-RB	0.12126	0.038851	0.0925	0.0088	-0.430641	0.952336	-0.052775	1.49193	5.88993	8.7104	17.9335	18.4237	4.30599	5.48592	1	1	1	1
FBtr0306150	CG9812-RD	0.095112	0.039006	0.0583	0.0089	-0.210757	0.455258	0.522164	4.79236	4.67018	0.623693	4.26341	23.0899	1.80896	1.47717	1	1	1	1
FBtr0433501	mt:ND5-RB	0.171363	0.039006	0.1712	0.0089	-0.992335	0.570491	-0.447376	0.689223	4.41591	3.22323	15.0189	15.9822	1729.87	1441.81	1	1	1	1
FBtr0343927	eIF1A-RC	NOTEST	0.039006	NOTEST	0.0089	-2.05851	0.733215	-0.907853	0.964883	6.05488	8.21481	17.6663	17.845	94.6638	84.3547	1	1	1	1
FBtr0084585	CG13607-RA	NOTEST	0.039006	NOTEST	0.0089	-1.75593	0.721934	-1.37188	2.68897	69.656	86.4932	3.31927	5.06101	41.4399	49.6985	1	1	1	1
FBtr0335230	CG2747-RF	NOTEST	0.039006	NOTEST	0.0089	-2.21903	0.807766	-0.422777	3.21133	27.5167	1.02365	20.251	21.8023	4.44135	2.16844	1	1	1	1
FBtr0087636	CG6329-RD	NOTEST	0.039301	NOTEST	0.009	-1.25974	0.73802	-0.731987	2.05782	47.1598	81.0828	1.06081	3.05126	5.01046	2.21453	1	1	1	1
FBtr0331654	Chd1-RC	0.105138	0.039301	0.0706	0.009	-0.207742	0.244257	1.64278	0.732822	12.2853	9.72101	19.6127	19.6187	7.07681	6.60104	1	1	1	1
FBtr0087347	fus-RB	NOTEST	0.039301	NOTEST	0.009	-4.59934	1.27246	-0.741385	2.50237	88.047	108.093	7.2797	8.94671	12.8519	15.928	1	1	1	1
FBtr0072423	CG16896-RA	0.10256	0.039479	0.0675	0.0091	-0.298207	0.853978	0.300736	1.07831	2.85561	7.50418	3.60737	23.8009	2.77094	3.19848	1	1	1	1
FBtr0078139	mbm-RA	0.118931	0.039479	0.089	0.0091	-0.477237	0.656205	2.14237	2.39042	44.7987	23.8365	23.1706	23.594	3.02373	3.63088	1	1	1	1
FBtr0077768	PIG-Wa-RA	NOTEST	0.039479	NOTEST	0.0091	-1.06025	0.707204	-0.350115	1.58985	10.0577	16.7496	16.2342	18.3358	3.81222	3.95237	1	1	1	1
FBtr0070108	CG3038-RA	0.154456	0.039479	0.1473	0.0091	-0.95497	0.885541	0.35551	1.37542	0.303943	40.281	1.31357	3.54451	3.80906	3.52656	1	1	1	1
FBtr0074680	nAChRalpha7-RA	NOTEST	0.039656	NOTEST	0.0092	-3.2466	1.10258	1.32721	2.64935	8.27669	13.9962	7.04117	1.52192	5.18271	3.40908	1	1	1	1
FBtr0070156	RpL36-RB	0.147832	0.039656	0.1356	0.0092	-0.743312	1.3045	0.016376	3.9271	2.09172	2.44828	2.97586	2.97004	245.809	370.058	1	1	1	1
FBtr0334699	Sulf1-RB	NOTEST	0.039656	NOTEST	0.0092	-8.83986	0.330775	-2.34304	1.12438	92.8847	22.8886	7.38809	13.3424	0.821014	1.91785	0	1	1	1
FBtr0085349	CG14523-RA	0.09945	0.039656	0.0635	0.0092	-0.09757	1.18772	1.20773	2.52174	5.07276	5.79444	17.5117	15.3248	7.3179	8.4656	1	1	1	1
FBtr0086535	CG7744-RA	NOTEST	0.039656	NOTEST	0.0092	-1.70854	0.794826	-0.901723	0.880773	57.3201	64.7102	15.696	16.365	2.78388	3.85236	1	1	1	1
FBtr0082118	mura-RC	NOTEST	0.039656	NOTEST	0.0092	-2.28046	1.17792	4.59458	2.61669	3.72121	2.28885	4.36159	3.69287	4.16833	3.47587	1	1	1	1
FBtr0339099	Snp-RD	NOTEST	0.039858	NOTEST	0.0093	-4.47657	1.19325	-3.56197	1.63203	77.2927	17.9818	9.53217	6.35116	17.5303	26.3244	1	1	1	1
FBtr0086706	CG5323-RA	NOTEST	0.039858	NOTEST	0.0093	-2.72116	0.938136	-1.90966	2.62474	38.6305	6.42397	19.2941	19.2232	11.3201	18.7095	1	1	1	1
FBtr0081764	Prat-RA	NOTEST	0.039858	NOTEST	0.0093	-3.52947	0.61408	-2.59557	2.18819	69.3102	0.782084	12.3858	14.16	1.37116	2.00741	1	1	1	1
FBtr0310659	Actn-RH	NOTEST	0.039858	NOTEST	0.0093	-3.92895	0.842139	-0.984101	3.48527	53.979	15.4062	8.60581	21.5766	0.540042	2.44962	0	1	1	1
FBtr0080242	CG31705-RA	NOTEST	0.039858	NOTEST	0.0093	-2.74047	0.895999	-2.2792	1.03163	37.8372	19.6489	4.41615	4.23749	70.1068	86.6269	1	1	0	1
FBtr0336974	Ir41a-RC	NOTEST	0.039858	NOTEST	0.0093	1.39562	0.713516	4.12301	0.977858	44.6163	32.5626	10.9181	13.7908	0.392535	1.25585	0	1	1	1
FBtr0079283	CG9497-RA	0.124741	0.040144	0.0977	0.0094	-0.521271	0.812796	0.34981	1.05089	24.9487	2.75542	0.201954	1.10873	5.25568	3.59557	1	1	1	1
FBtr0078683	Hcs-RA	NOTEST	0.040144	NOTEST	0.0094	-2.4681	0.894489	-0.865491	2.10133	12.5863	28.7494	0.716607	1.31365	10.1532	9.91332	1	1	1	1
FBtr0345629	oys-RD	NOTEST	0.040144	NOTEST	0.0094	-1.06211	0.962281	0.617586	3.2201	19.3156	22.5077	10.5492	9.66286	70.7638	78.3651	1	1	1	1
FBtr0078770	PEK-RA	NOTEST	0.040144	NOTEST	0.0094	-2.83362	0.779956	-1.98215	1.85203	108.34	101.754	10.2749	9.84356	7.2268	14.6813	0	1	1	1
FBtr0336809	Cdep-RE	NOTEST	0.040144	NOTEST	0.0094	-2.67667	0.75571	-1.51157	0.926907	80.3694	4.45277	2.27803	4.77426	15.263	18.6496	1	1	1	1
FBtr0076655	CG6683-RA	0.089983	0.040256	0.0526	0.0095	-0.242948	0.725186	2.21097	1.73586	19.7842	41.3019	21.6535	18.6408	7.34576	7.77364	1	1	1	1
FBtr0087355	CG8187-RA	0.111972	0.040256	0.0798	0.0095	-0.370366	1.33541	0.379906	2.29092	15.8732	61.7001	22.8079	0.107888	8.28483	8.43729	1	1	1	1
FBtr0345950	Mctp-RF	NOTEST	0.040256	NOTEST	0.0095	-4.19277	0.808362	-3.30841	1.01009	11.4344	8.47646	19.2682	17.4342	2.94722	3.07702	1	1	1	1
FBtr0301312	plh-RB	NOTEST	0.040256	NOTEST	0.0095	-1.33582	1.08971	0.527875	1.14067	4.35504	44.7016	4.6225	22.7199	3.89802	1.40183	1	1	1	1
FBtr0088922	CG2065-RA	0.095775	0.040256	0.0592	0.0095	-0.026578	0.823724	1.24156	1.96144	2.70851	20.896	3.69438	9.81339	5.56475	12.7607	1	1	1	1
FBtr0080839	chif-RB	NOTEST	0.040256	NOTEST	0.0095	-2.72219	1.01942	-0.824029	2.52116	38.63	67.1676	2.3074	6.1191	4.85801	5.55105	1	1	1	1
FBtr0083016	smp-30-RA	NOTEST	0.040256	NOTEST	0.0095	-1.37551	1.33789	1.34559	2.4727	36.6565	75.1062	5.93668	8.34251	12.0161	12.8147	1	1	1	1
FBtr0334409	dpr7-RG	NOTEST	0.040256	NOTEST	0.0095	-2.77956	0.577011	-1.34795	3.32707	22.8103	7.64049	17.8397	18.6635	74.9411	51.9239	1	1	1	1
FBtr0082179	CG3940-RA	NOTEST	0.040424	NOTEST	0.0096	-1.12266	0.914427	0.038464	2.41757	11.3942	7.64574	6.48546	6.05534	31.8917	25.1164	0	1	1	1
FBtr0113018	CG15412-RB	NOTEST	0.040424	NOTEST	0.0096	-1.33607	0.777837	0.175067	2.02792	2.50209	1.14067	23.0507	2.60444	5.43261	5.21489	1	1	1	1
FBtr0308854	CG43427-RJ	0.075951	0.040424	0.0382	0.0096	0.238632	0.978911	0.965115	2.85227	8.79621	38.3158	18.9478	18.6949	37.2512	35.7015	1	1	1	1
FBtr0302369	RpL34a-RC	0.130731	0.040674	0.1078	0.0097	-0.655266	-0.271707	0.365334	3.25056	19.2531	0.027282	23.5228	0.372672	54.6272	65.4407	1	1	1	1
FBtr0079262	CG31638-RA	0.084123	0.040922	0.0464	0.0098	0.094703	0.658547	0.313896	0.797381	35.5121	18.7973	21.6889	21.7447	5.41256	4.44275	1	1	1	1
FBtr0301529	Rab26-RD	NOTEST	0.040922	NOTEST	0.0098	-1.50747	0.530123	0.365013	1.91524	2.22296	80.5095	0.154874	4.54679	1.27982	1.35414	1	1	1	1
FBtr0083203	blp-RA	0.139165	0.040922	0.1216	0.0098	-0.664645	0.936367	0.341488	2.18714	25.8998	3.91188	18.4443	19.2926	5.85029	6.78956	1	1	1	1
FBtr0303565	Sin3A-RE	NOTEST	0.041139	NOTEST	0.0099	-6.93741	0.365364	-2.66206	1.44119	6.72941	41.0331	17.7403	3.63263	11.3377	14.043	0	1	1	1
FBtr0079948	Prosalpha6-RA	NOTEST	0.041139	NOTEST	0.0099	-2.15025	0.180997	-0.268786	1.15623	10.6504	71.3502	19.9939	3.15483	0.001528	2.14391	0	1	0	0
FBtr0077497	Reph-RA	NOTEST	0.041139	NOTEST	0.0099	-1.03791	0.924841	0.343072	3.55304	59.2299	7.67549	4.73235	3.95178	34.9843	31.1343	0	1	1	1
FBtr0346181	Ahcy-RC	NOTEST	0.041139	NOTEST	0.0099	-3.94194	0.935476	0.268934	1.5414	18.1741	7.31917	21.9648	17.4515	6.48372	9.28443	1	1	1	1
FBtr0309217	CG14231-RB	NOTEST	0.041383	NOTEST	0.01	-3.14173	0.476934	-1.02912	1.67621	20.2804	10.4918	12.9935	16.7355	2.00164	3.35953	1	1	1	1
FBtr0084125	CG5849-RA	0.08121	0.041383	0.0434	0.01	-0.053136	0.914679	1.91045	1.96625	37.8515	1.92184	3.06805	1.36422	5.51849	5.86526	1	1	1	1
FBtr0077513	capu-RA	NOTEST	0.041383	NOTEST	0.01	-1.80456	0.936807	-0.708493	2.32187	14.8872	40.2034	22.737	1.7115	3.77727	4.8206	1	1	1	1
FBtr0332600	Tsp26A-RD	NOTEST	0.041383	NOTEST	0.01	-5.0406	0.968708	-0.231973	1.18276	59.581	80.9352	13.6922	19.4337	7.03089	4.49174	1	1	1	1
FBtr0300688	CG10809-RB	0.131637	0.041427	0.1092	0.0101	-0.64662	0.995782	-0.458203	1.2884	17.6667	12.9239	18.2404	18.3116	4.02864	3.6499	1	1	1	1
FBtr0077531	drm-RA	NOTEST	0.041427	NOTEST	0.0101	-8.49376	0.98152	-0.500178	1.69012	38.5008	8.9481	17.5262	6.58424	1.00175	1.30158	1	1	1	1
FBtr0100883	mt:ND6-RA	NOTEST	0.041427	NOTEST	0.0101	-1.16776	0.017039	-0.840479	0.080704	4.11682	37.1721	16.0087	16.4689	388.646	418.956	1	1	1	1
FBtr0330400	Rab3-GEF-RG	NOTEST	0.041427	NOTEST	0.0101	-2.06426	0.803172	-0.526907	1.58502	12.8814	57.0338	17.0342	9.2295	8.52323	6.69719	1	1	1	1
FBtr0079139	CG7239-RA	0.146702	0.041427	0.1335	0.0101	-0.869241	1.00228	-0.614711	2.67213	4.18088	12.4567	1.01069	5.32051	3.03409	3.82146	1	1	1	1
FBtr0073005	scramb2-RA	NOTEST	0.041427	NOTEST	0.0101	-1.45984	0.907802	0.166962	2.07053	6.9495	8.92873	6.35766	5.36846	39.5213	53.2427	1	1	1	1
FBtr0077971	Tgt-RA	NOTEST	0.041427	NOTEST	0.0101	-1.21399	0.885906	0.279335	1.04144	87.4259	9.808	1.58702	2.99094	1.75702	2.82377	0	1	1	1
FBtr0332597	Aldh-RB	0.134125	0.041581	0.1129	0.0102	-0.799982	0.704629	1.65781	4.19195	13.8826	0.404807	21.0846	1.51091	251.284	272.259	1	1	1	1
FBtr0083374	Sf3a1-RA	0.075754	0.041581	0.0379	0.0102	0.207538	0.768408	0.89105	1.69989	18.0445	2.64748	22.2285	20.3867	3.41117	4.86347	1	1	1	1
FBtr0308034	DOR-RH	NOTEST	0.041581	NOTEST	0.0102	-0.23242	0.923236	0.162044	2.32537	16.3175	0.625573	20.2049	22.0654	0.639479	1.26273	0	1	1	1
FBtr0086133	Cyp6a2-RA	0.142422	0.041581	0.1266	0.0102	-0.789078	0.472888	4.56284	2.35309	1.66409	0.961141	0.6484	2.27277	4.25826	3.61831	1	1	1	1
FBtr0306391	CG8086-RG	NOTEST	0.041581	NOTEST	0.0102	-3.56917	0.930781	0.313899	1.24859	39.1636	37.6907	3.20957	1.82858	1.20771	1.21239	1	1	0	1
FBtr0085558	Sry-delta-RA	NOTEST	0.041734	NOTEST	0.0103	-1.28722	0.907341	0.536079	1.89495	17.8455	22.6753	21.5323	20.7851	6.54155	8.52529	1	1	1	1
FBtr0073033	CG32278-RA	0.076646	0.041734	0.0389	0.0103	0.161182	1.1488	0.66198	2.39438	11.1451	2.69978	20.0978	20.0725	63.6707	48.382	1	1	1	1
FBtr0100594	Adh-RI	0.093318	0.041734	0.0564	0.0103	-0.068877	0.798408	1.24619	2.23216	63.0527	87.6745	3.72504	5.53007	148.466	145.882	1	1	1	1
FBtr0339986	Pcf11-RG	NOTEST	0.041734	NOTEST	0.0103	-1.66932	1.29959	-1.09883	1.74088	3.4295	86.6803	4.33742	5.88421	0.515625	1.56296	0	1	0	0
FBtr0301316	Eaat2-RC	NOTEST	0.041734	NOTEST	0.0103	-1.31952	1.24673	0.158012	2.1586	2.46882	19.203	2.20318	3.91204	25.0162	17.0266	1	1	1	1
FBtr0335478	CG17260-RB	NOTEST	0.041734	NOTEST	0.0103	-1.05271	0.227723	0.032546	0.624191	13.3124	10.1372	23.1819	19.7891	3.24623	5.14933	1	1	1	1
FBtr0089386	CG1354-RB	0.13505	0.041734	0.1144	0.0103	-0.667156	0.950718	-0.491799	1.65908	52.5164	54.1296	4.68231	2.30944	13.2309	14.9746	1	1	1	1
FBtr0087214	Rho1-RD	0.124766	0.041734	0.0981	0.0103	-0.618571	0.704853	1.26156	2.11344	18.7998	2.31089	23.181	3.48589	26.6685	41.3833	1	1	1	1
FBtr0334648	Clk-RH	0.090119	0.04197	0.0528	0.0104	-0.255505	0.513584	2.3673	2.50003	22.1892	17.1331	23.4474	22.1309	19.2753	13.4884	1	1	1	1
FBtr0070170	mus81-RA	NOTEST	0.04197	NOTEST	0.0104	1.28561	0.837693	2.20327	1.966	1.1597	60.7603	14.4487	17.0344	0.910356	1.20989	0	1	1	1
FBtr0071397	CG15247-RA	NOTEST	0.04226	NOTEST	0.0105	-2.8905	1.01289	-2.08704	1.63246	18.6148	10.5743	21.6347	4.04265	2.09953	1.65663	1	1	1	1
FBtr0112645	CG34396-RD	0.140511	0.04226	0.1235	0.0105	-0.742109	1.00307	0.701668	2.03592	15.1233	51.6871	22.7114	1.5336	1.50045	1.68028	1	1	1	1
FBtr0083275	Mat89Ba-RA	0.077776	0.04226	0.0398	0.0105	0.092641	0.939637	1.32037	2.98563	12.887	22.5857	21.8414	23.2321	4.53904	4.86598	1	1	1	1
FBtr0076504	Nf-YA-RA	NOTEST	0.042351	NOTEST	0.0106	-1.70957	0.894192	-1.34685	2.46936	43.2882	13.5714	13.2173	15.9199	5.20219	5.46369	1	1	1	1
FBtr0302176	CG1513-RB	NOTEST	0.042351	NOTEST	0.0106	-2.9102	0.928655	1.18097	1.95189	5.09059	3.43387	1.10173	0.103624	4.58312	3.05489	1	1	1	1
FBtr0301331	cdc14-RC	NOTEST	0.042351	NOTEST	0.0106	-1.16853	0.775038	-0.566871	1.72126	50.0704	92.8581	3.25084	5.03783	4.45221	4.53904	1	1	1	1
FBtr0301438	NaPi-III-RA	NOTEST	0.042351	NOTEST	0.0106	-1.73136	0.027358	1.21924	2.02967	22.2069	31.7499	15.2966	16.2159	70.7535	81.5783	0	1	1	1
FBtr0083583	CG7675-RC	NOTEST	0.042351	NOTEST	0.0106	-4.72965	0.937366	1.80513	2.68433	13.1747	2.4824	16.7273	14.8461	21.2075	26.6042	1	1	1	1
FBtr0333166	LamC-RB	NOTEST	0.042351	NOTEST	0.0106	-4.70729	1.01425	0.054233	2.11695	75.728	23.5725	1.57177	7.17666	0	1.06162	0	1	0	0
FBtr0100617	CG9795-RD	NOTEST	0.042351	NOTEST	0.0106	-1.82992	0.939562	-0.054299	1.97953	7.46526	12.0034	17.869	17.214	13.2844	13.5335	0	1	1	1
FBtr0080496	CG9928-RA	NOTEST	0.042351	NOTEST	0.0106	-1.28247	0.931752	-0.757405	3.24098	3.0845	2.5883	3.44303	3.9367	428.63	667.749	1	1	1	1
FBtr0090003	Ca-alpha1D-RD	0.15448	0.042351	0.1475	0.0106	-0.891858	0.722619	-0.418001	0.94845	1.26731	44.7086	0.558343	1.65237	17.086	13.1764	1	1	1	1
FBtr0089496	Gdh-RB	NOTEST	0.042524	NOTEST	0.0107	-2.06635	0.741501	-1.35459	1.40708	0.138092	67.4074	0.048543	1.27288	21.2586	12.3606	1	1	1	1
FBtr0304688	CG42613-RH	NOTEST	0.042524	NOTEST	0.0107	-2.44597	0.834288	-1.70223	2.31297	3.09571	87.8606	3.86053	4.40103	17.1049	18.678	1	1	1	1
FBtr0087764	CG4646-RA	0.137873	0.042524	0.1185	0.0107	-0.764331	1.25406	0.46324	2.37192	8.10503	10.0595	18.9396	20.7096	9.07774	12.491	1	1	1	1
FBtr0308083	RyR-RJ	NOTEST	0.042524	NOTEST	0.0107	-1.99383	1.02064	0.446965	4.42576	20.8476	3.94823	19.906	16.5584	5.6551	3.78346	1	1	1	1
FBtr0072436	GstE12-RA	0.143249	0.042524	0.1282	0.0107	-0.741125	0.233416	-0.731686	0.541845	37.0574	72.0097	2.88643	5.21407	772.139	852.24	1	1	1	1
FBtr0334671	gfzf-RE	0.147341	0.04264	0.1347	0.0108	-0.778887	0.867038	-0.048623	1.15413	35.468	63.0605	1.43125	2.27554	3.57518	4.75026	1	1	1	1
FBtr0085527	dgt1-RA	NOTEST	0.04264	NOTEST	0.0108	-1.32787	0.989957	1.81062	2.14009	9.43525	19.8138	19.2588	20.9169	2.71865	5.44254	1	1	1	1
FBtr0088259	Prx2540-2-RA	NOTEST	0.04264	NOTEST	0.0108	-2.61403	1.1586	0.950913	2.02595	103.071	74.2761	17.8644	8.83536	2.70385	4.20459	1	1	1	1
FBtr0308891	CG34135-RC	NOTEST	0.04264	NOTEST	0.0108	-1.17719	0.832987	2.18379	1.72759	76.6626	91.6633	3.66866	3.24891	2.75893	2.68729	1	1	1	1
FBtr0113389	CG31103-RB	NOTEST	0.04264	NOTEST	0.0108	-1.33352	0.844731	-1.1691	1.30645	16.0714	5.44033	16.6285	18.5174	83.4577	93.8598	1	1	1	1
FBtr0071813	Gp150-RA	0.128919	0.04264	0.1052	0.0108	-0.641811	1.05882	3.21145	2.25329	7.03701	3.72285	6.3727	4.61532	99.8453	133.357	1	1	1	1
FBtr0084583	Slimp-RA	NOTEST	0.04264	NOTEST	0.0108	-3.67637	1.10637	1.1955	2.16061	25.4311	31.903	4.03921	18.8854	2.13641	3.54023	1	1	1	1
FBtr0114451	CG10353-RC	NOTEST	0.04264	NOTEST	0.0108	-2.71553	0.815665	-0.232453	1.4097	76.9657	22.4726	1.21859	5.16011	1.83411	3.19413	1	1	1	1
FBtr0335465	CG13085-RB	NOTEST	0.042754	NOTEST	0.0109	-3.77187	0.988001	-1.10101	2.48922	76.0051	2.00063	8.30378	3.04946	1.56007	1.90356	1	1	1	1
FBtr0301496	osp-RF	0.102062	0.042754	0.0669	0.0109	-0.425298	0.710545	0.438815	1.62872	91.347	6.8994	18.8662	17.8876	1.93305	1.4654	1	1	1	1
FBtr0077745	ND-B17.2-RA	NOTEST	0.042754	NOTEST	0.0109	-2.45884	0.859167	-0.749218	1.94864	42.8052	60.9804	1.41025	2.74914	12.9342	15.1824	1	1	1	1
FBtr0089291	Wnt4-RA	NOTEST	0.042754	NOTEST	0.0109	-0.697707	0.811953	0.302034	1.3121	6.27337	16.357	3.25767	4.12937	2.92991	1.82313	0	1	1	1
FBtr0072307	CG11414-RA	NOTEST	0.042754	NOTEST	0.0109	-1.23706	0.673509	-0.33736	0.936469	25.5035	63.6507	20.2531	3.87294	7.02722	8.14284	1	1	1	1
FBtr0081146	CG10470-RA	NOTEST	0.042754	NOTEST	0.0109	-1.75857	-0.18813	-0.572939	5.67181	0.997487	0.030503	0.970896	0.387105	11.9198	16.4642	1	1	1	1
FBtr0303885	CG31886-RC	NOTEST	0.042754	NOTEST	0.0109	-2.53829	0.954386	-0.553645	1.12055	9.77364	9.88387	17.6891	19.8948	1.15983	1.46731	1	1	0	0
FBtr0084637	beta-PheRS-RA	0.154861	0.042754	0.1481	0.0109	-0.946146	1.28689	1.34336	1.50393	25.0461	6.1258	21.2541	23.1213	5.32102	6.73166	1	1	1	1
FBtr0077571	msl-2-RA	NOTEST	0.042754	NOTEST	0.0109	-2.83152	0.751745	-0.049162	2.77614	6.64221	10.2022	18.806	17.5669	3.33799	5.56316	1	1	1	1
FBtr0088632	CG13741-RA	NOTEST	0.042756	NOTEST	0.011	-1.48904	0.666186	-0.220435	1.33206	41.8487	69.9399	22.9426	3.14105	1.2755	4.02815	1	1	1	1
FBtr0088640	RyR-RA	NOTEST	0.042756	NOTEST	0.011	-2.4568	1.04259	-0.060284	1.7505	76.4032	54.3802	11.8165	6.94303	0.973455	1.06018	0	1	0	0
FBtr0301447	loj-RE	0.133659	0.042756	0.112	0.011	-0.750647	0.359311	-0.512602	0.480396	6.75229	71.4983	6.26966	4.85983	20.8653	22.0963	1	1	1	1
FBtr0075952	SmD1-RA	NOTEST	0.042756	NOTEST	0.011	-1.94471	0.598038	-0.985853	1.60487	18.8301	15.4207	20.24	19.0282	10.3163	15.5215	1	1	1	1
FBtr0076656	ZC3H3-RA	0.103416	0.042756	0.0683	0.011	-0.264955	0.908059	1.81145	3.26536	2.69651	3.75797	2.01678	4.73899	3.30937	3.04279	1	1	1	1
FBtr0305059	brp-RI	0.083193	0.042756	0.0453	0.011	0.093677	0.775258	0.536009	0.894585	8.06925	7.13881	22.9416	2.85834	3.40553	2.66556	1	1	1	1
FBtr0075898	MICAL-like-RA	NOTEST	0.042756	NOTEST	0.011	-1.56325	0.757822	-0.79339	3.35268	63.509	91.574	4.42145	4.95337	17.3672	23.169	1	1	1	1
FBtr0076999	CG7386-RA	NOTEST	0.042756	NOTEST	0.011	-1.07628	0.793923	1.08635	1.75451	57.19	28.5208	22.9075	20.0776	0.765254	1.0482	0	1	1	1
FBtr0070347	PIG-K-RA	0.143249	0.042978	0.1282	0.0111	-0.882231	0.261338	0.536783	2.75722	1.22745	0.662069	22.692	1.92812	13.0594	15.2227	1	1	1	1
FBtr0079200	Arpc4-RA	0.101965	0.042978	0.0665	0.0111	-0.128517	0.805904	0.431917	1.63684	1.5224	73.353	2.14984	4.50985	11.1715	19.6285	1	1	1	1
FBtr0087494	CG30197-RA	NOTEST	0.042978	NOTEST	0.0111	-1.62524	0.950999	-1.24017	1.47918	52.5964	7.16599	1.48663	3.92873	190.425	350.74	1	1	1	1
FBtr0082845	Adgf-D-RA	NOTEST	0.042978	NOTEST	0.0111	-1.26673	0.507549	1.70605	1.32133	10.1793	45.0026	19.8143	4.20173	51.4355	64.8748	1	1	1	1
FBtr0086145	Hsepi-RA	NOTEST	0.042978	NOTEST	0.0111	-2.16588	1.04783	0.700476	1.49977	0.39975	6.14547	1.15787	4.79947	4.82523	10.0695	1	1	1	1
FBtr0079089	tkv-RD	0.100489	0.043198	0.0647	0.0112	-0.190633	0.44578	1.30146	0.677539	104.101	104.822	15.69	14.6038	10.5411	12.2451	1	1	1	1
FBtr0331920	hpo-RB	NOTEST	0.043198	NOTEST	0.0112	-2.85386	0.800157	-1.60142	1.2557	96.8249	13.3183	17.214	17.5659	9.78387	10.793	1	1	1	1
FBtr0080686	CG15279-RA	NOTEST	0.043198	NOTEST	0.0112	-2.75362	1.08203	-2.12522	2.19901	74.513	6.91157	9.3772	4.46248	0.278676	1.12342	0	1	0	0
FBtr0086662	IM1-RA	0.124359	0.043198	0.0965	0.0112	-0.527581	0.674717	0.412103	3.53676	9.94425	16.5695	13.8209	12.5377	254.893	394.275	1	1	1	1
FBtr0310072	cindr-RI	NOTEST	0.043198	NOTEST	0.0112	-1.40735	0.666545	-1.16326	3.83483	20.1009	5.88303	20.0621	17.1175	40.2106	41.8104	1	1	1	1
FBtr0086633	CG15096-RB	NOTEST	0.043444	NOTEST	0.0113	-3.03769	1.15449	0.919508	3.46344	13.8558	23.9274	21.0948	23.7694	233.653	191.559	1	1	1	1
FBtr0084002	Rlip-RA	NOTEST	0.043444	NOTEST	0.0113	-3.53858	-0.240297	-0.251632	0.914962	6.51018	44.8134	1.26848	21.2323	10.3839	9.17523	1	1	1	1
FBtr0332505	CG4598-RB	NOTEST	0.043444	NOTEST	0.0113	-2.12807	0.241875	-1.14458	0.662788	11.1197	30.2828	15.9235	15.2892	3.25697	3.50718	1	1	1	1
FBtr0076223	Ufd1-like-RA	NOTEST	0.043633	NOTEST	0.0114	-3.22804	0.277691	1.30439	3.82407	36.9322	0.346856	21.8276	22.7782	6.09832	7.58377	1	1	1	1
FBtr0304810	CG43078-RD	NOTEST	0.043633	NOTEST	0.0114	-1.44779	0.901282	-0.85968	1.03972	12.4961	55.4904	3.80999	5.47191	3.22409	3.19163	1	1	1	1
FBtr0085841	CG1910-RC	NOTEST	0.043633	NOTEST	0.0114	-1.21983	0.787961	0.52943	2.06898	4.66159	4.69451	17.2867	17.2232	35.2578	43.1867	1	1	1	1
FBtr0335462	CG9886-RB	NOTEST	0.043683	NOTEST	0.0115	-2.04402	1.14251	-1.56047	2.06913	6.57865	18.3058	14.2323	17.2131	1.80807	1.19396	1	1	1	1
FBtr0347603	Rh6-RC	0.143249	0.043683	0.1279	0.0115	-0.71763	0.966044	-0.422577	2.16845	19.4591	16.7219	10.028	9.13062	326.374	592.936	1	1	1	1
FBtr0082854	sqd-RA	0.135938	0.043683	0.1158	0.0115	-0.688692	0.610973	0.384624	1.11589	0.459192	1.97659	13.6586	15.4292	198.131	243.168	1	1	1	1
FBtr0078128	CG11555-RA	0.124839	0.043683	0.0983	0.0115	-0.738637	0.817956	-0.123073	1.30952	17.5035	5.70209	20.9922	18.5353	23.9948	27.3216	1	1	1	1
FBtr0339973	CG32944-RG	0.143005	0.043683	0.1276	0.0115	-0.775443	0.94003	3.5213	2.27164	2.91832	66.3444	2.15108	5.43565	5.8853	5.64468	1	1	1	1
FBtr0077459	CG15431-RA	NOTEST	0.043683	NOTEST	0.0115	-1.41096	0.863466	0.094668	3.01162	36.9011	52.4975	2.2994	11.1549	11.3099	19.4506	0	1	1	1
FBtr0083801	CG6184-RA	NOTEST	0.043683	NOTEST	0.0115	-1.01697	0.336149	-0.742773	1.3087	30.6888	25.6506	1.28324	0.199894	4.9268	5.82482	1	1	1	1
FBtr0300999	CG31612-RB	NOTEST	0.043683	NOTEST	0.0115	-6.0618	0.601798	-0.7365	2.09561	8.95031	44.149	1.22053	3.03109	1.38868	1.8922	1	1	1	1
FBtr0072605	CG13895-RA	NOTEST	0.043758	NOTEST	0.0116	-2.65705	0.761422	-1.47072	5.03439	18.0214	2.35468	21.9398	1.72432	7.49674	9.56259	0	1	1	1
FBtr0074486	CG8326-RA	NOTEST	0.043758	NOTEST	0.0116	-2.9969	0.690348	0.488479	2.47614	14.74	1.32464	21.7699	23.6219	1.39706	1.69457	1	1	1	1
FBtr0300283	CG7461-RB	NOTEST	0.043758	NOTEST	0.0116	0.782702	0.75016	0.995458	1.69344	51.9092	60.9368	5.35111	7.11681	102.917	103.282	0	1	1	1
FBtr0307555	Nep3-RC	NOTEST	0.043758	NOTEST	0.0116	-0.557407	0.800849	-0.061666	1.44773	6.62375	7.56611	17.1319	17.5399	32.993	30.3078	0	1	1	1
FBtr0078584	Obp83cd-RA	NOTEST	0.043758	NOTEST	0.0116	-4.26687	0.74564	-0.874193	2.85185	12.7154	38.6139	23.3862	2.24375	4.49527	3.70505	1	1	1	1
FBtr0335502	CG13116-RB	NOTEST	0.043758	NOTEST	0.0116	-3.04688	0.650727	0.225724	2.01456	70.3643	51.3938	8.47865	5.33098	9.84278	48.1352	1	1	1	1
FBtr0084739	lili-RA	NOTEST	0.043758	NOTEST	0.0116	-4.34503	0.209902	-3.1269	0.655649	7.98105	15.9357	6.91965	9.01887	5.8164	5.98112	1	1	1	1
FBtr0075035	Mkp3-RB	NOTEST	0.04386	NOTEST	0.0117	-2.489	1.09497	-0.324132	2.51527	0	17.165	24	5.24655	0	2.28391	0	1	0	0
FBtr0078423	ORMDL-RA	NOTEST	0.04386	NOTEST	0.0117	-1.10265	0.643178	-0.183935	2.304	4.99741	3.82553	4.72082	3.78737	12.5312	16.4353	1	1	1	1
FBtr0088128	CG13204-RA	NOTEST	0.04386	NOTEST	0.0117	-7.19074	1.05124	-0.19511	3.52838	2.90623	7.39864	1.31248	3.40972	3.6024	3.40726	1	1	1	1
FBtr0079077	CG12512-RA	NOTEST	0.04386	NOTEST	0.0117	-1.57004	1.18581	-0.572524	3.18449	9.46958	2.48818	1.5739	2.52112	8.53754	9.68542	1	1	1	1
FBtr0300410	Mapmodulin-RD	NOTEST	0.04386	NOTEST	0.0117	-3.04795	1.02621	-1.47825	1.40728	2.81744	9.82224	4.1028	7.26376	3.5816	2.57559	1	1	1	1
FBtr0085015	CG5455-RA	0.165901	0.04386	0.1653	0.0117	-0.990946	0.80292	0.799244	2.12989	73.946	76.6363	7.24656	9.4314	36.6645	38.0354	1	1	1	1
FBtr0303221	Mal-B2-RD	NOTEST	0.04386	NOTEST	0.0117	-2.31717	0.9939	-1.67991	2.01342	16.677	3.4986	21.393	16.5793	24.7162	23.6035	1	1	1	1
FBtr0084743	CG5805-RA	NOTEST	0.04386	NOTEST	0.0117	-4.67465	-0.618109	-1.74414	1.49964	58.1403	74.9884	2.2493	3.46527	8.81317	7.51469	1	1	1	1
FBtr0076270	galla-2-RA	0.096314	0.044016	0.0598	0.0118	-0.177442	1.04395	0.244496	1.75818	95.3952	21.4663	18.4778	19.3999	16.256	20.52	1	1	1	1
FBtr0306351	Mvl-RG	0.085102	0.044016	0.0478	0.0118	0.115388	0.814089	2.21319	1.83742	1.89045	84.3313	1.20755	1.33944	18.3686	30.819	1	1	1	1
FBtr0345078	ReepA-RR	0.130061	0.044016	0.107	0.0118	-0.645253	0.44098	3.58975	1.71021	7.21442	10.717	18.001	18.8391	2.65718	4.22968	1	1	0	1
FBtr0084913	CG14545-RA	NOTEST	0.044016	NOTEST	0.0118	-1.75771	0.583887	-0.392614	0.759992	66.6569	22.4339	13.0159	21.4096	0.03963	2.01236	0	1	0	1
FBtr0071181	ND-75-RB	NOTEST	0.044016	NOTEST	0.0118	-2.3101	0.39837	-0.200622	3.04067	1.46441	0.461008	23.2167	1.54581	3.53195	3.08021	1	1	1	1
FBtr0075554	Eip71CD-RB	0.110052	0.044016	0.0769	0.0118	-0.333405	0.883769	0.001869	1.21949	4.46672	3.6949	19.7371	20.7448	1.45948	3.59704	1	1	0	1
FBtr0083739	Dl-RA	NOTEST	0.044142	NOTEST	0.0119	-6.59881	0.81162	-3.17301	2.41388	124.785	8.20244	12.6058	17.5289	8.39535	6.45927	1	1	1	1
FBtr0345211	qless-RB	0.085069	0.044142	0.0477	0.0119	-0.208389	0.628968	1.19087	1.19975	12.2359	6.81119	15.7537	17.9137	4.37405	3.4982	1	1	1	1
FBtr0073215	CG1299-RA	NOTEST	0.044142	NOTEST	0.0119	-4.74217	0.772649	-2.16119	1.80425	21.9283	50.5796	3.79151	4.18725	8.23133	11.1525	1	1	1	1
FBtr0342577	RpS9-RE	NOTEST	0.044142	NOTEST	0.0119	-2.98128	0.273445	-1.12569	1.48541	52.1579	35.8836	14.8574	13.3462	16.7535	11.7113	1	1	1	1
FBtr0345422	Eip55E-RB	0.094166	0.044142	0.0572	0.0119	-0.093498	0.828812	-0.0397	1.60136	14.3347	5.24083	20.3538	18.4045	14.3684	18.0898	1	1	1	1
FBtr0072995	CG11486-RD	0.160994	0.044142	0.1586	0.0119	-0.937835	0.712888	-0.844127	1.68171	4.59929	89.7415	4.85157	6.14105	3.63445	3.39384	1	1	1	1
FBtr0330253	CG9410-RE	NOTEST	0.044142	NOTEST	0.0119	-2.21311	0.231547	-0.780491	2.08843	77.2332	64.2119	9.51332	3.39679	2.47805	2.36026	1	1	0	1
FBtr0300784	FoxK-RH	NOTEST	0.044159	NOTEST	0.012	-2.13756	0.877777	0.609659	1.10635	89.397	18.9783	0.669758	18.6272	0.721911	1.23657	0	1	1	1
FBtr0071771	Vps35-RB	0.139165	0.044159	0.1214	0.012	-0.630777	0.870674	-0.293857	1.74965	16.9073	5.71964	17.0812	18.497	14.3062	17.8446	1	1	1	1
FBtr0070254	CG14778-RA	NOTEST	0.044159	NOTEST	0.012	-1.10098	1.13028	-0.585251	1.42492	40.4928	45.0335	0.958155	3.91122	2.13776	1.87075	1	1	1	1
FBtr0071269	Moe-RD	NOTEST	0.044159	NOTEST	0.012	-2.79121	0.782881	-0.349324	4.88192	2.47801	4.41949	15.6443	16.9418	92.6166	151.706	1	1	1	1
FBtr0077245	Cbs-RB	NOTEST	0.044159	NOTEST	0.012	-3.89015	0.959457	-0.097369	3.80467	6.47025	13.7674	2.86192	3.30326	2.38506	2.85953	1	1	1	1
FBtr0078937	CG31523-RA	0.142954	0.044159	0.1275	0.012	-0.747085	0.899176	1.27654	1.33143	3.78839	33.9879	1.02908	1.54668	3.39881	4.76733	1	1	1	1
FBtr0082335	CG14695-RA	NOTEST	0.044159	NOTEST	0.012	-1.16373	0.682816	1.18007	1.94592	77.9215	106.664	2.90388	7.33135	0.527803	4.81535	0	1	1	1
FBtr0332882	AspRS-RB	NOTEST	0.044229	NOTEST	0.0121	-2.09069	0.584022	0.280452	1.32854	0.986572	1.25261	21.6261	2.67138	0.09217	1.65504	0	1	0	1
FBtr0082865	Ipp-RA	0.094754	0.044229	0.0578	0.0121	-0.065609	0.923098	0.056549	1.32416	29.3516	7.33161	23.6439	3.04263	41.1161	37.1103	1	1	1	1
FBtr0346619	unc-119-RC	NOTEST	0.044229	NOTEST	0.0121	-2.40142	0.468309	-0.926317	0.62588	5.39405	60.0898	17.4602	16.779	18.3451	14.7921	1	1	1	1
FBtr0086293	Obp57b-RA	0.088738	0.044229	0.0515	0.0121	0.002677	1.13679	0.904725	1.89087	4.34433	1.73766	3.63851	2.17318	21.9959	38.8569	1	1	0	1
FBtr0290262	CLIP-190-RI	NOTEST	0.044229	NOTEST	0.0121	-6.61289	0.635324	-0.530479	3.00197	15.6561	1.60089	8.81967	1.73463	1.20526	2.23819	1	1	0	1
FBtr0072548	CG1233-RB	NOTEST	0.044229	NOTEST	0.0121	-1.72398	0.383989	-0.425808	0.63523	14.0818	29.278	19.9221	21.3245	4.93703	5.50814	1	1	1	1
FBtr0336664	Dpit47-RB	NOTEST	0.044379	NOTEST	0.0122	-2.91581	0.845346	2.03746	2.27585	34.3999	3.34356	18.2441	23.6118	2.45566	3.55728	1	1	1	1
FBtr0073506	Spase25-RA	NOTEST	0.044379	NOTEST	0.0122	-2.47968	0.682407	-0.11371	0.921308	57.8788	56.0199	5.84096	8.76234	2.10628	2.02958	1	1	1	1
FBtr0099990	kay-RB	0.128258	0.044379	0.104	0.0122	-0.59194	0.962429	0.352542	2.86192	86.8448	105.319	7.89916	7.93041	6.0508	16.3496	1	1	1	1
FBtr0345122	CG9733-RB	NOTEST	0.044379	NOTEST	0.0122	-5.12463	1.11707	-2.53806	2.63744	11.7821	94.3425	7.20715	7.46067	0.934405	1.51816	0	1	1	1
FBtr0086628	CG15099-RA	NOTEST	0.044379	NOTEST	0.0122	-2.10193	0.949169	-0.361583	1.17164	8.74265	67.6978	1.07805	5.35068	9.73438	13.3279	1	1	1	1
FBtr0100013	CG33970-RB	0.130275	0.044527	0.1073	0.0123	-0.748738	0.783064	0.501306	2.03833	18.9441	7.829	18.9916	18.594	31.0725	32.001	1	1	1	1
FBtr0082991	CG14855-RA	0.089728	0.044527	0.0524	0.0123	0.008147	0.583569	2.04934	1.88893	62.5076	18.8629	14.8454	13.4586	1.54872	2.11327	1	1	1	1
FBtr0111280	CG3107-RC	0.106518	0.044527	0.0724	0.0123	-0.248158	0.758552	0.117116	1.62706	5.18347	3.83752	22.7981	23.1149	13.6748	16.087	1	1	1	1
FBtr0343606	Prosalpha6-RB	NOTEST	0.044527	NOTEST	0.0123	-1.79691	0.281826	0.690633	2.05732	8.12577	15.7383	6.28121	14.8275	23.0476	35.2283	1	1	1	1
FBtr0330102	fz-RC	NOTEST	0.044527	NOTEST	0.0123	-3.70029	0.746547	-0.277382	1.9859	46.7739	4.69044	14.5836	16.8502	5.63521	4.2363	0	1	1	1
FBtr0075125	CG32195-RA	NOTEST	0.044527	NOTEST	0.0123	-1.8501	0.439557	-0.483672	0.644909	5.90622	74.9926	15.6688	17.3759	1.29197	2.31508	1	1	1	1
FBtr0071197	CG1440-RA	NOTEST	0.044621	NOTEST	0.0124	-2.42265	0.780328	-0.767713	1.71098	28.9027	4.90142	1.1034	4.01678	0.811657	2.3888	0	1	1	1
FBtr0340309	Lrp4-RD	NOTEST	0.044621	NOTEST	0.0124	-2.79574	0.488674	-1.15568	3.74574	43.1563	1.5797	3.54951	1.83105	3.62928	3.75743	1	1	1	1
FBtr0082265	pug-RA	NOTEST	0.044621	NOTEST	0.0124	-2.52749	0.957005	-1.68114	2.39076	2.07491	2.54198	14.8584	3.84982	14.2795	24.4361	1	1	1	1
FBtr0302035	mim-RD	NOTEST	0.044621	NOTEST	0.0124	-1.04757	0.843245	0.17296	1.4003	0.409496	14.6036	0.735972	4.46253	5.72605	5.29943	1	1	1	1
FBtr0088690	Cyp6a13-RA	0.117095	0.044621	0.0868	0.0124	-0.38892	0.969891	0.129717	2.4706	39.5444	68.4023	5.62855	7.41795	11.5921	22.8036	0	1	1	1
FBtr0084387	wda-RA	NOTEST	0.044621	NOTEST	0.0124	-4.27462	0.558222	-2.28278	1.16336	24.4858	13.9391	21.9165	0.455859	1.70775	2.15901	1	1	1	1
FBtr0344030	ctrip-RM	NOTEST	0.044793	NOTEST	0.0125	-3.5398	-0.025781	-2.88923	2.00946	55.0873	74.4764	14.9473	3.63701	1.74079	2.86086	1	1	1	1
FBtr0336727	Sxl-RZ	0.079678	0.044793	0.0416	0.0125	0.086962	0.806677	1.63385	2.38276	65.1974	88.8328	4.84161	6.54013	42.4733	41.1099	1	1	1	1
FBtr0114550	pes-RC	NOTEST	0.044793	NOTEST	0.0125	-2.4313	0.662772	-1.58272	1.2207	7.76251	33.5422	5.90144	5.75979	5.67208	8.2109	1	1	1	1
FBtr0083509	Lgr1-RA	NOTEST	0.044793	NOTEST	0.0125	-3.03598	0.620235	0.15675	1.99172	7.94275	54.7488	6.68855	3.89533	10.3048	12.1462	1	1	1	1
FBtr0070439	egh-RC	0.124741	0.044793	0.0977	0.0125	-0.898525	1.00111	0.190116	3.93329	14.3301	3.96189	20.0968	19.6305	6.06441	6.43565	1	1	1	1
FBtr0073295	DOR-RB	NOTEST	0.044884	NOTEST	0.0126	-1.82977	0.399774	0.028672	2.22501	0.796429	1.8597	1.6603	23.2549	53.7399	50.6042	1	1	1	1
FBtr0332706	Irbp18-RB	NOTEST	0.044884	NOTEST	0.0126	-2.16371	0.500613	-2.09653	0.527622	6.28034	8.38856	15.7227	17.2269	3.03328	14.3049	1	1	0	1
FBtr0331868	Rac1-RB	NOTEST	0.044884	NOTEST	0.0126	-1.68123	0.820315	-1.26506	0.946527	9.13855	8.78454	19.3472	18.8803	61.7733	70.7245	1	1	1	1
FBtr0070216	AMPKalpha-RA	NOTEST	0.044884	NOTEST	0.0126	-3.53912	0.543602	-2.98313	2.23604	23.5498	76.7266	4.47434	3.97805	19.9959	27.9617	1	1	1	1
FBtr0084803	dan-RA	0.080721	0.044884	0.0428	0.0126	-0.098979	0.886505	1.00625	1.69719	2.89649	77.2339	3.02867	5.88164	1.98393	1.26408	1	1	1	1
FBtr0089013	Glo1-RA	0.098086	0.04508	0.0619	0.0127	-0.130606	0.214608	0.082059	0.526686	2.15937	69.1572	3.58212	4.97583	44.2097	51.9941	1	1	1	1
FBtr0302354	alpha-Est9-RC	0.162085	0.04508	0.1602	0.0127	-0.986829	0.511687	-0.730269	1.51548	39.1074	49.6248	3.21873	3.9934	30.0724	34.2691	1	1	1	1
FBtr0073173	CG10866-RA	0.084661	0.04508	0.0471	0.0127	-0.108443	0.712127	0.038269	2.32728	26.7422	0.437505	16.5043	22.8674	5.64108	5.64808	1	1	1	1
FBtr0072694	rho-RA	0.11711	0.04508	0.0869	0.0127	-0.468862	0.879529	0.84058	2.46638	2.44107	97.0693	1.75517	5.47802	16.9936	38.9141	1	1	1	1
FBtr0084847	tobi-RA	0.137928	0.045142	0.1186	0.0128	-0.867904	-0.158856	-0.769407	0.908933	90.789	22.9665	15.6509	12.1267	12.8224	15.2947	1	1	1	1
FBtr0300894	nSyb-RG	0.118258	0.045142	0.088	0.0128	-0.437796	0.738781	0.525347	3.35626	59.9324	14.98	5.15854	6.23741	360.059	256.826	1	1	1	1
FBtr0331443	EndoGI-RC	NOTEST	0.045142	NOTEST	0.0128	-2.99429	-0.55579	-2.72313	0.393633	110.242	40.7493	11.6177	14.8653	11.299	14.943	1	1	1	1
FBtr0078959	CG9780-RA	NOTEST	0.045142	NOTEST	0.0128	-3.10499	0.374623	-0.47616	0.970872	8.55641	71.7976	18.9594	5.54939	52.4432	56.5729	1	1	1	1
FBtr0112836	Btk29A-RE	NOTEST	0.045142	NOTEST	0.0128	-5.65518	0.684917	-1.52179	2.32898	2.10019	10.9181	15.5073	19.2596	1.14056	1.45308	1	1	1	1
FBtr0071340	CG12118-RB	0.090472	0.045142	0.0533	0.0128	-0.095425	0.771971	-0.024077	2.48762	16.3277	15.963	19.2699	19.5843	19.325	22.6628	1	1	1	1
FBtr0335166	Cyp309a1-RB	NOTEST	0.045142	NOTEST	0.0128	0.037413	0.522917	0.171741	2.10359	92.0374	22.2761	16.0256	10.1259	0.958171	3.6644	0	1	1	1
FBtr0089137	Syt7-RA	NOTEST	0.045142	NOTEST	0.0128	-1.13417	0.539044	2.1631	1.59794	11.7421	11.3151	19.8266	19.9516	42.2738	26.7914	1	1	1	1
FBtr0071666	NC2alpha-RA	0.078063	0.045142	0.0402	0.0128	0.148557	0.56513	1.3658	2.38052	5.15378	70.1915	3.51898	5.11126	4.64708	5.73573	1	1	1	1
FBtr0309865	PlexA-RF	NOTEST	0.045335	NOTEST	0.0129	-1.35677	0.405243	-0.88003	0.524952	22.5698	12.4886	13.7061	15.3809	44.5784	46.0373	1	1	1	1
FBtr0113477	CG6006-RC	NOTEST	0.045335	NOTEST	0.0129	-1.87125	0.9375	-0.665465	1.64287	32.7442	8.83475	12.977	4.28802	4.41477	3.29251	1	1	1	1
FBtr0332059	CG6610-RB	NOTEST	0.045335	NOTEST	0.0129	-1.71583	1.11581	-0.426989	2.48125	23.2762	2.99904	20.9019	19.9285	10.8456	15.1249	1	1	1	1
FBtr0083819	Ask1-RB	NOTEST	0.045335	NOTEST	0.0129	-2.9798	0.516927	-1.34506	1.68454	16.0361	31.0272	21.7772	14.7315	0.681857	1.19051	0	1	1	1
FBtr0306301	CG9636-RD	NOTEST	0.045335	NOTEST	0.0129	-3.91328	0.510269	-0.534319	4.16341	11.2498	0.895119	5.81295	1.81631	0.74486	1.15857	0	1	1	1
FBtr0078675	CG2082-RA	NOTEST	0.0455	NOTEST	0.013	-2.58825	-0.686008	0.299691	0.299577	97.1749	82.0997	4.76148	4.86108	5.31809	4.61686	1	1	1	1
FBtr0088306	trsn-RA	NOTEST	0.0455	NOTEST	0.013	-5.23633	0.390311	-2.25271	0.704136	26.9636	75.9634	0.717333	18.0768	5.90215	10.9754	1	1	1	1
FBtr0307295	Appl-RF	0.077057	0.0455	0.0393	0.013	-0.154197	0.362088	0.527545	0.686105	27.4008	55.5901	0.66341	3.90522	8.74996	6.85145	1	1	1	1
FBtr0301140	CG5021-RD	0.125278	0.0455	0.0991	0.013	-0.554712	0.860708	0.494447	0.991457	19.5161	86.6371	1.84209	1.12973	10.1042	11.1389	1	1	0	1
FBtr0300844	CG15067-RB	NOTEST	0.0455	NOTEST	0.013	-1.43894	-0.211221	0.021198	1.13076	90.8906	22.8245	14.8142	10.3918	40.0538	53.7691	1	1	1	1
FBtr0074354	CG9132-RB	NOTEST	0.045743	NOTEST	0.0131	-2.1593	0.783651	-1.18216	1.86956	7.21739	84.9559	3.49265	3.85118	43.4453	47.982	1	1	1	1
FBtr0336486	CG14906-RC	0.093008	0.045743	0.056	0.0131	-0.099821	0.620236	2.74795	1.25343	87.725	77.2434	7.39981	9.50705	4.1382	13.0832	1	1	1	1
FBtr0334646	Hn-RD	NOTEST	0.045743	NOTEST	0.0131	-1.14445	0.752441	0.137178	1.43293	52.3916	9.01839	8.30886	4.01575	9.36987	11.9568	1	1	1	1
FBtr0343375	pigs-RC	NOTEST	0.045959	NOTEST	0.0132	-2.31226	0.938432	-0.426161	4.07768	13.755	3.19797	21.0744	20.0009	8.44129	5.89229	1	1	1	0
FBtr0110872	ATPsynG-RB	0.10173	0.045959	0.0661	0.0132	-0.243	0.717865	0.769871	2.68502	1.48769	1.05016	2.80659	2.50672	390.892	384.715	1	1	1	1
FBtr0334528	f-cup-RH	NOTEST	0.045959	NOTEST	0.0132	-2.31909	0.889678	-1.88582	1.20428	19.2207	75.4507	9.17408	8.95101	2.3072	2.90281	1	1	1	1
FBtr0075787	CG17359-RA	NOTEST	0.045959	NOTEST	0.0132	-1.74983	1.02249	-1.28977	2.27085	22.7897	5.2581	18.9009	18.4686	3.95593	4.92819	1	1	1	1
FBtr0301096	CG42540-RB	NOTEST	0.04612	NOTEST	0.0133	-2.79963	0.488091	-1.49066	0.602604	89.3541	1.71598	11.0658	14.5594	156.36	102.599	1	1	1	1
FBtr0070355	CG32801-RA	NOTEST	0.04612	NOTEST	0.0133	0.340277	0.743787	3.94511	3.1172	80.71	99.183	4.74503	6.67619	0.527417	1.05049	0	1	1	1
FBtr0333702	Cadps-RF	0.107068	0.04612	0.0731	0.0133	-0.369071	0.876372	1.93263	2.6173	2.2648	8.4012	3.58238	3.59518	47.7124	38.4243	1	1	1	1
FBtr0072745	CG12004-RA	0.090226	0.04612	0.053	0.0133	-0.1723	0.749278	0.314214	3.56386	4.55152	7.68787	5.2112	5.23156	41.2619	61.5521	1	1	1	1
FBtr0088909	Corin-RB	NOTEST	0.046227	NOTEST	0.0134	-1.44145	0.400098	-0.882731	1.01552	11.1313	72.0985	8.17064	2.95385	2.88334	3.45047	1	1	1	1
FBtr0333813	pain-RB	0.108248	0.046227	0.075	0.0134	-0.272353	0.856837	0.853431	1.05965	3.28975	13.1656	4.44231	6.41665	6.71279	13.0992	1	1	1	1
FBtr0077706	CG31689-RD	NOTEST	0.046227	NOTEST	0.0134	-1.21182	0.846237	-0.937738	1.35591	54.2806	71.7514	7.41544	5.51446	3.30844	4.54245	1	1	0	0
FBtr0081988	D1-RA	NOTEST	0.046227	NOTEST	0.0134	-2.4001	0.987364	-0.554131	2.61306	23.326	1.32289	17.5504	21.3035	11.5606	12.3764	1	1	1	1
FBtr0075774	CG6833-RA	NOTEST	0.046227	NOTEST	0.0134	-1.95962	0.823389	-1.35986	2.21206	38.535	58.5044	20.2219	2.85166	1.62933	1.94176	1	1	0	1
FBtr0340352	rad-RK	NOTEST	0.046227	NOTEST	0.0134	-5.4732	0.712977	-0.467886	2.33826	54.712	1.90906	4.56146	2.23022	1.65015	1.46152	1	1	1	1
FBtr0334612	Nrx-1-RH	NOTEST	0.046227	NOTEST	0.0134	-5.60311	0.90743	-1.33641	1.58369	87.5984	5.79408	9.44684	4.19993	0.164884	4.51985	0	1	0	0
FBtr0081098	CG10343-RA	0.077935	0.046386	0.04	0.0135	0.118766	0.372615	0.39574	1.5617	26.9855	84.7855	23.7202	23.0868	9.56339	10.8259	1	1	1	1
FBtr0083201	Fbxl7-RA	NOTEST	0.046386	NOTEST	0.0135	-3.7842	0.580417	-1.1786	0.790454	92.5501	49.3113	4.81094	3.46512	1.76496	1.99636	1	1	1	1
FBtr0073443	Dlic-RD	NOTEST	0.046596	NOTEST	0.0136	-2.82002	0.655888	-1.83755	2.06927	76.7781	91.4285	2.62254	3.98122	41.3665	46.7409	1	1	1	1
FBtr0081846	stck-RC	0.122877	0.046596	0.0946	0.0136	-0.48106	0.942524	0.883555	1.83023	13.4334	101.469	8.97771	7.47595	2.89989	11.2137	1	1	1	1
FBtr0113030	jp-RC	NOTEST	0.046596	NOTEST	0.0136	-1.25127	0.783126	-0.367112	0.903663	4.09537	6.50418	16.3622	17.8229	31.0932	22.5876	1	1	1	1
FBtr0333325	Atpalpha-RK	0.08175	0.046596	0.044	0.0136	0.11838	1.06587	0.730704	2.79127	23.4149	12.3097	19.8023	20.0896	1.80241	1.09251	1	1	1	1
FBtr0306939	CG43340-RK	NOTEST	0.046596	NOTEST	0.0136	-2.042	0.84594	-1.41527	3.35208	17.3623	3.50057	5.79592	3.92736	5.80013	6.53652	1	1	1	1
FBtr0344009	CG5916-RB	NOTEST	0.046673	NOTEST	0.0137	-2.05737	0.800325	-1.04167	1.4712	15.1379	11.4419	19.3298	19.3652	8.91653	7.13396	0	1	1	1
FBtr0340271	CG30109-RB	NOTEST	0.046673	NOTEST	0.0137	-1.38158	0.993202	1.03838	4.21976	35.7859	8.26667	15.2013	20.63	4.42176	6.86562	1	1	1	1
FBtr0308791	sm-RU	NOTEST	0.046673	NOTEST	0.0137	-2.0373	0.934929	-1.5173	1.18604	74.6196	12.7795	18.5188	18.334	1.47335	2.59438	1	1	1	1
FBtr0072349	Letm1-RC	NOTEST	0.046673	NOTEST	0.0137	-1.47812	0.321371	0.550405	0.836582	10.2933	9.0197	19.6898	2.0857	0.970615	2.00486	0	1	1	1
FBtr0088692	rgr-RA	0.091518	0.046673	0.0543	0.0137	0.007394	0.903303	5.82373	3.30607	9.7358	31.9442	19.2431	21.048	7.46591	7.53131	1	1	1	1
FBtr0332738	RhoGEF64C-RB	NOTEST	0.046673	NOTEST	0.0137	-2.21691	0.578831	0.106909	2.35371	35.6471	8.17307	2.27341	3.94997	1.56396	2.03459	1	1	1	1
FBtr0080993	CG15143-RA	NOTEST	0.046673	NOTEST	0.0137	2.70041	0.819935	3.26828	3.73965	1.66701	29.0505	21.0731	21.6028	0.649822	1.62987	0	1	1	1
FBtr0100660	kuz-RC	NOTEST	0.046723	NOTEST	0.0138	-0.849335	0.567079	0.780063	1.94525	77.998	94.2671	9.19416	9.4392	20.5389	18.9477	0	1	1	1
FBtr0083866	CG5023-RA	NOTEST	0.046723	NOTEST	0.0138	-1.16515	0.617608	-0.520765	0.855746	1.36195	16.3863	1.98183	6.13411	27.0587	12.6807	1	1	1	1
FBtr0100164	RpL13-RB	0.125558	0.046723	0.0998	0.0138	-0.610066	0.214915	0.519865	1.08572	26.9869	11.9007	3.98121	6.33275	473.767	609.554	1	1	1	1
FBtr0070468	sgg-RE	NOTEST	0.046723	NOTEST	0.0138	-2.30351	0.672857	-1.19247	0.824421	6.4781	8.47963	18.2319	18.0454	10.1209	13.445	1	1	1	1
FBtr0334496	CG9757-RB	NOTEST	0.046723	NOTEST	0.0138	-1.60067	0.770973	1.7364	1.25942	3.5176	1.73399	23.166	20.7749	0.192374	3.82628	0	1	0	1
FBtr0070776	CG16756-RA	0.116586	0.046723	0.0862	0.0138	-0.441494	0.694153	1.10351	2.2758	51.2566	67.9563	8.88743	8.0996	153.906	143.074	1	1	1	1
FBtr0330329	Ack-like-RA	0.087417	0.046723	0.0501	0.0138	-0.009386	0.836219	1.90232	1.89552	9.48873	5.83158	1.88151	2.54323	2.20866	3.50191	0	1	1	1
FBtr0085468	Dop1R2-RB	NOTEST	0.046876	NOTEST	0.0139	-4.78769	0.472155	0.28249	1.18951	6.6303	5.52556	0.221097	0.548286	1.41417	1.77134	1	1	1	1
FBtr0340473	CG2972-RB	0.092764	0.046876	0.0558	0.0139	-0.099278	0.632491	1.09328	2.8719	72.4419	4.88336	18.3544	17.3833	10.704	11.7948	1	1	1	1
FBtr0070874	Efr-RA	NOTEST	0.046876	NOTEST	0.0139	-4.87886	0.198615	-2.6629	2.68502	20.2328	81.203	3.32898	3.40853	15.3969	15.7861	1	1	1	1
FBtr0078050	Plc21C-RD	NOTEST	0.046876	NOTEST	0.0139	-1.11623	0.643374	0.036277	2.24811	4.93757	94.5032	5.37915	5.85834	41.4417	35.7992	1	1	1	1
FBtr0300702	CG12567-RD	0.094754	0.046876	0.0578	0.0139	-0.033521	0.528886	0.969416	1.51158	8.05085	21.6477	18.6646	18.9391	17.2428	15.5074	1	1	1	1
FBtr0300130	CG3894-RC	0.098324	0.047003	0.0622	0.014	-0.141678	1.06165	0.727268	2.08916	6.13589	4.46734	2.95609	2.62888	6.83889	9.45768	1	1	1	1
FBtr0340452	CG10737-RW	NOTEST	0.047003	NOTEST	0.014	-2.61333	0.850543	-1.75143	1.08508	33.573	3.79076	1.52306	4.74397	0.251594	1.05605	0	1	1	1
FBtr0081118	CG33120-RA	NOTEST	0.047003	NOTEST	0.014	-6.00523	0.553557	-0.576614	1.66001	38.6376	47.4397	8.14753	4.38794	65.2818	67.5781	0	1	1	1
FBtr0075509	GXIVsPLA2-RA	NOTEST	0.047003	NOTEST	0.014	-2.2154	0.710538	-1.43708	0.952827	10.573	17.3187	21.5792	0.422295	7.87296	14.517	1	1	1	1
FBtr0331685	NPF-RB	NOTEST	0.047003	NOTEST	0.014	-6.31019	0.631927	0.951837	1.39351	9.15694	94.9856	18.5377	15.944	11.8675	11.852	1	1	1	1
FBtr0071671	CG10307-RA	NOTEST	0.047102	NOTEST	0.0141	-2.02078	0.083467	0.124391	2.66552	26.5107	0.112436	17.1811	23.3293	2.61075	2.7408	1	1	1	1
FBtr0088695	Gle1-RA	NOTEST	0.047102	NOTEST	0.0141	1.61803	0.004443	2.31292	1.05898	5.44887	3.30991	22.1275	22.5587	3.65736	3.77368	0	1	1	1
FBtr0333402	Iml1-RE	NOTEST	0.047278	NOTEST	0.0142	-4.47267	0.961559	4.39742	1.43099	78.7613	5.43483	21.4928	18.5166	1.94355	2.58535	1	1	1	1
FBtr0080915	mdy-RA	0.0925	0.047278	0.0555	0.0142	-0.396661	0.577941	1.91949	2.14333	18.889	0.558096	22.5874	0.107283	3.81788	7.18313	1	1	1	1
FBtr0090026	MRP-RN	NOTEST	0.047278	NOTEST	0.0142	-1.6197	0.63428	1.85345	1.50327	15.0898	17.847	8.60013	8.96088	1.08984	2.18954	1	1	1	1
FBtr0086681	Dp1-RE	NOTEST	0.047278	NOTEST	0.0142	-1.2328	0.733952	0.125236	2.18388	29.3085	8.43737	14.7178	21.6733	1.48544	1.30784	1	1	1	1
FBtr0070948	pigs-RA	NOTEST	0.047375	NOTEST	0.0143	-1.06259	0.437929	-0.395957	5.72311	0.951079	89.4695	2.1293	5.24082	1.42375	1.07605	1	1	0	0
FBtr0071933	CG2852-RA	NOTEST	0.047375	NOTEST	0.0143	-1.46879	0.70136	-1.16707	2.92211	3.28403	7.73779	2.64173	3.6325	118.284	163.965	1	1	1	1
FBtr0078440	CG7407-RA	0.085347	0.047375	0.0481	0.0143	-0.110783	0.883277	1.28476	1.45679	12.3384	51.7158	20.599	18.7575	20.4843	13.91	1	1	1	1
FBtr0079176	eIF4A-RC	NOTEST	0.047375	NOTEST	0.0143	-2.12067	0.926741	0.711217	1.67219	27.8716	3.97032	0.550793	21.0969	131.751	205.864	1	1	1	1
FBtr0078183	in-RA	NOTEST	0.047375	NOTEST	0.0143	0.001465	0.382126	0.864525	0.66207	69.9859	70.1006	8.47123	6.91212	0.907604	1.11562	0	1	1	1
FBtr0079467	CG5181-RA	NOTEST	0.047575	NOTEST	0.0144	-1.04979	0.465888	-0.911794	0.673368	21.5867	11.3031	15.4146	17.777	13.0509	14.557	1	1	1	1
FBtr0072374	CG3594-RA	0.090249	0.047575	0.0531	0.0144	-0.055366	0.664595	1.3566	2.30279	1.1149	32.7981	21.6922	22.4096	1.5681	2.47369	1	1	1	1
FBtr0071272	Moe-RC	NOTEST	0.047575	NOTEST	0.0144	-3.06995	0.72891	-1.38792	3.74426	34.9971	7.54499	18.4264	5.35964	2.56659	5.02716	1	1	1	1
FBtr0089233	4E-T-RC	0.083613	0.047775	0.0458	0.0145	-0.040943	-0.006878	1.37225	0.647496	47.7582	50.2537	12.8473	15.4564	12.4092	12.3988	1	1	1	1
FBtr0307540	mmd-RE	NOTEST	0.047775	NOTEST	0.0145	-1.48254	0.15859	1.08255	5.01163	1.97536	0.402454	2.79388	1.55306	10.1997	9.14308	1	1	1	1
FBtr0070351	eIF2Bepsilon-RB	0.100978	0.047775	0.0654	0.0145	-0.209196	0.740497	2.78564	2.64444	60.8418	28.9791	5.07869	10.7479	14.2759	18.7169	1	1	1	1
FBtr0080146	YL-1-RA	0.107802	0.047775	0.0741	0.0145	-0.470496	0.68895	0.169379	0.924794	5.87482	4.07638	1.3777	2.02493	2.07917	2.44252	1	1	1	1
FBtr0308892	CG40498-RG	0.091137	0.04779	0.0539	0.0146	-0.041988	0.810151	1.50798	1.19988	3.82377	19.0248	3.29875	5.60005	9.13399	4.93842	1	1	1	1
FBtr0072152	or-RA	0.077827	0.04779	0.0399	0.0146	-0.251057	0.582972	0.625139	0.913268	1.41971	23.9127	22.841	0.762502	25.2415	30.1397	1	1	1	1
FBtr0088014	Oda-RC	0.153558	0.04779	0.1458	0.0146	-0.889941	1.01927	-0.536538	1.79791	2.16086	5.34785	3.0796	4.64268	182.165	240.084	1	1	1	1
FBtr0339789	Pp2A-29B-RE	NOTEST	0.04779	NOTEST	0.0146	-4.98185	0.571731	-1.5701	1.9538	23.449	43.9219	10.4557	14.3524	5.86465	5.98311	1	1	1	1
FBtr0303225	CG17002-RC	NOTEST	0.04779	NOTEST	0.0146	-1.99089	0.070637	-1.40993	1.21686	93.014	17.0791	22.6821	7.09938	1.29895	1.98165	1	1	1	1
FBtr0083590	PKD-RB	NOTEST	0.04779	NOTEST	0.0146	-2.30092	0.807421	-0.514368	2.22253	0.149933	29.39	0.847955	23.6195	3.47931	3.24033	1	1	1	1
FBtr0079606	CG7778-RA	NOTEST	0.047923	NOTEST	0.0147	-1.90629	0.838105	-1.7787	0.948492	21.8854	77.0835	8.72996	8.21758	24.4124	36.3146	1	1	1	1
FBtr0100580	ewg-RF	0.111398	0.047923	0.0792	0.0147	-0.404926	0.725539	0.346591	1.59623	8.96292	8.30217	19.2986	18.2079	19.3585	14.1808	1	1	1	1
FBtr0301639	stmA-RC	0.105964	0.047923	0.0717	0.0148	-0.206269	0.398986	0.44518	0.678946	2.24218	0.945003	23.5194	0.034213	12.8931	8.22512	1	1	1	1
FBtr0076476	CG3448-RB	NOTEST	0.047923	NOTEST	0.0148	-2.10276	0.907957	0.916585	1.90511	25.1034	71.9039	17.8777	13.2854	3.913	14.3999	1	1	1	1
FBtr0300267	heph-RS	NOTEST	0.047923	NOTEST	0.0147	-2.06999	0.004754	1.57927	2.97098	3.32543	0.433599	4.35969	1.43496	1.86548	1.49478	1	1	1	1
FBtr0086640	CG15093-RA	NOTEST	0.047923	NOTEST	0.0148	-6.12492	1.01326	-0.628384	1.65613	30.5313	18.0144	17.0079	2.86446	0.938226	1.23875	0	1	1	0
FBtr0075810	Tgi-RB	NOTEST	0.047923	NOTEST	0.0147	-2.26299	0.754811	-1.11252	1.65206	83.3654	108.453	21.5306	10.7226	4.0998	5.84038	1	1	1	1
FBtr0340490	CG44437-RA	NOTEST	0.047923	NOTEST	0.0148	-1.00635	0.942733	5.16448	1.35844	2.34783	98.0619	3.62927	4.90778	6.11726	4.40229	1	1	1	1
FBtr0331866	CG2211-RB	NOTEST	0.047923	NOTEST	0.0148	-4.27207	0.734104	-2.4744	2.47448	12.009	1.48135	19.7397	21.6107	3.99774	5.74003	1	1	1	1
FBtr0082487	Ect3-RA	0.110317	0.047923	0.0778	0.0148	-0.309614	0.571994	2.40889	2.01275	10.1815	19.608	21.6509	22.2582	19.959	13.297	1	1	1	1
FBtr0332102	E(bx)-RH	NOTEST	0.047923	NOTEST	0.0148	-2.40617	0.603035	-1.32881	2.48074	61.1912	2.83305	17.4453	20.8716	2.88912	2.41427	1	1	1	1
FBtr0077417	Clect27-RA	NOTEST	0.048117	NOTEST	0.0149	-2.48709	0.979231	1.43379	2.28643	4.14671	3.45402	0.479331	20.0646	40.7169	30.4251	0	1	1	1
FBtr0336997	CG30491-RB	NOTEST	0.048117	NOTEST	0.0149	-0.672595	0.507909	2.44905	3.06785	3.43028	1.49674	19.4847	22.6351	6.63806	7.60372	0	1	1	1
FBtr0330324	CG43740-RC	NOTEST	0.048117	NOTEST	0.0149	1.32162	0.445786	2.01672	2.87308	81.8334	69.8373	4.27959	3.46358	4.34661	6.50103	0	1	1	1
FBtr0082638	Hsp70Bc-RA	NOTEST	0.048117	NOTEST	0.0149	-2.00621	0.724303	-1.02925	4.2907	19.3352	84.8641	14.0659	10.3703	0.304099	1.18577	0	1	1	1
FBtr0085458	Pcd-RA	0.147737	0.048207	0.1354	0.015	-0.825172	0.654088	-0.490843	1.29291	2.56745	67.1977	1.96233	4.50424	24.3208	30.3796	1	1	1	1
FBtr0086245	Fem-1-RA	NOTEST	0.048207	NOTEST	0.015	-4.5438	0.259688	-0.127364	0.67753	55.1535	6.9903	6.67129	2.96206	5.34363	10.9645	1	1	1	1
FBtr0079147	Gpdh1-RC	0.12969	0.048207	0.1062	0.015	-0.496759	0.591804	2.14932	3.11164	12.2357	1.05714	4.76767	2.12971	94.0077	42.0958	1	1	1	1
FBtr0079313	Tsp-RC	NOTEST	0.048207	NOTEST	0.015	-2.94907	0.649472	1.35797	2.24751	2.63475	93.9682	14.819	6.90538	2.93417	4.7122	1	1	0	0
FBtr0080009	Cnot4-RA	NOTEST	0.048207	NOTEST	0.015	-3.35002	0.142838	0.652414	1.5061	28.4608	0.029865	17.6835	0.110701	0.866958	2.46869	0	1	1	1
FBtr0077909	Eno-RA	0.11702	0.048207	0.0867	0.015	-0.63265	0.60168	-0.123773	0.77987	43.9746	82.2867	2.54713	4.63505	131.556	174.53	1	1	1	1
FBtr0081397	Hr38-RB	NOTEST	0.048207	NOTEST	0.015	0.006246	0.682937	0.232904	2.7784	41.6099	85.0927	5.72102	9.47391	0.828526	1.17602	0	1	1	1
FBtr0346162	CG9747-RB	NOTEST	0.048207	NOTEST	0.015	-2.9091	0.235376	-2.88138	1.30789	42.9332	77.9335	8.23601	4.66836	4.51264	5.40165	1	1	1	1
FBtr0347555	udd-RB	NOTEST	0.048425	NOTEST	0.0151	-1.95714	0.751341	-0.277502	1.62209	3.54243	1.65802	3.89544	1.84225	9.10427	9.59876	1	1	1	1
FBtr0080768	Gli-RD	NOTEST	0.048668	NOTEST	0.0152	-2.42795	0.732564	-0.908495	1.63959	9.83323	85.7151	7.25059	10.0396	3.69593	8.26039	1	1	1	1
FBtr0075198	Pep-RA	NOTEST	0.048668	NOTEST	0.0152	-2.92068	0.678701	1.3181	2.70021	15.6796	16.7852	21.1065	20.3752	16.7477	13.6919	1	1	1	1
FBtr0083143	Act88F-RA	NOTEST	0.048668	NOTEST	0.0152	-1.41033	0.679991	-0.391508	1.91204	24.5346	78.0348	23.3801	3.90365	2.54418	2.19464	1	1	1	1
FBtr0333889	Fhos-RJ	NOTEST	0.048728	NOTEST	0.0153	-1.01752	0.660278	0.295919	1.12543	12.082	23.3546	22.8066	2.2214	1.40064	1.61652	1	1	1	1
FBtr0090019	MRP-RG	NOTEST	0.048728	NOTEST	0.0153	-3.6144	0.886222	-0.877584	2.42982	68.9689	19.0578	6.13583	6.61876	0	1.93299	0	1	0	0
FBtr0089356	lola-RQ	NOTEST	0.048728	NOTEST	0.0153	-2.65113	0.607571	0.195595	1.95536	18.2086	19.9292	10.3377	8.94421	3.53824	4.23606	1	1	1	1
FBtr0076553	Galk-RA	NOTEST	0.048728	NOTEST	0.0153	-2.48597	0.806626	2.96983	2.84747	64.9819	68.8633	6.60481	8.26847	12.0653	13.1425	1	1	1	1
FBtr0086061	scaf-RA	NOTEST	0.048728	NOTEST	0.0153	-4.01915	0.486433	0.275433	2.46741	1.13473	28.4085	0.2588	0.767828	12.206	14.3244	1	1	1	1
FBtr0074383	CG16700-RA	0.103384	0.048728	0.0682	0.0153	-0.278237	0.582942	0.939961	0.955866	4.22626	23.7315	12.1321	15.294	12.0371	13.4681	0	1	1	1
FBtr0305339	Cks85A-RB	NOTEST	0.048728	NOTEST	0.0153	-6.11642	0.82801	-2.04369	1.35985	4.58685	2.75284	15.0345	4.05359	0.953499	1.06458	0	1	0	0
FBtr0333718	shi-RO	NOTEST	0.048814	NOTEST	0.0154	-2.47546	0.753996	-1.00963	1.52898	7.15087	6.44907	18.2452	17.1658	125.851	76.1853	1	1	1	1
FBtr0299566	CG14710-RB	NOTEST	0.048814	NOTEST	0.0154	-1.79755	0.604145	-1.004	4.03826	37.0535	4.75432	1.53796	23.5052	2.42335	2.89524	1	1	1	1
FBtr0072972	Pgant6-RA	NOTEST	0.048814	NOTEST	0.0154	-2.64488	0.660258	1.2942	2.29884	78.614	30.2872	2.80544	0.0053	3.06785	3.15194	0	1	1	1
FBtr0074121	shi-RA	NOTEST	0.048814	NOTEST	0.0154	-1.30622	0.565385	-0.619159	3.14238	44.4197	0.79316	7.35083	0.943451	1.76628	1.48449	1	1	0	1
FBtr0343331	CG4593-RB	NOTEST	0.048814	NOTEST	0.0154	-1.5782	0.975716	-0.445529	2.20429	42.3172	5.16789	1.92861	0.914621	4.28996	5.9009	1	1	1	1
FBtr0335186	CG8475-RC	0.120907	0.048814	0.092	0.0154	-0.585336	0.735417	0.320321	0.966555	28.562	4.2842	10.8458	4.03513	14.4307	20.4648	1	1	1	1
FBtr0343537	Usp30-RB	NOTEST	0.049053	NOTEST	0.0155	-3.92639	0.227297	-1.55642	0.406357	15.2075	83.7987	5.77409	4.30371	12.8316	14.5486	0	1	1	1
FBtr0089192	Arf102F-RA	NOTEST	0.049214	NOTEST	0.0156	-2.58294	0.290873	-2.36174	0.508165	9.14033	11.8096	16.8233	17.8205	29.9382	41.6231	1	1	1	1
FBtr0083581	CG7675-RA	NOTEST	0.049214	NOTEST	0.0156	-2.28612	0.950545	-0.007743	3.49777	5.08567	9.8129	5.11033	3.3144	13.4876	50.5502	1	1	1	1
FBtr0070706	ctp-RA	NOTEST	0.049426	NOTEST	0.0157	-1.0379	0.550202	-0.743642	1.34091	10.6479	75.7134	2.17102	2.71814	82.8406	113.341	1	1	1	1
FBtr0084707	CG7016-RA	0.115207	0.049426	0.0845	0.0157	-0.311239	0.692788	0.102059	0.833957	77.1225	82.211	6.68932	6.92684	17.1067	25.155	1	1	1	1
FBtr0078870	CG1129-RB	0.077005	0.049426	0.0392	0.0157	0.041803	0.665972	0.869553	1.55428	11.2785	103.389	5.06402	6.41399	17.4035	21.779	1	1	1	1
FBtr0343535	CG6903-RB	NOTEST	0.049534	NOTEST	0.0158	-2.25597	0.260773	-0.385226	1.14095	40.5435	49.1276	7.52801	4.71682	11.9914	13.5355	0	1	1	1
FBtr0074617	wgn-RA	0.097888	0.049534	0.0617	0.0158	-0.378907	0.481663	0.370263	0.969584	5.20259	8.07685	17.5279	18.9248	18.5063	17.9154	1	1	1	1
FBtr0304680	unc-104-RG	NOTEST	0.049534	NOTEST	0.0158	-3.04083	0.74579	-1.97375	0.936959	3.44554	85.7192	4.13864	5.10569	19.0316	20.6334	1	1	1	1
FBtr0081628	CG1979-RA	NOTEST	0.049534	NOTEST	0.0158	-0.099628	0.533014	2.21089	3.84423	46.2886	78.4047	9.21195	9.67902	0.919041	1.36312	0	1	1	1
FBtr0077341	CG17068-RA	NOTEST	0.049534	NOTEST	0.0158	-1.42192	0.506285	-0.589581	0.866447	13.2704	7.46282	20.5721	17.4753	3.43113	4.75473	1	1	1	1
FBtr0300886	Gyf-RH	NOTEST	0.049692	NOTEST	0.0159	-1.22762	0.698969	-1.07387	2.05757	93.59	4.18267	19.3759	19.0767	43.3199	44.9137	1	1	1	1
FBtr0071793	Vrp1-RA	0.119488	0.049692	0.0901	0.0159	-0.574472	0.582054	0.653149	1.90654	43.705	4.48062	5.67382	3.84939	2.36955	6.00509	1	1	1	1
FBtr0340023	CG42372-RC	NOTEST	0.049692	NOTEST	0.0159	-2.22594	0.435607	-0.055539	1.66487	94.9097	22.1138	22.4892	22.8309	4.14891	5.62002	1	1	1	1
FBtr0087789	sug-RA	NOTEST	0.049797	NOTEST	0.016	-3.06917	0.59311	-0.867504	1.55369	13.6544	3.96146	17.5305	2.797	13.0273	18.2566	1	1	1	1
FBtr0332979	CG18869-RB	NOTEST	0.049797	NOTEST	0.016	-1.91104	0.69586	-0.809685	1.13104	94.1492	10.6067	11.6689	6.18514	0.211136	2.10382	0	1	0	1
FBtr0081967	CG11986-RA	NOTEST	0.049797	NOTEST	0.016	-2.41749	0.649793	0.124378	1.02354	19.0008	21.8861	17.8516	22.1325	1.46864	1.71805	1	1	1	1
FBtr0085414	dgt6-RA	NOTEST	0.049797	NOTEST	0.016	-2.77958	0.798951	-0.440913	0.861751	99.3115	7.21879	11.9222	19.8783	0.794609	1.40837	0	1	1	1
FBtr0088119	CG7745-RA	NOTEST	0.049797	NOTEST	0.016	-3.46558	0.629556	-0.473049	2.1576	66.0508	23.2405	22.7389	23.5583	3.9502	4.84258	1	1	1	1
FBtr0307344	CG33199-RB	NOTEST	0.049797	NOTEST	0.016	-2.98769	0.783621	-2.50915	1.38043	6.00826	7.24873	17.2179	17.6267	95.3933	53.0799	1	1	1	1

## Sheet: NR_A2A
geneID	symbol	yQvalue	oQvalue	yPvalue	oPvalue	yRP24	oRP24	ySP	oSP	yPVEC	oPVEC	yPhase	oPhase	yMedian	oMedian	yDetectable	oDetectable	yNonZero	oNonzero
FBtr0333191	CG9297-RC	NOTEST	NOTEST	NOTEST	NOTEST	0	-2.16915	0	-0.264436	0	95.9695	0	11.9962	0	0	0	0	0	0
FBtr0077629	CG8814-RA	0.108418	0.101397	0.0752	0.0673	-0.77663	-0.228872	0.631072	2.5457	23.7645	3.52343	3.00393	4.31736	11.091	14.3535	1	1	1	1
FBtr0077628	CG8813-RA	NOTEST	NOTEST	NOTEST	NOTEST	-0.501591	-1.4164	0.715873	0.736188	59.4538	6.91854	13.6655	5.94604	0.056846	0.168654	0	0	0	0
FBtr0077623	RpS21-RB	NOTEST	NOTEST	NOTEST	NOTEST	0	0	0	0	0	0	0	0	0	0	0	0	0	0
FBtr0077622	RpS21-RD	NOTEST	NOTEST	NOTEST	NOTEST	-2.05723	-5.05832	0.053423	-0.012109	42.3904	35.645	7.89514	2.62058	0.560561	0.722397	0	0	0	0
FBtr0077621	RpS21-RA	NOTEST	NOTEST	NOTEST	NOTEST	-4.27012	-3.39932	0.470329	0.864382	25.4108	9.55964	2.53688	16.6711	1845.2	2055.53	1	1	1	1
FBtr0077627	CG2991-RC	NOTEST	NOTEST	NOTEST	NOTEST	-2.23151	-1.12734	-0.910543	1.95354	14.7875	90.4037	21.4078	19.9108	5.00336	6.18891	1	1	1	1
FBtr0077626	CG2991-RB	NOTEST	0.081642	NOTEST	0.043	-6.72796	0.028509	-2.2423	2.3407	11.167	77.6634	0.623035	1.92637	20.2905	26.57	1	1	1	1
FBtr0077625	CG2991-RA	0.152343	NOTEST	0.1436	NOTEST	-0.889241	-3.02527	-0.509852	-0.571935	48.0154	74.5604	0.049572	8.44454	10.1476	9.04304	1	1	1	1
FBtr0072052	LS2-RA	NOTEST	NOTEST	NOTEST	NOTEST	-2.65084	-4.33318	-0.456169	-0.523763	79.9055	10.6667	2.55643	20	0	0	0	0	0	0
FBtr0072051	yip3-RB	NOTEST	NOTEST	NOTEST	NOTEST	0	0	0	0	0	0	0	0	0	0	0	0	0	0
FBtr0072050	yip3-RA	NOTEST	NOTEST	NOTEST	NOTEST	0	0	0	0	0	0	0	0	0	0	0	0	0	0
FBtr0072057	CG13559-RA	0.10348	NOTEST	0.0685	NOTEST	-0.202428	-2.23729	2.24302	1.73853	14.7558	0.264459	7.45962	1.19303	6.94759	6.0586	1	1	1	1
FBtr0072056	CG13558-RA	NOTEST	NOTEST	NOTEST	NOTEST	-1.9505	-2.02373	-0.243322	-1.32677	32	94.4579	12	7.93467	0	0	0	0	0	0
FBtr0072059	Gr59f-RA	NOTEST	NOTEST	NOTEST	NOTEST	-3.2473	-4.23506	-2.76022	0.644816	44.1856	86.9905	4.25756	5.5604	0.047555	0.104775	0	0	0	0
FBtr0072058	mi-RA	0.078042	0.139549	0.0401	0.124	0.119963	-0.715064	1.90784	2.50569	13.9742	18.5086	21.1389	21.4641	6.46176	7.13537	0	1	1	1
FBtr0088225	Prosbeta5-RA	NOTEST	NOTEST	NOTEST	NOTEST	-0.866949	-2.72828	1.46071	1.2657	9.8073	21.6492	22.9414	22.7865	20.4796	32.7135	0	0	1	1
FBtr0088224	Prosbeta5-RB	NOTEST	NOTEST	NOTEST	NOTEST	-2.16409	-1.2224	-0.262534	-0.584319	74.6667	7.94236	4	18.0457	0	0	0	0	0	0
FBtr0088221	CG12935-RA	NOTEST	NOTEST	NOTEST	NOTEST	-2.15294	0	-0.261573	0	42.6667	0	16	0	0	0	0	0	0	0
FBtr0088223	CG7222-RA	NOTEST	NOTEST	NOTEST	NOTEST	-3.24531	-2.56318	-1.52231	-1.6395	46.5656	14.4766	11.0363	16.1861	20.0178	21.1315	0	0	1	1
FBtr0088222	mms4-RA	NOTEST	NOTEST	NOTEST	NOTEST	-3.64919	-0.363594	-1.1552	0.461726	38.0828	27.0353	14.821	20.6402	0.074433	0.191335	0	0	0	0
FBtr0308321	CG32809-RE	NOTEST	NOTEST	NOTEST	NOTEST	0	0	0	0	0	0	0	0	0	0	0	0	0	0
FBtr0308320	CG14797-RC	NOTEST	NOTEST	NOTEST	NOTEST	-2.97214	-2.61889	1.31012	-1.56654	30.7254	18.0131	14.1648	21.9486	0.016803	0.016665	0	0	0	0
FBtr0308322	CG32809-RF	NOTEST	NOTEST	NOTEST	NOTEST	-1.58549	-1.10195	-1.15735	1.73763	84.0028	87.6468	9.99707	8.2047	4.95658	5.28004	1	1	1	1
FBtr0308325	mud-RF	NOTEST	NOTEST	NOTEST	NOTEST	-1.98808	-1.19302	0.494317	1.87081	33.9112	10.6687	16.8709	20.0008	0	0	0	0	0	0
FBtr0308324	CG32809-RH	NOTEST	NOTEST	NOTEST	NOTEST	-7.03008	-1.52518	-2.67176	1.95153	11.6018	87.0494	3.88402	3.33287	1.65966	1.50792	1	1	1	1
FBtr0308327	mud-RH	NOTEST	NOTEST	NOTEST	NOTEST	-2.68187	-1.0615	-0.526932	-0.865771	72.9774	2.64069	7.21077	3.35008	0	0	0	0	0	0
FBtr0308326	mud-RG	NOTEST	NOTEST	NOTEST	NOTEST	-1.63928	-2.81063	-1.15494	1.40238	39.3678	17.3965	19.4626	6.67857	0.000734	0.081825	0	0	1	1
FBtr0308329	mud-RJ	NOTEST	NOTEST	NOTEST	NOTEST	-3.67849	-2.81916	0.5536	-0.659901	81.7878	12.1852	1.67088	19.3891	0.0432	0.10895	0	0	0	0
FBtr0308328	mud-RI	NOTEST	NOTEST	NOTEST	NOTEST	0	-1e-06	0	0	0	74.6667	0	4	0	0	0	0	0	0
FBtr0085138	spz-RB	NOTEST	NOTEST	NOTEST	NOTEST	-2.67879	-1.06709	-1.55408	0.455078	21.1421	11.9548	13.6613	5.24042	0	0.281183	0	0	0	0
FBtr0085139	spz-RC	NOTEST	NOTEST	NOTEST	NOTEST	0.478728	1.0985	0.901568	1.73732	16.8437	84.5011	9.52126	10.5166	0.969324	0.783016	0	0	0	0
FBtr0085132	gb-RA	NOTEST	NOTEST	NOTEST	NOTEST	-1.23347	-2.17097	-0.58198	-0.263585	47.7204	42.6347	13.8223	16.0028	0	0	0	0	0	0
FBtr0085133	caix-RA	NOTEST	NOTEST	NOTEST	NOTEST	-2.79624	-1.5551	-1.24087	1.67448	99.8427	72.7048	11.1751	6.19517	45.1598	40.1339	1	1	1	1
FBtr0085130	CG6059-RA	NOTEST	NOTEST	NOTEST	NOTEST	-1.63942	-0.764415	1.03252	0.727687	60.3669	12.2105	16.6087	4.07941	0.036835	0.065482	0	0	1	1
FBtr0085131	CG6066-RA	NOTEST	NOTEST	NOTEST	NOTEST	-2.27657	-4.07248	-1.01112	-0.73915	66.6625	23.6631	1.98202	11.5366	1.59295	3.57693	1	0	1	1
FBtr0085136	Cpr97Ea-RA	NOTEST	NOTEST	NOTEST	NOTEST	-1.03997	-1.069	2.36652	0.264645	73.8628	9.85405	3.8917	19.6852	0.005063	0.001909	0	0	0	0
FBtr0085137	spz-RA	NOTEST	NOTEST	NOTEST	NOTEST	-3.49354	-5.09853	-1.45624	0.649614	58.3962	23.238	5.17767	19.5911	0	0.0003	0	0	0	0
FBtr0085135	Cpr97Eb-RA	NOTEST	NOTEST	NOTEST	NOTEST	-2.68571	0.323994	-2.25496	0.712707	86.3224	1.14032	10.1182	22.9953	1.32128	0.560006	1	0	1	1
FBtr0332234	bru2-RM	NOTEST	NOTEST	NOTEST	NOTEST	-2.16658	-3.21292	-0.262975	-0.500496	10.6667	9.68499	20	19.6229	0	0	0	0	0	0
FBtr0333107	rhea-RG	NOTEST	NOTEST	NOTEST	NOTEST	-0.814766	-1.02825	-0.72031	-0.740025	28.6152	41.0509	12.2697	17.4937	0.208862	0.317731	0	0	1	1
FBtr0333106	rhea-RF	NOTEST	NOTEST	NOTEST	NOTEST	-2.55761	-2.20906	2.9759	-1.30576	8.01857	44.7104	3.04254	3.77484	1.66284	1.02448	1	1	1	0
FBtr0073016	AhcyL1-RA	NOTEST	NOTEST	NOTEST	NOTEST	-5.61201	-0.177353	-0.681935	2.14424	53.5002	106.253	22.0586	15.9133	26.8566	40.0524	0	0	1	1
FBtr0073010	CG9970-RA	NOTEST	NOTEST	NOTEST	NOTEST	0	0	0	0	0	0	0	0	0	0	0	0	0	0
FBtr0333102	CG33671-RB	NOTEST	NOTEST	NOTEST	NOTEST	-5.04704	-1.57486	-1.07312	2.61598	11.8506	3.2615	2.27321	21.6507	0.047705	0.438408	0	0	0	0
FBtr0333101	Galphaq-RJ	NOTEST	NOTEST	NOTEST	NOTEST	-2.84641	-2.67812	-0.499504	-0.939743	8.02041	47.9769	18.175	3.00557	0	0	0	0	0	0
FBtr0333109	rhea-RI	NOTEST	NOTEST	NOTEST	NOTEST	-3.04415	-2.83493	-1.69644	-0.470757	65.9888	8.60885	17.996	16.814	4.04038	4.71924	1	1	0	0
FBtr0333108	rhea-RH	NOTEST	NOTEST	NOTEST	NOTEST	-1.5898	-2.28374	0.117689	1.52207	18.6022	9.51182	9.44167	6.47239	2.4378	4.05865	1	1	0	1
FBtr0303755	CG5866-RB	NOTEST	NOTEST	NOTEST	NOTEST	-1.67741	-2.88615	-0.413015	-1.26149	41.6452	31.1337	15.2347	12.2875	0	0	0	0	0	0
FBtr0303751	dikar-RE	NOTEST	NOTEST	NOTEST	NOTEST	-1.41185	-2.09915	-0.438492	-0.021783	43.3582	12.6718	10.1909	15.281	0.35307	0.424208	0	0	1	1
FBtr0303750	dikar-RD	NOTEST	NOTEST	NOTEST	NOTEST	-3.357	-3.28645	0.385776	0.033158	87.642	1.83499	9.56038	23.4164	1.39353	1.13279	1	1	1	1
FBtr0303759	Lap1-RB	NOTEST	NOTEST	NOTEST	NOTEST	-2.00304	-2.89297	0.85716	-0.075141	23.2227	13.6332	12.1443	5.18612	0	0	0	0	0	0
FBtr0303758	Kank-RJ	NOTEST	NOTEST	NOTEST	NOTEST	-2.73582	-1.577	-2.34566	0.680905	21.1213	4.36476	14.3874	19.7145	22.5623	18.7873	1	1	1	1
FBtr0345678	uzip-RB	0.131637	NOTEST	0.109	NOTEST	-0.740926	-1.79579	-0.247326	-1.08157	16.632	75.0988	9.53712	8.79809	1.62195	0.597548	1	0	1	1
FBtr0110941	CG31731-RB	NOTEST	NOTEST	NOTEST	NOTEST	0.797599	0.766055	1.94079	3.05926	33.3946	37.5141	23.1751	1.65563	17.9404	23.6191	0	0	1	1
FBtr0110947	dunk-RA	NOTEST	NOTEST	NOTEST	NOTEST	-0.215797	-0.400394	0.0634	-0.056842	3.99354	74.6667	16.8884	4	0	0	0	0	0	0
FBtr0081259	CG10366-RA	0.122885	0.077381	0.0947	0.0388	-0.649189	0.197134	1.63214	1.28364	16.3445	20.526	22.4827	1.10031	3.69394	5.33364	1	0	1	1
FBtr0081258	msb1l-RA	NOTEST	NOTEST	NOTEST	NOTEST	-1.12917	-2.18868	-0.542641	0.69285	55.0834	39.6384	17.937	6.36105	0	0	0	0	0	0
FBtr0081252	CG13081-RA	NOTEST	NOTEST	NOTEST	NOTEST	-1.2055	0	-0.57311	0	2.20573	0	1.87876	0	0	0	0	0	0	0
FBtr0081250	CG31697-RA	NOTEST	NOTEST	NOTEST	NOTEST	0.748866	-10.6283	1.89065	-2.57871	70.4426	25.5218	15.2927	14.3738	0.779286	0.890255	0	0	1	1
FBtr0081256	CG13078-RA	NOTEST	NOTEST	NOTEST	NOTEST	-1.29714	-3.45114	-0.970263	-1.16848	14.0613	9.66984	4.06522	16.9576	0	0.081649	0	0	0	0
FBtr0345673	inv-RE	NOTEST	NOTEST	NOTEST	NOTEST	-3.01319	-2.46	-1.68725	-1.27045	23.4851	89.7349	18.7359	11.2032	0.020794	0.023107	0	0	0	0
FBtr0082054	FER-RD	NOTEST	NOTEST	NOTEST	NOTEST	-5.26474	-4.50977	0.291717	1.4497	5.38763	40.8142	1.59597	14.1176	4.6749	5.80327	1	1	1	1
FBtr0082055	Aduk-RA	NOTEST	0.147671	NOTEST	0.1377	-2.39305	-0.855424	-1.58518	0.300697	80.7156	84.0925	23.9308	0.068427	2.13397	2.35968	1	1	1	1
FBtr0074549	Him-RA	NOTEST	NOTEST	NOTEST	NOTEST	-2.99071	-1.31506	-0.567326	-0.534842	10.7499	48.7956	4.01558	17.4393	0	0	0	0	0	0
FBtr0345676	Obp56d-RB	NOTEST	0.1427	NOTEST	0.1296	-2.14231	-0.816251	-0.664305	1.00321	45.6818	24.3722	13.5258	14.4497	32.7867	68.7776	1	1	1	1
FBtr0334601	CG5746-RE	NOTEST	NOTEST	NOTEST	NOTEST	-0.056087	-2.1699	-0.008011	-0.263032	0	10.6667	0	20	0	0	0	0	0	0
FBtr0074540	CG7772-RA	NOTEST	NOTEST	NOTEST	NOTEST	-2.12528	-1.54693	-1.31793	1.75622	4.21506	3.8004	20.418	20.5138	16.9033	19.7601	0	1	1	1
FBtr0074546	Frq2-RA	NOTEST	0.109786	NOTEST	0.0784	-2.30416	-0.544572	0.389474	0.594814	44.6437	13.1306	3.76101	20.6682	3.62799	2.29059	1	1	1	1
FBtr0074545	Frq1-RB	NOTEST	NOTEST	NOTEST	NOTEST	0.166881	-3.57537	0.39266	-0.976736	58.0093	17.0367	20.4709	16.7316	0.925455	0	0	0	0	0
FBtr0074544	Arp8-RA	NOTEST	NOTEST	NOTEST	NOTEST	-3.53134	-1.36452	-1.39171	0.023195	56.9219	23.1606	6.85248	6.689	2.67708	4.68384	1	0	1	1
FBtr0334609	Nrx-1-RE	NOTEST	NOTEST	NOTEST	NOTEST	-3.25751	-3.37725	-0.448404	-0.482064	18.9038	13.2482	21.7368	20.7976	0.074774	0.100107	0	0	1	0
FBtr0086860	Dlish-RA	NOTEST	NOTEST	NOTEST	NOTEST	-2.98975	-1.88126	-1.57993	1.95776	13.6553	86.9207	20.9332	19.77	2.42751	2.60741	1	1	1	1
FBtr0305494	mldr-RB	NOTEST	NOTEST	NOTEST	NOTEST	-2.90184	-2.52983	-1.12649	0.038053	13.9252	21.3066	18.4702	21.0289	0.047315	0.122476	0	0	0	0
FBtr0305497	Adar-RD	NOTEST	NOTEST	NOTEST	NOTEST	-2.61237	-2.06801	-0.03778	2.56883	7.24837	1.9065	17.8688	15.2601	7.93196	5.85015	1	1	1	1
FBtr0305490	ACXA-RC	NOTEST	NOTEST	NOTEST	NOTEST	-0.007038	-0.004639	0.000725	-0.001968	23.099	8.07873	13.4111	18.3968	0	0.000212	0	0	0	0
FBtr0305491	ACXA-RD	NOTEST	NOTEST	NOTEST	NOTEST	-0.000975	-0.000701	0.000262	-0.000221	26.1576	8.81872	12.1492	18.627	0	7.6e-05	0	0	0	0
FBtr0072952	Pxn-RC	NOTEST	NOTEST	NOTEST	NOTEST	-4.82081	-3.84151	-4.40828	-1.88748	8.26489	26.1948	18.8729	4.10715	0.135224	0.387688	0	0	0	0
FBtr0305498	Adar-RE	NOTEST	NOTEST	NOTEST	NOTEST	0	0	0	0	0	0	0	0	0	0	0	0	0	0
FBtr0305499	Adar-RF	NOTEST	NOTEST	NOTEST	NOTEST	-1.72877	-4.15371	1.24816	2.2799	91.4641	42.0233	0.358453	2.62625	34.0555	30.9032	1	1	1	1
FBtr0112514	CG34316-RA	NOTEST	NOTEST	NOTEST	NOTEST	-2.82001	-0.797197	-0.082446	0.50304	99.5664	0.114408	13.0026	23.1763	0.10306	0.242539	0	0	0	0
FBtr0112519	pgc-RC	NOTEST	NOTEST	NOTEST	NOTEST	-1.59536	-2.16145	-0.446682	-0.262307	41.2577	74.6667	15.0794	4	0	0	0	0	0	0
FBtr0305148	CG15446-RC	NOTEST	NOTEST	NOTEST	NOTEST	-1.14047	-1.08635	-0.542656	-0.904078	53.8932	39.1475	6.14669	11.3043	0	0	0	0	0	0
FBtr0305147	wap-RB	NOTEST	NOTEST	NOTEST	NOTEST	-1.85199	-2.15888	1.4302	-0.262085	17.2735	42.6667	14.2704	16	0	0	0	0	0	0
FBtr0305145	dpy-RM	0.15448	NOTEST	0.1475	NOTEST	-0.848012	-1.63375	-0.840094	1.75893	26.695	58.4384	23.0925	4.77546	4.22238	4.74196	1	1	1	1
FBtr0305142	dpy-RJ	0.12997	NOTEST	0.1069	NOTEST	-0.563267	-2.95848	-0.136555	0.698813	13.0206	83.6763	8.5037	3.79888	1.16834	3.18743	1	1	1	1
FBtr0305141	dpy-RI	NOTEST	NOTEST	NOTEST	NOTEST	0	0	0	0	0	0	0	0	0	0	0	0	0	0
FBtr0309872	APC4-RC	0.156146	NOTEST	0.1504	NOTEST	-0.915054	-1.23404	-0.619034	0.464961	29.4483	25.731	23.7872	17.6776	1.21755	1.21514	1	1	1	1
FBtr0309873	ogre-RC	NOTEST	NOTEST	NOTEST	NOTEST	-5.26815	-1.42803	-3.09869	0.964449	5.60396	10.5412	18.3549	16.8723	53.5149	50.0964	1	1	1	1
FBtr0309871	HP1b-RC	NOTEST	0.112701	NOTEST	0.0829	-4.5333	-0.431125	1.28769	1.35996	93.2889	3.10281	5.48254	15.991	9.22929	9.18076	1	1	1	1
FBtr0309874	ogre-RD	NOTEST	NOTEST	NOTEST	NOTEST	0	0	0	0	0	0	0	0	0	0	0	0	0	0
FBtr0309875	ogre-RE	NOTEST	NOTEST	NOTEST	NOTEST	-7.493	-2.16454	-0.559439	-0.264519	42.6667	74.7348	16	4.00851	0	0	0	0	0	0
FBtr0309878	CG15719-RC	NOTEST	NOTEST	NOTEST	NOTEST	-2.14681	0	-0.261043	0	0	0	0	0	0	0	0	0	0	0
FBtr0309879	dila-RC	NOTEST	NOTEST	NOTEST	NOTEST	-2.14437	-1.25596	-0.260632	-0.568355	6e-06	55.4405	23.9956	2.31669	0.000438	0.000476	0	0	1	1
FBtr0085964	Clamp-RA	NOTEST	NOTEST	NOTEST	NOTEST	-2.81994	-1.12233	-2.64417	0.46254	20.2266	2.81107	19.9881	19.9119	13.0237	14.3653	0	1	1	1
FBtr0085966	CG7882-RA	NOTEST	NOTEST	NOTEST	NOTEST	-2.05404	-1.81493	-0.969974	-1.03819	17.5853	99.1796	16.6018	17.8301	0	2.7e-05	0	0	0	0
FBtr0300516	alpha-Man-Ia-RO	NOTEST	NOTEST	NOTEST	NOTEST	-0.100247	-0.120951	0.242069	1.85928	43.763	98.4651	3.98934	6.65611	0.43182	0.289226	0	0	1	0
FBtr0300514	alpha-Man-Ia-RM	NOTEST	NOTEST	NOTEST	NOTEST	0	-2.10039	0	-0.256984	0	0	0	0	0	0	0	0	0	0
FBtr0300515	alpha-Man-Ia-RN	NOTEST	NOTEST	NOTEST	NOTEST	-2.29619	-3.51444	-0.895178	-0.904128	19.1324	43.0481	21.2766	2.42926	0	0	0	0	0	0
FBtr0300512	alpha-Man-Ia-RK	NOTEST	NOTEST	NOTEST	NOTEST	-4.11727	-2.4743	-1.78612	0.530934	20.6897	7.14151	10.3657	19.4365	10.6021	6.08892	1	1	1	1
FBtr0300513	alpha-Man-Ia-RL	NOTEST	NOTEST	NOTEST	NOTEST	0.568347	-1.15661	0.884801	-0.077669	0.851237	2.07098	0.818147	1.94978	0.644511	0.367965	0	0	1	1
FBtr0300510	mnb-RH	0.107887	NOTEST	0.0744	NOTEST	-0.352156	-4.36594	0.04536	-0.033941	40.066	91.4103	22.7876	5.81901	1.02493	1.06954	1	1	1	0
FBtr0089636	Caper-RB	NOTEST	NOTEST	NOTEST	NOTEST	-1.33626	-3.05408	-0.272272	0.237812	15.0955	92.4177	21.4793	5.7041	0.102234	2.73413	0	1	0	0
FBtr0089631	mael-RC	NOTEST	NOTEST	NOTEST	NOTEST	-1.30093	-0.542634	-0.244457	0.885735	42.6667	25.0436	8	9.26813	0	0	0	0	0	0
FBtr0089630	CG10910-RB	NOTEST	NOTEST	NOTEST	NOTEST	-1.42507	0	-0.188767	0	10.6667	0	20	0	0	0	0	0	0	0
FBtr0300518	rn-RE	NOTEST	NOTEST	NOTEST	NOTEST	-2.94678	-2.50765	-1.85981	1.51999	64.8042	18.337	15.0597	17.0109	0.510387	0.544229	0	0	1	1
FBtr0300519	Nedd4-RJ	NOTEST	NOTEST	NOTEST	NOTEST	-5.17156	-2.38595	-3.60136	-0.366628	16.5648	12.2524	14.9777	16.9033	21.6655	21.5697	1	1	1	1
FBtr0301644	TBPH-RF	NOTEST	NOTEST	NOTEST	NOTEST	-0.380664	-1.09785	0.637597	-0.199705	6.31935	66.1835	2.55738	6.67256	0.504641	0.683183	0	0	0	0
FBtr0301647	CG10348-RB	NOTEST	NOTEST	NOTEST	NOTEST	-1.96618	-5e-06	-0.244791	-3e-06	42.6667	24.2329	16	23.3112	0	0	0	0	0	0
FBtr0083490	CG7523-RA	NOTEST	NOTEST	NOTEST	NOTEST	-2.64319	-1.51815	-2.13265	-0.548891	65.5393	7.84488	15.4158	18.5947	28.3823	46.6251	1	1	1	1
FBtr0301640	7B2-RB	NOTEST	NOTEST	NOTEST	NOTEST	-1.18312	-4.53643	-1.10692	-0.972379	17.3477	23.4183	21.2803	23.4242	1.34323	1.15582	1	1	0	0
FBtr0301643	TBPH-RE	NOTEST	NOTEST	NOTEST	NOTEST	-1.9963	-3.82927	0.683279	-2.46259	37.9754	12.3629	1.22349	20.2365	0.186587	0.579018	0	0	0	0
FBtr0083498	CG14323-RA	NOTEST	NOTEST	NOTEST	NOTEST	-2.00663	0	-0.248538	0	0	0	0	0	0	0	0	0	0	0
FBtr0301649	wa-cup-RB	NOTEST	NOTEST	NOTEST	NOTEST	-1.01962	-1.55815	-0.488817	1.5364	53.8847	60.5809	6.1473	9.53265	0	0	0	0	0	0
FBtr0301648	DCP1-RB	NOTEST	NOTEST	NOTEST	NOTEST	-1.44545	-0.987746	1.89585	2.39017	71.105	79.8914	4.95778	4.12224	0	0.161852	0	0	0	0
FBtr0079885	CG4658-RA	NOTEST	NOTEST	NOTEST	NOTEST	-3.62376	-2.62214	-0.294933	0.389836	52.6166	10.6615	17.5317	6.89277	7.87328	13.8524	1	1	1	1
FBtr0079884	CG4709-RA	NOTEST	0.132067	NOTEST	0.1123	-2.48809	-0.658391	0.773539	-0.090006	70.581	7.85491	16.8923	1.33011	1.31271	1.48259	1	1	0	1
FBtr0079887	CG4658-RC	NOTEST	NOTEST	NOTEST	NOTEST	-4.63253	-1.44282	-0.748575	0.067832	12.9416	81.1902	16.1458	19.3806	9.9776	9.93041	1	1	1	1
FBtr0079886	CG4658-RB	NOTEST	NOTEST	NOTEST	NOTEST	-2.16858	0	-0.262919	0	74.6667	0	4	0	0	0	0	0	0	0
FBtr0079889	Dref-RA	NOTEST	NOTEST	NOTEST	NOTEST	-1.08862	-2.80459	-0.30954	-0.928007	63.5849	12.6225	14.0318	17.4311	1.52392	2.18506	1	1	1	1
FBtr0079888	RpL13-RA	NOTEST	NOTEST	NOTEST	NOTEST	0	-2.16991	0	-0.263033	0	42.6667	0	16	0	0	0	0	0	0
FBtr0333930	CG5793-RE	NOTEST	NOTEST	NOTEST	NOTEST	-2.66991	-1.97618	0.995313	-0.057326	13.5997	8.36829	2.14717	3.56692	0.668414	0.91033	0	0	1	1
FBtr0091914	His2B:CG33910-RA	NOTEST	NOTEST	NOTEST	NOTEST	0	0	0	0	0	0	0	0	0	0	0	0	0	0
FBtr0091916	CG33912-RA	NOTEST	NOTEST	NOTEST	NOTEST	-1.50167	-2.1609	-0.47583	-0.262259	40.5069	32	14.9297	12	0	0	0	0	0	0
FBtr0091911	His4:CG33907-RA	NOTEST	NOTEST	NOTEST	NOTEST	0	0	0	0	0	0	0	0	0	0	0	0	0	0
FBtr0091910	His2B:CG33906-RA	NOTEST	NOTEST	NOTEST	NOTEST	0	0	0	0	0	0	0	0	0	0	0	0	0	0
FBtr0091913	His4:CG33909-RA	NOTEST	NOTEST	NOTEST	NOTEST	0	0	0	0	0	0	0	0	0	0	0	0	0	0
FBtr0091912	His2B:CG33908-RA	NOTEST	NOTEST	NOTEST	NOTEST	0	0	0	0	0	0	0	0	0	0	0	0	0	0
FBtr0100187	Adhr-RB	0.110993	0.137727	0.0787	0.1208	-0.287782	-0.670805	1.37512	0.291872	8.16176	11.7341	6.21262	8.34235	3.25889	3.47315	1	1	0	1
FBtr0100186	DopEcR-RC	NOTEST	NOTEST	NOTEST	NOTEST	-2.96942	-4.18921	-0.088516	1.09921	92.0548	11.1888	11.0133	8.02172	68.4278	45.035	0	0	1	1
FBtr0100185	DopEcR-RB	NOTEST	NOTEST	NOTEST	NOTEST	-1.43413	-3.92645	-0.419878	-1.10629	102.839	24.7649	11.8089	14.0432	7.56898	6.98426	1	1	1	1
FBtr0100184	jim-RD	NOTEST	NOTEST	NOTEST	NOTEST	0	0	0	0	0	0	0	0	0	0	0	0	0	0
FBtr0100182	14-3-3zeta-RI	NOTEST	NOTEST	NOTEST	NOTEST	0	0	0	0	0	0	0	0	0	0	0	0	0	0
FBtr0100188	Gr22b-RA	NOTEST	NOTEST	NOTEST	NOTEST	-4.34854	-1.98121	0.451038	-1.52287	64.4558	18.8807	4.04271	8.37939	0.098743	0.080051	0	0	0	0
FBtr0076530	CG13315-RA	NOTEST	NOTEST	NOTEST	NOTEST	-1.41596	-1.90664	-1.26521	-0.03768	39.5173	18.1894	12.2557	15.853	117.797	172.168	1	1	1	1
FBtr0084618	CG13616-RA	NOTEST	NOTEST	NOTEST	NOTEST	-1.50676	-2.09347	0.517265	1.99495	7.50862	1.10932	18.559	2.06004	0	0.06031	0	0	0	0
FBtr0084619	nAChRalpha1-RA	NOTEST	NOTEST	NOTEST	NOTEST	0	0	0	0	0	0	0	0	0	0	0	0	0	0
FBtr0084611	CG33340-RA	NOTEST	NOTEST	NOTEST	NOTEST	-1.8977	0	-0.238307	0	0	0	0	0	0	0	0	0	0	0
FBtr0084613	CG33341-RA	NOTEST	NOTEST	NOTEST	NOTEST	0	0	0	0	0	0	0	0	0	0	0	0	0	0
FBtr0084614	CG13614-RA	NOTEST	NOTEST	NOTEST	NOTEST	0	0	0	0	0	0	0	0	0	0	0	0	0	0
FBtr0084617	CG13615-RA	NOTEST	NOTEST	NOTEST	NOTEST	-1.91959	0	-0.240399	0	10.6667	0	20	0	0	0	0	0	0	0
FBtr0345502	CG43325-RC	NOTEST	NOTEST	NOTEST	NOTEST	0	-2.13781	0	-0.260402	0	32.0026	0	12.0002	0	0	0	0	0	0
FBtr0345503	CG3746-RB	NOTEST	NOTEST	NOTEST	NOTEST	-3.01985	-5.24503	-1.07793	-0.723529	25.9064	30.7533	0.200392	0.751894	0.655803	1.31594	0	1	1	1
FBtr0345500	RYBP-RB	NOTEST	NOTEST	NOTEST	NOTEST	-2.15831	-2.15944	-0.262037	-0.262134	10.6667	32	20	12	0	0	0	0	0	0
FBtr0345506	CG11380-RB	NOTEST	NOTEST	NOTEST	NOTEST	-0.987647	0.000296	1.51476	0.0003	35.4918	6.59879	13.3858	18.1789	0.000126	6.2e-05	0	0	1	0
FBtr0345507	Atf3-RC	NOTEST	NOTEST	NOTEST	NOTEST	-3.87466	-2.12329	-1.09079	-0.629903	96.9252	86.295	19.8572	10.4676	7.76361	11.3936	1	1	1	1
FBtr0082724	CG14383-RA	NOTEST	NOTEST	NOTEST	NOTEST	0	-1.91346	0	-0.239815	0	32	0	12	0	0	0	0	0	0
FBtr0345505	Ugt58Fa-RB	NOTEST	NOTEST	NOTEST	NOTEST	-5.40282	-1.55148	-0.699747	0.799103	1.0109	9.25543	14.2677	17.1838	3.88476	5.22929	1	1	1	1
FBtr0345508	CG14777-RF	NOTEST	NOTEST	NOTEST	NOTEST	-1.73158	-1.41895	-1.41084	0.26977	17.7545	11.4973	0.829559	23.1083	0.853923	0.531251	0	0	1	1
FBtr0345509	Scgdelta-RE	NOTEST	NOTEST	NOTEST	NOTEST	-1.90937	-1.83519	-0.482184	-0.295428	72.9875	13.7074	8.42319	9.0234	9.93166	10.2935	1	1	1	1
FBtr0100451	CG33155-RA	NOTEST	NOTEST	NOTEST	NOTEST	-2.01464	-1.28752	1.12082	1.34127	13.2317	14.9205	20.8755	21.3454	9.66758	8.56179	1	1	1	1
FBtr0100453	CG33155-RD	NOTEST	NOTEST	NOTEST	NOTEST	-4.59927	-1.8225	-0.573468	0.792763	10.2386	3.50783	21.7502	20.8946	0.314046	0.698675	0	0	0	0
FBtr0100452	CG33155-RC	NOTEST	NOTEST	NOTEST	NOTEST	-4.97318	-9.46633	-0.645859	1.24093	24.2327	29.7094	0.525582	11.9436	2.81723	5.27634	1	1	1	1
FBtr0100455	hth-RF	NOTEST	NOTEST	NOTEST	NOTEST	0	0	0	0	0	0	0	0	0	0	0	0	0	0
FBtr0100457	Stat92E-RG	NOTEST	NOTEST	NOTEST	NOTEST	0	0	0	0	0	0	0	0	0	0	0	0	0	0
FBtr0100456	CG14929-RA	NOTEST	NOTEST	NOTEST	NOTEST	0	0	0	0	0	0	0	0	0	0	0	0	0	0
FBtr0075155	Tsp74F-RB	0.096517	NOTEST	0.0601	NOTEST	-0.104021	-1.99941	0.025771	0.016434	59.9278	0.72707	20.5306	0.940531	1.79224	1.32862	1	1	1	1
FBtr0346086	CG5662-RB	NOTEST	NOTEST	NOTEST	NOTEST	-1.93467	-1.9e-05	-0.24183	-3e-06	32	42.6667	12	16	0	0	0	0	0	0
FBtr0346087	hiw-RB	0.078142	NOTEST	0.0403	NOTEST	0.137514	-1.43588	1.2299	-0.172096	9.31952	40.2381	18.0447	1.82834	8.14219	8.30521	0	0	1	1
FBtr0346085	CG33178-RC	NOTEST	0.151825	NOTEST	0.1441	-3.22744	-0.926948	-1.35462	-0.79337	46.3935	7.56368	13.3399	17.304	3.60728	3.35885	1	1	1	1
FBtr0346082	Pgant7-RC	0.080518	0.077785	0.0426	0.0393	0.051428	0.254315	0.771847	1.04901	88.1887	103.462	19.0813	16.5774	1.65711	1.80939	1	1	1	1
FBtr0346083	CG6470-RB	NOTEST	NOTEST	NOTEST	NOTEST	-3.12772	-3.4916	-0.580664	-1.22396	93.6252	2.12771	0.30167	0.873656	0.000189	0.000212	0	0	1	0
FBtr0346088	NetA-RC	NOTEST	NOTEST	NOTEST	NOTEST	-2.16663	-2.7e-05	-0.262801	-4e-06	42.6629	42.6667	7.99964	16	0	0	0	0	0	0
FBtr0346089	Clic-RC	NOTEST	0.103499	NOTEST	0.0699	-1.72408	-0.526488	-1.42268	0.016339	1.54758	58.7553	2.74688	5.34209	24.1895	37.6638	1	1	1	0
FBtr0331334	CG18507-RE	NOTEST	NOTEST	NOTEST	NOTEST	0	-2.89366	0	-0.518355	0	82.095	0	9.89134	0	0	0	0	0	0
FBtr0331335	Sp1-RF	NOTEST	NOTEST	NOTEST	NOTEST	-1.80096	-1.57626	-0.271092	-0.669279	65.8946	7.36912	16.8752	18.4861	0.680771	0.688198	0	0	1	1
FBtr0331332	CG18507-RC	NOTEST	NOTEST	NOTEST	NOTEST	0.611957	-2.083	1.31843	-0.209617	31.6336	7.39115	1.7768	23.2866	0.238122	0.297518	0	0	1	1
FBtr0331333	CG18507-RD	NOTEST	NOTEST	NOTEST	NOTEST	-1.29023	-1.2471	-0.372141	1.51744	100.462	76.1545	8.60377	7.24263	0.651016	0.620524	0	0	1	1
FBtr0331330	Tep4-RD	NOTEST	NOTEST	NOTEST	NOTEST	-3.53031	-5.05938	-0.686197	-0.90718	47.9172	78.0382	9.46435	6.13549	0	0	0	0	0	0
FBtr0331331	Tep5-RB	NOTEST	NOTEST	NOTEST	NOTEST	-1.71602	-4.82754	-0.60702	-1.01013	97.5399	20.6121	11.6306	18.725	0.013383	0.049624	0	0	0	1
FBtr0070639	cib-RA	NOTEST	NOTEST	NOTEST	NOTEST	-5.36605	-3.72432	-3.40551	-2.08492	1.96459	45.8515	15.4333	19.7488	12.6567	43.4276	1	1	1	1
FBtr0070638	brn-RA	NOTEST	NOTEST	NOTEST	NOTEST	-3.00153	-3.03705	-1.27245	-1.72158	108.983	33.8838	15.9353	21.2076	1.36997	1.90754	1	1	1	1
FBtr0331338	Hk-RM	NOTEST	NOTEST	NOTEST	NOTEST	0	0	0	0	0	0	0	0	0	0	0	0	0	0
FBtr0330065	CG10103-RF	NOTEST	NOTEST	NOTEST	NOTEST	-2.57637	0.320796	-1.16019	2.05507	68.7277	90.6481	3.86303	8.64334	4.31107	9.26347	1	0	1	1
FBtr0330064	CG10103-RE	NOTEST	NOTEST	NOTEST	NOTEST	-3.16006	-2.60883	-1.75971	-0.449165	18.5648	1.97474	7.19283	23.7801	11.1097	14.2924	1	1	1	1
FBtr0330066	Ac78C-RD	NOTEST	NOTEST	NOTEST	NOTEST	-0.523697	-3.19983	-0.187506	-0.028615	76.2514	7.34825	8.94049	2.60294	0	0.14632	0	0	0	0
FBtr0330061	CG10103-RB	NOTEST	NOTEST	NOTEST	NOTEST	-3.41399	-1.98011	-1.18393	0.213812	21.2036	55.0133	4.25734	18.0136	0.226336	1.28337	0	1	0	0
FBtr0330060	CG8549-RB	NOTEST	NOTEST	NOTEST	NOTEST	-3.05112	-2.98647	-0.761558	0.067561	89.3988	93.3365	23.6538	3.26283	5.57585	11.1036	1	1	1	1
FBtr0330063	CG10103-RD	NOTEST	NOTEST	NOTEST	NOTEST	-3.28841	-3.24445	-0.629689	-2.28176	19.042	0.983057	7.41956	1.15524	0.870572	2.2694	0	1	1	1
FBtr0330062	CG10103-RC	NOTEST	0.076404	NOTEST	0.0377	-3.84244	0.148934	-3.30098	0.251695	74.9045	50.3675	8.66911	14.9144	3.02684	7.04263	1	1	1	1
FBtr0079711	CG13397-RA	NOTEST	NOTEST	NOTEST	NOTEST	-2.73065	1.43157	0.934329	2.16982	69.1984	76.6578	8.30652	7.82557	1.14235	0.601302	1	0	1	1
FBtr0079710	CG13398-RA	NOTEST	0.146756	NOTEST	0.1357	-4.71814	-0.772348	-3.01587	1.68977	6.39399	19.8176	23.2388	5.0173	1.2306	1.73844	1	1	1	1
FBtr0079713	Peritrophin-15a-RA	NOTEST	NOTEST	NOTEST	NOTEST	-2.16113	-1.22115	-0.262279	-0.584187	32	55.5997	12	17.9726	0	0	0	0	0	0
FBtr0079712	fy-RA	NOTEST	NOTEST	NOTEST	NOTEST	-4e-06	-4.59226	1e-06	-0.948225	11.091	93.3692	15.8531	10.0866	3.2e-05	3.4e-05	0	0	0	0
FBtr0079715	lectin-29Ca-RA	NOTEST	NOTEST	NOTEST	NOTEST	0	0	0	0	0	0	0	0	0	0	0	0	0	0
FBtr0079714	Peritrophin-15b-RA	NOTEST	NOTEST	NOTEST	NOTEST	0	0	0	0	0	0	0	0	0	0	0	0	0	0
FBtr0079716	Acp29AB-RA	NOTEST	NOTEST	NOTEST	NOTEST	0	0	0	0	0	0	0	0	0	0	0	0	0	0
FBtr0307179	ppk8-RG	NOTEST	NOTEST	NOTEST	NOTEST	-3.7142	-2.32365	0.187105	-0.025761	30.6218	54.1328	17.0915	4.98982	0.458877	0.542363	0	0	1	1
FBtr0307178	U2af50-RD	NOTEST	NOTEST	NOTEST	NOTEST	-4.05659	-1.23654	-0.894516	1.71344	80.6939	2.75047	23.079	21.6824	15.9753	18.6398	1	1	1	1
FBtr0307175	PIG-Q-RB	NOTEST	0.099987	NOTEST	0.0652	-3.83508	-0.267235	-1.14135	0.054641	20.4105	40.025	14.2502	14.0143	6.72914	9.1041	0	1	1	1
FBtr0307174	snama-RB	NOTEST	0.090397	NOTEST	0.0537	-1.96227	-0.184551	-0.793299	0.096799	93.4531	3.34898	22.445	1.38833	1.21275	1.51214	1	1	1	1
FBtr0307177	U2af50-RC	NOTEST	NOTEST	NOTEST	NOTEST	-3.53399	-0.016691	-1.13521	0.000907	33.9949	27.0511	15.0034	23.3112	0.00076	0.000309	0	0	0	0
FBtr0307176	U2af50-RB	NOTEST	NOTEST	NOTEST	NOTEST	-2.18615	-2.14317	-0.621697	0.466207	1.66747	49.113	20.8671	9.10982	3.74322	5.01973	1	1	0	1
FBtr0307171	CG16854-RC	NOTEST	NOTEST	NOTEST	NOTEST	-2.16018	-1.50058	-0.104518	-1.3952	73.2395	89.3478	22.4925	2.9306	1.47551	1.54644	1	1	1	0
FBtr0307170	CG14985-RC	NOTEST	NOTEST	NOTEST	NOTEST	0.060099	0.127366	1.02055	0.73581	24.01	2.42886	19.8843	20.8231	0.381517	0.807877	0	0	1	1
FBtr0307173	elav-RD	NOTEST	NOTEST	NOTEST	NOTEST	-3.19521	-1.82926	-1.67129	-0.752264	96.7571	54.9389	15.496	16.6195	37.9827	29.6671	0	1	1	1
FBtr0343108	CG10338-RB	NOTEST	NOTEST	NOTEST	NOTEST	1.3e-05	6.8e-05	5e-05	8e-05	38.083	58.4445	15.9209	20.3617	0.000228	0.00024	0	0	1	1
FBtr0343109	CG10341-RC	NOTEST	NOTEST	NOTEST	NOTEST	-0.938828	-1.48361	-0.33135	1.40526	59.9033	0.1868	4.46339	0.52946	0.002186	0.000506	0	0	1	1
FBtr0343105	CG4168-RC	NOTEST	0.106661	NOTEST	0.0742	-1.31187	-0.635251	-0.946083	0.417608	24.1611	19.8406	13.9233	16.5209	4.7234	4.18579	1	1	1	1
FBtr0343101	CG6000-RD	NOTEST	NOTEST	NOTEST	NOTEST	-2.52853	-3.564	-1.3475	1.6658	12.6236	1.14434	16.6405	0.635703	5.27609	4.28072	1	1	1	1
FBtr0289989	Shaw-RC	NOTEST	NOTEST	NOTEST	NOTEST	-2.04877	-1.24055	-0.940885	-0.574604	23.2084	1.78818	17.202	22.2451	0	0	0	0	0	0
FBtr0289988	nAChRalpha3-RB	NOTEST	NOTEST	NOTEST	NOTEST	0	0	0	0	0	0	0	0	0	0	0	0	0	0
FBtr0289985	Ptp52F-RB	NOTEST	NOTEST	NOTEST	NOTEST	-2.60508	-2.02452	2.90016	-0.706104	54.9704	0.150452	7.96004	0.568331	0.346808	0.630877	0	0	1	1
FBtr0289986	CG18788-RB	NOTEST	NOTEST	NOTEST	NOTEST	-0.213286	-3.88703	1.82296	-0.781625	89.2427	0.669958	11.124	22.9975	0	0	0	0	0	0
FBtr0289981	Sfmbt-RC	NOTEST	NOTEST	NOTEST	NOTEST	-3.43166	-1.46724	-0.476216	-1.30385	78.3415	1.84055	8.99561	2.96977	2.1043	2.43296	1	1	1	1
FBtr0289983	Dnah3-RE	NOTEST	NOTEST	NOTEST	NOTEST	-2.81182	-1.24915	-0.463263	-0.410473	76.1107	38.2071	3.17416	13.1071	0	0	0	0	0	0
FBtr0289982	Dnah3-RD	NOTEST	NOTEST	NOTEST	NOTEST	0.273442	-1.45833	0.500052	0.240893	53.1092	11.1193	5.80931	20.0044	0.061308	0.0386	0	0	1	1
FBtr0076772	pbl-RB	NOTEST	NOTEST	NOTEST	NOTEST	-2.93338	-1.20572	0.253327	-0.053348	47.5838	1.15134	19.6921	21.7303	0.055341	0.110177	0	0	1	1
FBtr0076773	pbl-RC	NOTEST	0.135408	NOTEST	0.1171	-3.91862	-0.679849	-1.12796	-0.085914	4.48935	10.1896	2.15515	6.61784	2.42627	3.81566	1	1	1	1
FBtr0076771	pbl-RA	NOTEST	0.12524	NOTEST	0.1016	-3.96238	-0.729398	-1.26328	-0.243063	37.4312	39.5244	2.82818	3.39938	1.72175	2.43184	1	1	1	1
FBtr0076777	Pdp1-RG	NOTEST	NOTEST	NOTEST	NOTEST	-0.103411	-0.792208	-0.014767	-0.182006	74.6667	3.29323	4	21.7774	0	0	0	0	0	0
FBtr0076774	pbl-RD	NOTEST	NOTEST	NOTEST	NOTEST	-2.97656	-2.75811	0.991411	-0.521793	41.4732	3.51332	17.2038	19.9922	0.045258	0.101448	0	0	1	1
FBtr0076775	Pdp1-RF	NOTEST	NOTEST	NOTEST	NOTEST	-2.04807	-7.77302	-0.412116	0.148097	42.8401	40.7787	16.4402	16.3644	0.114328	0.234426	0	0	0	0
FBtr0340451	CG10737-RV	NOTEST	NOTEST	NOTEST	NOTEST	-2.50281	-2.47622	2.96059	-2.05609	5.62102	0.072718	1.65782	23.4236	0.11967	0.152435	0	0	0	0
FBtr0340450	ena-RG	0.12997	NOTEST	0.1069	NOTEST	-0.560349	-1.63598	0.766919	0.518306	41.7065	20.0913	0.355548	21.8858	10.3095	11.1069	0	0	1	1
FBtr0340457	CG15117-RD	NOTEST	NOTEST	NOTEST	NOTEST	-0.776625	-0.748532	0.824407	3.10268	9.79799	78.6444	18.8404	3.75406	0.440331	0.781406	0	0	0	0
FBtr0340456	hppy-RE	NOTEST	NOTEST	NOTEST	NOTEST	-5.28348	-1.8939	-1.72632	-0.186947	23.0276	0.359497	17.5012	23.898	0	0.00063	0	0	0	0
FBtr0071278	Moe-RJ	NOTEST	NOTEST	NOTEST	NOTEST	-0.944083	-1.86433	2.59326	4.56215	10.7198	90.5305	20.0198	23.4186	0	0	0	0	0	0
FBtr0340454	hppy-RC	NOTEST	NOTEST	NOTEST	NOTEST	-1.34743	-7.41808	-0.565978	0.114149	81.6689	0	0.014762	24	0.120318	0	0	0	0	0
FBtr0071276	Moe-RH	NOTEST	NOTEST	NOTEST	NOTEST	0	0	0	0	0	0	0	0	0	0	0	0	0	0
FBtr0071277	Moe-RI	NOTEST	NOTEST	NOTEST	NOTEST	-4.50343	-2.9114	-0.648861	0.725894	7.45538	0.90704	20.2946	0.108786	0	0.057345	0	0	0	0
FBtr0071274	Moe-RF	NOTEST	NOTEST	NOTEST	NOTEST	-3.49457	-3.62678	-1.36613	1.75217	1.10533	0.632866	2.30973	22.6335	9.2322	16.1371	1	1	1	1
FBtr0071275	Moe-RG	NOTEST	NOTEST	NOTEST	NOTEST	0	0	0	0	0	0	0	0	0	0	0	0	0	0
FBtr0071273	Moe-RE	NOTEST	NOTEST	NOTEST	NOTEST	-3.79986	-2.04122	0.57869	-1.53835	77.2022	48.0484	22.5708	10.0485	0	0.07695	0	0	0	0
FBtr0071270	Moe-RB	NOTEST	NOTEST	NOTEST	NOTEST	-1.25216	-1.30396	1.45714	5.79498	10.6667	75.7628	20	3.40365	0	0	0	0	0	0
FBtr0071271	Moe-RA	NOTEST	NOTEST	NOTEST	NOTEST	-2.72458	-0.709561	3.50425	0.838478	25.6335	79.9597	23.3797	4.81479	0.048061	0.07406	0	0	0	0
FBtr0337048	CG3999-RB	NOTEST	NOTEST	NOTEST	NOTEST	-4.67464	-1.26677	-1.15042	1.37273	64.9737	4.4296	12.9522	13.9622	9.7999	10.2131	1	1	1	1
FBtr0337049	CG43143-RH	NOTEST	NOTEST	NOTEST	NOTEST	-1.30052	-5.81005	-0.181531	-2.42383	62.8194	84.9832	1.62807	11.8442	1.25086	1.73926	1	1	0	1
FBtr0337046	CG13850-RB	NOTEST	NOTEST	NOTEST	NOTEST	-0.235285	-0.666488	0.628667	-0.010907	78.097	88.3416	4.39641	11.0175	0.003594	0.001343	0	0	1	1
FBtr0337047	CG5379-RB	0.141198	NOTEST	0.1244	NOTEST	-0.711212	-1.96759	0.132151	-0.290054	5.1251	4.67267	21.5307	19.5812	1.37712	0.70408	1	0	1	1
FBtr0337044	mats-RB	NOTEST	NOTEST	NOTEST	NOTEST	-3.35947	-1.48279	-1.63652	0.440714	4.45448	89.5004	4.80487	6.89576	14.4816	19.4126	0	1	1	1
FBtr0337045	CG13847-RC	NOTEST	NOTEST	NOTEST	NOTEST	-4.27687	-1.08973	-0.779765	0.030837	62.4513	15.2639	21.0863	2.31974	0.020698	0.053642	0	0	0	0
FBtr0337042	CG5292-RB	NOTEST	0.092798	NOTEST	0.0565	-1.67727	-0.077369	-1.02749	1.21781	26.7961	20.5879	12.1775	19.4784	2.58609	3.28294	1	1	1	1
FBtr0337043	m-cup-RB	NOTEST	NOTEST	NOTEST	NOTEST	-3.98129	-1.03661	-2.41933	-0.130239	12.9027	6.10534	15.3075	18.0064	11.9243	10.0334	1	1	1	1
FBtr0337040	CG17196-RC	NOTEST	NOTEST	NOTEST	NOTEST	-0.6127	0	-0.086262	0	42.6667	0	16	0	0	0	0	0	0	0
FBtr0343812	Cyp303a1-RB	NOTEST	NOTEST	NOTEST	NOTEST	-0.935608	-2.03362	1.7914	-0.763826	74.6667	94.3697	4	11.4374	0	0	0	0	0	0
FBtr0343810	CG43339-RC	NOTEST	NOTEST	NOTEST	NOTEST	-0.001574	-0.002944	-0.000394	-0.001614	10.8092	29.4242	15.9472	12.8654	0	0	0	0	0	0
FBtr0343817	CG42750-RC	NOTEST	NOTEST	NOTEST	NOTEST	-7.39828	-5.61096	-0.319403	1.73234	52.1771	10.0523	3.99341	3.24037	9.79583	7.02947	0	0	1	1
FBtr0343814	crp-RB	NOTEST	NOTEST	NOTEST	NOTEST	-4.67384	-2.15506	-4.08496	0.023488	43.5582	11.4044	14.8245	17.2317	22.4436	25.9006	1	1	1	1
FBtr0343819	CG31788-RB	NOTEST	NOTEST	NOTEST	NOTEST	-2.63305	-2.54988	-0.837852	0.897353	14.2178	50.5931	12.1485	15.1251	0	0	0	0	0	0
FBtr0300255	CG4199-RH	NOTEST	NOTEST	NOTEST	NOTEST	-3.19259	-1.58132	-0.45888	-0.806789	10.5621	2.44464	5.4171	20.5059	0.137487	0.146526	0	0	0	0
FBtr0300254	CG4199-RG	NOTEST	NOTEST	NOTEST	NOTEST	-2.50509	-2.80447	-0.882388	-0.485321	72.874	1.80448	8.6162	22.3539	0.000204	0	0	0	0	0
FBtr0300257	CG5359-RB	NOTEST	NOTEST	NOTEST	NOTEST	0.103336	0	0.369902	0	15.8912	0	19.5119	0	0	0	0	0	0	0
FBtr0300256	Ask1-RC	NOTEST	NOTEST	NOTEST	NOTEST	-0.297255	0.333765	0.749769	3.02138	55.4234	50.2365	16.8958	3.29742	10.3258	13.6913	0	0	1	1
FBtr0075310	CG32163-RA	NOTEST	NOTEST	NOTEST	NOTEST	-1.91642	-3.9266	0.889595	-0.981633	2.36812	79.1728	22.6984	8.01471	4.99801	7.55027	1	1	1	1
FBtr0075312	CG32165-RA	NOTEST	NOTEST	NOTEST	NOTEST	3.5e-05	0.00023	0.000144	0.000257	35.0484	58.4887	16.2966	20.2089	0.000409	0.000428	0	0	1	1
FBtr0070147	CG13360-RA	0.141442	0.09098	0.1251	0.0545	-0.725722	-0.1655	1.4928	2.35142	53.5967	2.30329	4.46258	3.53624	26.9189	12.7325	1	1	1	1
FBtr0331229	l(2)05714-RC	NOTEST	NOTEST	NOTEST	NOTEST	-1.2368	-3.8085	-0.578714	-0.995868	83.5446	52.3761	10.2023	4.41489	0	0	0	0	0	0
FBtr0075317	CG9692-RB	NOTEST	NOTEST	NOTEST	NOTEST	0	0	0	0	0	0	0	0	0	0	0	0	0	0
FBtr0075319	CG13031-RA	NOTEST	NOTEST	NOTEST	NOTEST	-3.13966	-0.452742	-0.581763	0.365157	9.71863	55.4369	3.81811	17.9614	0	0	0	0	0	0
FBtr0331226	Pez-RB	NOTEST	NOTEST	NOTEST	NOTEST	-2.16707	8e-05	-0.262357	9.6e-05	42.6655	59.9965	16.0001	20.1736	0.000245	0.000257	0	0	1	1
FBtr0073659	LIMK1-RA	NOTEST	NOTEST	NOTEST	NOTEST	-2.64669	0.695096	-1.01629	1.91588	62.4872	33.5772	17.9406	0.678819	0.133246	0.260947	0	0	0	0
FBtr0073653	Cpr11B-RA	NOTEST	NOTEST	NOTEST	NOTEST	-2.70004	-2.90442	-0.211958	2.33489	61.213	95.9838	1.07207	11.998	2.43362	0.008722	1	0	1	0
FBtr0073650	Cpr11A-RA	NOTEST	NOTEST	NOTEST	NOTEST	-2.59423	-3.52395	-0.937753	-2.42403	18.6511	63.9989	22.4974	8.75696	0	0.090747	0	0	0	0
FBtr0073651	Lsp1alpha-RA	NOTEST	NOTEST	NOTEST	NOTEST	-3.96528	-0.869728	-1.18782	-0.766193	30.6935	13.9527	23.6201	15.9451	0	0.048628	0	0	0	0
FBtr0073656	CG11085-RA	NOTEST	NOTEST	NOTEST	NOTEST	-2.72635	-4.12062	-0.330102	1.10145	10.9035	18.0098	0.189332	10.3923	1.15939	0.673108	1	0	1	1
FBtr0073657	CG1463-RA	0.110317	0.11776	0.0778	0.0895	-0.387066	-0.435504	1.92384	1.03802	13.5978	5.58833	20.0272	17.7821	11.7925	9.56844	1	1	1	1
FBtr0073655	Fpgs-RA	NOTEST	NOTEST	NOTEST	NOTEST	-3.83403	-2.39909	-1.5896	1.09902	12.0367	4.3015	0.716502	19.0231	1.93992	1.83962	1	1	1	1
FBtr0333745	CG42748-RM	NOTEST	NOTEST	NOTEST	NOTEST	-0.629617	-5.11424	1.53035	-1.99748	46.0396	15.8326	6.52503	2.1619	0.6755	0.994644	0	0	0	1
FBtr0333744	CG42748-RL	NOTEST	NOTEST	NOTEST	NOTEST	-4.92273	-10.3576	-3.11995	0.246969	38.043	37.548	1.06402	2.22648	59.2458	48.7522	0	1	1	1
FBtr0333746	Ptth-RE	NOTEST	NOTEST	NOTEST	NOTEST	-3.07342	-2.56571	-0.733755	1.09447	36.9815	43.252	14.0203	2.11201	0.244469	0.696795	0	0	0	0
FBtr0333740	CG12061-RF	NOTEST	NOTEST	NOTEST	NOTEST	-2.52472	-2.59104	0.756631	-1.50243	91.4035	68.3767	5.06166	17.1472	0.045084	0.000217	0	0	0	0
FBtr0333743	CG42748-RK	NOTEST	NOTEST	NOTEST	NOTEST	-0.785401	-1.11961	1.00907	1.3494	20.5778	0.767919	1.42838	1.94006	0.264094	0.206783	0	0	1	1
FBtr0333742	CG42748-RJ	NOTEST	NOTEST	NOTEST	NOTEST	-5.1214	-1.4287	-0.386912	0.812782	14.9504	77.8774	0.018095	3.2679	0.313447	0.479275	0	0	1	1
FBtr0333749	tty-RG	NOTEST	NOTEST	NOTEST	NOTEST	-6.34037	-3.67333	-5.19251	-2.93679	38.0535	17.4118	13.1065	4.27737	0.033865	0.011075	0	0	0	0
FBtr0333748	Tom40-RC	NOTEST	NOTEST	NOTEST	NOTEST	-2.09574	-1.83177	-1.74233	1.79455	0.744627	1.32435	23.3782	21.3697	21.1288	18.1417	1	1	1	1
FBtr0336715	Rim-RS	NOTEST	NOTEST	NOTEST	NOTEST	-1.00505	-1.97554	-0.380455	0.778183	24.9004	78.3215	2.56716	9.15752	0.034919	0.043624	0	0	0	1
FBtr0336717	Rim-RU	NOTEST	NOTEST	NOTEST	NOTEST	-0.795722	-3.21493	0.009102	-0.274721	52.5313	21.38	4.61703	9.39122	34.6846	30.1953	0	0	1	1
FBtr0336716	Rim-RT	NOTEST	NOTEST	NOTEST	NOTEST	0	0	0	0	0	0	0	0	0	0	0	0	0	0
FBtr0336711	CG42390-RE	NOTEST	NOTEST	NOTEST	NOTEST	-8.92702	-2.48068	-0.992143	-0.37953	14.442	0.358913	14.9033	0.733736	7.8e-05	0	0	0	0	0
FBtr0336710	CG14693-RE	NOTEST	NOTEST	NOTEST	NOTEST	0	0	0	0	0	0	0	0	0	0	0	0	0	0
FBtr0336713	Rim-RQ	NOTEST	NOTEST	NOTEST	NOTEST	0	0	0	0	0	0	0	0	0	0	0	0	0	0
FBtr0336712	SKIP-RJ	NOTEST	NOTEST	NOTEST	NOTEST	-3.94965	-1.55619	-0.351833	4.56915	31.1241	2.37494	12.0013	22.6622	8.3e-05	0.117449	0	0	0	0
FBtr0336719	Rim-RW	NOTEST	NOTEST	NOTEST	NOTEST	-0.63299	-1.00733	-0.294161	-0.323581	51.2219	88.1231	17.6518	10.9675	0	0	0	0	0	0
FBtr0336718	Rim-RV	NOTEST	NOTEST	NOTEST	NOTEST	0	0	0	0	0	0	0	0	0	0	0	0	0	0
FBtr0330170	l(3)neo38-RL	NOTEST	NOTEST	NOTEST	NOTEST	0	0	0	0	0	0	0	0	0	0	0	0	0	0
FBtr0330723	Ziz-RD	0.132982	NOTEST	0.111	NOTEST	-0.607347	-3.8755	-0.227247	-0.960989	58.0326	2.25874	23.1579	20.5733	5.66329	9.04978	1	1	1	1
FBtr0330176	Eip71CD-RF	0.143249	0.148024	0.1281	0.1383	-0.952726	-0.806878	0.124527	1.05411	93.2405	2.80588	19.043	19.9523	1.64971	3.55245	1	1	1	1
FBtr0333811	Trf2-RJ	NOTEST	NOTEST	NOTEST	NOTEST	-1.86359	-0.660407	-0.289934	0.012655	42.9292	0.133466	16.009	0.830187	0.001167	0.002158	0	0	0	0
FBtr0076666	Jon66Cii-RA	NOTEST	NOTEST	NOTEST	NOTEST	0	0	0	0	0	0	0	0	0	0	0	0	0	0
FBtr0113180	Cpr76Bc-RC	NOTEST	NOTEST	NOTEST	NOTEST	-1.30895	-5.93285	-0.262214	-4.62039	63.9937	63.1788	10.9047	7.01856	0.169244	0.098355	0	0	0	0
FBtr0073902	mRpL38-RA	NOTEST	0.16315	NOTEST	0.1622	-1.16208	-0.9777	-0.733429	-0.042109	9.53229	5.17657	22.3668	2.20163	10.1387	14.2172	1	1	1	1
FBtr0073903	CG1434-RA	NOTEST	NOTEST	NOTEST	NOTEST	-1.92439	-2.3674	-0.213192	0.61088	24.1316	43.5037	21.2991	20.184	2.90919	3.66791	1	1	1	1
FBtr0073900	l(1)G0007-RA	NOTEST	NOTEST	NOTEST	NOTEST	-2.32145	-1.06075	-1.18348	-0.018876	62.1142	79.5323	5.03475	3.62749	1.37662	2.1155	1	1	1	1
FBtr0333816	NaCP60E-RO	NOTEST	NOTEST	NOTEST	NOTEST	-1.52108	-1.38999	1.40268	-0.820427	5.14829	38.2722	5.55742	6.51625	33.1072	11.5411	1	0	1	1
FBtr0081099	Grip71-RA	NOTEST	0.138221	NOTEST	0.1219	-4.77117	-0.838225	0.92337	0.083928	36.1079	26.9194	13.5797	17.9951	0.891553	1.34066	0	1	1	1
FBtr0081091	RpS26-RC	NOTEST	NOTEST	NOTEST	NOTEST	-1.8783	-2.76133	-0.942227	-0.474342	24.0506	17.9539	12.1227	13.7196	12.3117	16.8972	1	0	1	1
FBtr0081090	RpS26-RB	NOTEST	NOTEST	NOTEST	NOTEST	-4.12214	-2.29923	-2.73016	1.95471	3.35464	2.24035	2.06595	3.44426	2.62814	3.20914	1	1	1	0
FBtr0081092	CG31751-RA	NOTEST	NOTEST	NOTEST	NOTEST	-3.36666	-3.73406	-0.735456	-0.777642	66.2476	12.5477	12.3458	18.029	0.242438	0.002648	0	0	1	0
FBtr0081095	CG10336-RA	NOTEST	NOTEST	NOTEST	NOTEST	-3.77931	-1.27057	0.462421	1.24342	4.16288	5.39844	0.688969	0.93393	0.186956	0	0	0	0	0
FBtr0073825	inaE-RD	NOTEST	NOTEST	NOTEST	NOTEST	-6.12596	-2.1334	-0.913088	-0.207383	19.3247	74.6655	15.2252	3.99941	0.004727	0.000219	0	0	0	0
FBtr0081097	CG10341-RA	0.107384	NOTEST	0.0735	NOTEST	-0.345889	-4.87286	0.382097	1.4231	8.5824	108.011	19.095	8.04247	7.42337	11.212	1	1	1	1
FBtr0081096	CG10338-RA	NOTEST	NOTEST	NOTEST	NOTEST	-3.28649	-1.87704	-1.41457	-0.86812	41.2667	83.9578	23.5001	19.9715	11.3916	12.0168	0	0	1	1
FBtr0080515	CG9263-RA	NOTEST	NOTEST	NOTEST	NOTEST	-4.38231	-2.36711	-2.72297	-2.179	35.5853	56.0965	0.961835	6.134	0.253236	0.178337	0	0	0	0
FBtr0074389	CG5070-RA	NOTEST	NOTEST	NOTEST	NOTEST	-1.1911	-1.87176	-0.569035	-0.305308	2.33683	21.6804	1.9146	7.12193	0	0	0	0	0	0
FBtr0074388	baz-RA	NOTEST	NOTEST	NOTEST	NOTEST	-4.48529	-4.86744	-0.485201	-0.385409	17.7633	2.13572	9.27327	21.7695	5.61852	8.88044	1	1	1	1
FBtr0080514	B4-RB	NOTEST	0.084921	NOTEST	0.0471	-2.16626	0.017402	-0.26272	1.49464	42.6667	0.55044	8	22.2434	0	1.6141	0	1	0	0
FBtr0074381	CG4949-RA	NOTEST	0.151197	NOTEST	0.1431	-2.32848	-0.88031	0.637003	1.24165	25.751	4.04235	21.2474	19.5247	2.07687	2.78091	1	1	1	1
FBtr0074382	CG4955-RA	NOTEST	NOTEST	NOTEST	NOTEST	-1.64384	-1.88591	0.16494	0.442956	83.7239	89.1985	3.44461	5.20703	0.030261	0.029952	0	0	0	0
FBtr0074384	CG4991-RB	NOTEST	NOTEST	NOTEST	NOTEST	1.15894	2.07561	3.25089	3.51149	40.6647	54.0433	17.1568	20.8337	0.106755	0.113281	0	0	1	1
FBtr0074387	Chchd2-RA	0.100489	NOTEST	0.0647	NOTEST	-0.249916	-1.02064	2.68572	2.45586	2.20979	5.87713	3.60814	5.8327	164.933	391.346	1	1	1	1
FBtr0339958	Rpn13-RG	NOTEST	NOTEST	NOTEST	NOTEST	-4.02248	-1.16154	-0.95596	-0.968407	50.3146	42.9505	7.87381	12.5072	0.000117	0	0	0	0	0
FBtr0339959	O-fut1-RB	NOTEST	0.075342	NOTEST	0.0367	-2.83806	0.016593	-0.995777	0.988271	10.1589	6.729	16.1928	17.6862	12.8386	18.7035	1	1	1	1
FBtr0339956	mam-RD	NOTEST	NOTEST	NOTEST	NOTEST	-2.6852	-2.83714	-0.813417	-1.57755	6.68204	1.52753	6.07703	21.2412	2.88283	2.43558	1	1	1	1
FBtr0339957	CG6701-RE	NOTEST	NOTEST	NOTEST	NOTEST	-7.97022	-1.8511	-0.890426	-1.41299	45.1484	65.4607	13.4329	5.12783	6.59539	8.36598	1	1	1	1
FBtr0113007	Ntf-2-RB	NOTEST	NOTEST	NOTEST	NOTEST	-1.01412	-4.74119	-0.072723	1.0594	20.4674	23.2555	8.09027	13.4797	8.31272	10.5712	1	1	1	1
FBtr0113004	CG7378-RB	NOTEST	NOTEST	NOTEST	NOTEST	-3.97723	-1.57588	-3.39159	0.972176	56.1105	0.519718	6.33642	22.3387	108.064	113.175	1	1	1	1
FBtr0339955	Cp1-RE	NOTEST	NOTEST	NOTEST	NOTEST	-3.62558	-1.79271	-1.62663	-1.14164	86.522	16.5155	10.0524	15.8582	0.658863	1.12293	0	1	1	1
FBtr0113003	CCKLR-17D3-RB	NOTEST	NOTEST	NOTEST	NOTEST	-1.12021	-2.07021	0.527561	-1.68829	18.7494	44.7555	22.2686	22.3692	2.92241	2.45321	1	1	1	1
FBtr0334719	Syp-RQ	NOTEST	NOTEST	NOTEST	NOTEST	0	0	0	0	0	0	0	0	0	0	0	0	0	0
FBtr0334718	Syp-RP	NOTEST	NOTEST	NOTEST	NOTEST	0	0	0	0	0	0	0	0	0	0	0	0	0	0
FBtr0334717	Syp-RO	NOTEST	NOTEST	NOTEST	NOTEST	0	0	0	0	0	0	0	0	0	0	0	0	0	0
FBtr0334716	Syp-RN	NOTEST	NOTEST	NOTEST	NOTEST	0	0	0	0	0	0	0	0	0	0	0	0	0	0
FBtr0334715	Syp-RM	NOTEST	0.076204	NOTEST	0.0375	-4.48314	0.16541	-2.2242	1.23352	0.472986	3.60526	12.7536	14.8334	20.8187	15.1502	1	1	1	1
FBtr0334714	Syp-RL	NOTEST	NOTEST	NOTEST	NOTEST	0	0	0	0	0	0	0	0	0	0	0	0	0	0
FBtr0334713	Syp-RK	NOTEST	NOTEST	NOTEST	NOTEST	-2.15295	0	-0.239151	0	32	0	12	0	0	0	0	0	0	0
FBtr0334712	Syp-RJ	NOTEST	NOTEST	NOTEST	NOTEST	-3.08659	-4.33969	-0.528857	-0.127992	35.495	12.8036	19.3609	2.85097	1.46778	1.94477	1	1	0	1
FBtr0334711	Syp-RI	NOTEST	NOTEST	NOTEST	NOTEST	0	0	0	0	0	0	0	0	0	0	0	0	0	0
FBtr0113009	CG3625-RC	0.152476	0.104783	0.1439	0.0719	-0.891591	-0.4173	1.20411	1.71718	23.6218	12.3375	10.0333	7.77363	22.1297	27.0652	1	1	1	1
FBtr0112854	Ets21C-RB	NOTEST	NOTEST	NOTEST	NOTEST	-0.020593	-3.41777	0.508949	-0.134836	0.125814	48.4542	0.361474	12.5086	0.005361	0	0	0	0	0
FBtr0080518	Hsp60D-RB	NOTEST	NOTEST	NOTEST	NOTEST	0	0	0	0	0	0	0	0	0	0	0	0	0	0
FBtr0075162	CG5577-RA	NOTEST	NOTEST	NOTEST	NOTEST	0	0	0	0	0	0	0	0	0	0	0	0	0	0
FBtr0075163	CG32189-RA	NOTEST	NOTEST	NOTEST	NOTEST	-2.1521	-2.1459	-0.2615	-0.260964	32	42.6667	12	8	0	0	0	0	0	0
FBtr0075160	MED19-RA	NOTEST	NOTEST	NOTEST	NOTEST	0.035439	-0.535179	0.385703	-0.22111	0.775362	10.2146	22.5255	19.671	0.002337	0.000398	0	0	1	0
FBtr0075161	CG5567-RA	NOTEST	NOTEST	NOTEST	NOTEST	-0.476262	-1.65463	0.751846	-0.856928	30.123	60.8653	1.03639	3.173	25.9833	31.4557	0	0	1	1
FBtr0075167	Cln3-RA	NOTEST	NOTEST	NOTEST	NOTEST	-1.48239	-1.30328	1.12682	-1.1638	40.4135	17.0795	12.4061	10.0111	0.941298	1.26829	0	1	1	1
FBtr0075164	CG32188-RA	NOTEST	NOTEST	NOTEST	NOTEST	0	0	0	0	0	0	0	0	0	0	0	0	0	0
FBtr0075169	CG32187-RA	NOTEST	NOTEST	NOTEST	NOTEST	-3.16743	-3.44553	-1.12756	-2.16459	18.6107	64.6636	23.0428	2.84706	2.12073	2.38695	1	1	1	1
FBtr0339087	CG44243-RB	NOTEST	NOTEST	NOTEST	NOTEST	-3.5389	-4.59676	-2.01273	0.352579	30.984	24.684	13.5734	11.5955	26.2821	25.256	1	1	1	1
FBtr0088526	RpL31-RC	NOTEST	0.125456	NOTEST	0.1019	-2.16991	-0.506231	-0.263033	0.135939	42.6667	2.65145	16	22.3061	0	3.72532	0	1	0	0
FBtr0088527	RpL31-RB	NOTEST	NOTEST	NOTEST	NOTEST	-1.96485	-1.08842	-0.482087	0.510988	4.69153	35.8521	18.7192	22.5078	0.90296	2.83519	0	1	0	1
FBtr0088525	RpL31-RA	0.095112	NOTEST	0.0583	NOTEST	-0.138866	-1.98052	2.27975	2.73363	16.8027	1.33074	1.52599	1.3704	520.402	660.131	1	1	1	1
FBtr0088523	CG1814-RB	NOTEST	NOTEST	NOTEST	NOTEST	-1.73932	-1.26044	0.334287	-0.501023	68.5108	10.8055	8.17085	4.02608	1.72445	0.841837	1	0	0	0
FBtr0088520	CG1809-RA	NOTEST	NOTEST	NOTEST	NOTEST	-3.43382	-1.04565	0.101927	2.73537	0.055974	84.1031	0.268386	10.4036	0.111696	0.109057	0	0	1	1
FBtr0331596	NetB-RG	NOTEST	NOTEST	NOTEST	NOTEST	0.451877	-0.825998	1.22461	1.98865	69.9572	34.6111	8.01435	14.2815	0.617789	0.292113	0	0	1	1
FBtr0080050	Mdh1-RA	NOTEST	NOTEST	NOTEST	NOTEST	0	-2.16141	0	-0.250255	0	0	0	24	0	0	0	0	0	0
FBtr0080054	Cand1-RA	NOTEST	NOTEST	NOTEST	NOTEST	-4.11928	-4.71171	-0.173853	0.074836	6.91727	19.9262	21.2014	22.886	15.5622	19.766	0	1	1	1
FBtr0080055	CG5367-RA	NOTEST	NOTEST	NOTEST	NOTEST	-3.16954	-2.70077	-0.926349	-1.24074	51.8679	42.8585	4.24612	23.4911	0	0.095703	0	0	0	0
FBtr0080059	RnrL-RA	NOTEST	NOTEST	NOTEST	NOTEST	-2.39805	-3.9226	0.686865	-0.368208	29.8457	2.22198	17.9609	15.4017	1.37659	5.21894	1	1	1	1
FBtr0331594	CG10353-RI	NOTEST	NOTEST	NOTEST	NOTEST	-3.77108	-6.34999	-0.434554	-3.68879	77.8465	11.6149	22.1896	8.03848	0.120024	0.224566	0	0	0	0
FBtr0112755	CG34449-RC	NOTEST	NOTEST	NOTEST	NOTEST	0	0	0	0	0	0	0	0	0	0	0	0	0	0
FBtr0112754	CG34449-RB	NOTEST	NOTEST	NOTEST	NOTEST	0	0	0	0	0	0	0	0	0	0	0	0	0	0
FBtr0112757	CG34451-RA	NOTEST	NOTEST	NOTEST	NOTEST	-1.99203	-2.82558	-0.249559	-0.842221	32.0229	10.2818	12.0111	1.31893	0	2.8e-05	0	0	0	0
FBtr0112756	CG34450-RA	NOTEST	NOTEST	NOTEST	NOTEST	-2.0216	-1.76608	-1.18748	0.048057	5.51201	54.9551	4.75028	4.22433	1.70694	1.64323	1	0	1	1
FBtr0112751	CG34447-RA	NOTEST	NOTEST	NOTEST	NOTEST	-1e-06	0	0	0	42.6667	0	8	0	0	0	0	0	0	0
FBtr0112750	CG34446-RA	0.087475	0.128471	0.0503	0.1064	0.05299	-0.688399	0.086911	-0.398811	10.2648	23.8163	3.6489	8.3374	3.44674	10.1498	1	1	1	1
FBtr0112753	CG34449-RA	NOTEST	NOTEST	NOTEST	NOTEST	-2.10794	-3.4575	-0.971742	-1.09229	101.341	39.175	7.23989	23.5107	0.137703	0.256093	0	0	0	0
FBtr0112752	CG34448-RA	NOTEST	NOTEST	NOTEST	NOTEST	0	-2.92305	0	-0.560175	0	74.4819	0	7.92945	0	0	0	0	0	0
FBtr0331591	CG10353-RF	NOTEST	NOTEST	NOTEST	NOTEST	-3.83198	0.367438	-2.22718	1.73164	19.7898	15.6212	21.274	7.19978	1.04228	0.662843	1	0	1	1
FBtr0089433	Sam-S-RF	NOTEST	NOTEST	NOTEST	NOTEST	-4.91298	-1.92419	-0.300985	-0.334939	39.3101	33.3261	7.63836	12.3832	0	0	0	0	0	0
FBtr0089432	Sam-S-RH	NOTEST	NOTEST	NOTEST	NOTEST	-3.63021	-1.15199	-2.06837	0.681331	54.5753	88.7474	2.8347	4.52775	4.96446	9.55352	1	1	1	1
FBtr0089431	Sam-S-RC	NOTEST	NOTEST	NOTEST	NOTEST	-2.19747	-1.36198	0.018277	-1.17963	43.4399	3.22131	15.9421	4.30936	0	0.028481	0	0	0	1
FBtr0089437	Sam-S-RE	NOTEST	NOTEST	NOTEST	NOTEST	0	0	0	0	0	0	0	0	0	0	0	0	0	0
FBtr0089436	Sam-S-RG	NOTEST	NOTEST	NOTEST	NOTEST	-2.79993	-2.22595	-1.68014	0.208752	26.9951	12.4816	0.726345	2.36532	1.48113	9.26778	1	1	0	0
FBtr0089435	Sam-S-RJ	NOTEST	NOTEST	NOTEST	NOTEST	-1.77208	-2.49307	-1.33975	-0.960956	29.5484	2.45726	18.7232	20.2676	109.909	110.062	0	1	1	1
FBtr0089434	Sam-S-RI	NOTEST	0.127846	NOTEST	0.1055	-2.22933	-0.658629	-1.17356	1.46702	53.9848	0.406952	21.0156	23.8985	25.2171	29.1453	0	1	1	1
FBtr0083650	fru-RK	NOTEST	NOTEST	NOTEST	NOTEST	-0.399209	-4.53622	0.991314	0.214674	34.1956	63.3384	16.6701	5.71041	0.360822	0.288973	0	0	1	1
FBtr0088380	CG30008-RA	NOTEST	NOTEST	NOTEST	NOTEST	0.32035	0.249823	1.56123	3.66173	16.8028	3.82778	21.8687	21.2998	0.128261	0.161353	0	0	0	0
FBtr0088381	tea-RB	NOTEST	0.155866	NOTEST	0.1505	-1.45732	-0.919557	1.43423	0.004322	15.5519	58.2991	21.5389	6.06951	1.02915	1.8357	1	1	1	1
FBtr0088387	eIF3j-RA	NOTEST	NOTEST	NOTEST	NOTEST	0	0	0	0	0	0	0	0	0	0	0	0	0	0
FBtr0083657	Vha100-2-RA	NOTEST	NOTEST	NOTEST	NOTEST	-3.69975	-4.83713	-0.95942	-1.02593	30.976	17.1339	12.8486	21.7163	8.07925	12.1171	1	1	1	1
FBtr0083656	Vha100-2-RB	0.124698	NOTEST	0.0975	NOTEST	-0.452536	-3.12305	0.588697	-0.673732	27.9958	53.5839	23.7143	1.07809	19.635	19.0467	1	1	1	1
FBtr0083658	Vha100-4-RA	NOTEST	NOTEST	NOTEST	NOTEST	-2.73274	-2.39043	-0.498844	-0.398514	18.405	14.1887	14.0494	21.0468	0	0	0	0	0	0
FBtr0088388	CG12134-RA	NOTEST	NOTEST	NOTEST	NOTEST	-1.97193	-1.90873	0.51319	-0.449308	36.8299	34.0909	21.4307	20.43	3.35977	4.41453	1	1	1	1
FBtr0088389	CG12134-RB	NOTEST	NOTEST	NOTEST	NOTEST	-0.000377	-0.000444	-0.000173	0.000322	10.1031	2.76765	18.1875	13.6685	0.000121	0.000164	0	0	1	0
FBtr0087721	CG17048-RA	NOTEST	NOTEST	NOTEST	NOTEST	-4.48777	-3.94099	-1.35187	-0.163288	13.009	10.6913	21.5439	13.0924	0.119212	3e-06	0	0	0	0
FBtr0087720	CG10814-RA	NOTEST	NOTEST	NOTEST	NOTEST	-2.70891	-3.2603	-0.067172	-0.849827	54.5477	56.8403	9.0019	9.91275	0.754994	0.366816	0	0	1	1
FBtr0087722	CG13325-RA	NOTEST	NOTEST	NOTEST	NOTEST	-1.97356	-3.73339	3.04949	0.46671	32	0.585741	12	23.0627	0	0	0	0	0	0
FBtr0087729	Spt-I-RB	NOTEST	NOTEST	NOTEST	NOTEST	-2.64	-1.6399	-0.433202	-0.901977	31.288	0.482267	17.1493	22.3787	0	0.336948	0	0	0	0
FBtr0087728	Nrk-RA	NOTEST	NOTEST	NOTEST	NOTEST	-1.18148	2.31091	0.744491	2.98754	67.8212	28.3931	0.142121	22.6505	2.74431	2.98161	1	0	1	1
FBtr0073015	CG12093-RA	NOTEST	0.110809	NOTEST	0.0802	-4.47336	-0.308102	-1.04964	1.50437	2.70935	8.36023	0.282459	1.81006	9.90742	14.1072	0	0	1	1
FBtr0333105	rhea-RE	NOTEST	NOTEST	NOTEST	NOTEST	-3.3234	-2.67862	0.336431	1.8222	21.2946	8.85819	20.8792	17.7915	3.20393	3.17307	1	1	1	1
FBtr0333103	muskelin-RC	NOTEST	NOTEST	NOTEST	NOTEST	-2.16867	-2.15068	-0.263712	-0.249942	95.9813	4e-06	11.9977	0.004652	8e-05	0.00019	0	0	0	1
FBtr0309055	Dro-RB	NOTEST	NOTEST	NOTEST	NOTEST	-1.74971	-3.95301	-0.486488	-1.11366	40.6822	10.3237	6.92536	18.1516	0	0.109038	0	0	0	0
FBtr0079172	Ucp4C-RA	NOTEST	NOTEST	NOTEST	NOTEST	0	-1.88457	0	-0.237044	0	32	0	12	0	0	0	0	0	0
FBtr0290228	CG16775-RB	NOTEST	NOTEST	NOTEST	NOTEST	-0.576017	-1.21445	7.05862	-0.573352	32	7.82609	12	18.1638	0	0	0	0	0	0
FBtr0290229	CG17127-RB	NOTEST	NOTEST	NOTEST	NOTEST	-1.26146	-0.843914	1.54187	0.581536	14.2672	22.677	21.2521	21.7863	0.040271	0.041572	0	0	0	0
FBtr0290224	CG14984-RB	0.075754	0.131331	0.0379	0.1108	0.300187	-0.594222	1.57569	2.55301	2.78891	3.88852	3.79835	4.82994	16.2253	20.7399	1	1	1	1
FBtr0290225	CG15023-RB	NOTEST	NOTEST	NOTEST	NOTEST	-2.09252	0	-0.256288	0	32	0	12	0	0	0	0	0	0	0
FBtr0290222	CG14647-RB	0.151882	NOTEST	0.1425	NOTEST	-0.944467	-1.36912	0.754908	2.83461	0.797853	1.84861	23.4801	0.852792	5.83577	7.88617	1	1	1	1
FBtr0290223	CG14837-RC	NOTEST	NOTEST	NOTEST	NOTEST	0.00812	0.879322	0.860762	1.11209	2.0421	35.9709	3.47936	2.14342	0.429204	0.329031	0	0	1	1
FBtr0290220	CG13896-RB	NOTEST	NOTEST	NOTEST	NOTEST	-1.65533	-1.59219	-1.42175	0.121761	92.2606	57.5713	8.91927	15.4828	5.1e-05	0.243543	0	0	0	0
FBtr0290221	Ilp8-RB	NOTEST	NOTEST	NOTEST	NOTEST	-2.5383	-2.1486	-1.20047	0.314183	45.9882	0.004242	2.41705	23.8446	0.144753	0	0	0	0	0
FBtr0082520	CG6950-RA	NOTEST	NOTEST	NOTEST	NOTEST	-2.88656	-3.53089	-1.51353	2.32945	70.9942	1.66542	2.87712	0.473527	1.04713	1.88766	1	1	1	1
FBtr0082521	CG6950-RB	NOTEST	NOTEST	NOTEST	NOTEST	-2.01986	-1.17701	-1.55673	-0.51303	12.1777	92.7466	6.99924	0.341934	0.311454	0.818576	0	0	0	0
FBtr0082522	CG6950-RD	NOTEST	NOTEST	NOTEST	NOTEST	-3.26877	-3.40812	0.305153	-0.142696	24.4395	49.7406	23.3642	4.64433	24.7542	27.2978	1	1	1	1
FBtr0082529	Sbf-RA	NOTEST	NOTEST	NOTEST	NOTEST	-0.001794	-3.13589	0.000894	-0.163713	2.21989	8.6444	3.64878	22.3939	0.00049	0.000623	0	0	1	1
FBtr0086450	par-1-RA	NOTEST	NOTEST	NOTEST	NOTEST	0	0	0	0	0	0	0	0	0	0	0	0	0	0
FBtr0310471	CG42789-RB	NOTEST	NOTEST	NOTEST	NOTEST	0.028438	-1.64261	3.00485	-0.7711	14.8888	5.54701	21.372	17.6588	0.257	0	0	0	0	0
FBtr0310472	CG42789-RC	NOTEST	NOTEST	NOTEST	NOTEST	-2e-06	-1e-06	-1e-06	-1e-06	5.89847	3.13083	23.5609	16.33	9e-06	0	0	0	0	0
FBtr0310473	rdhB-RB	NOTEST	NOTEST	NOTEST	NOTEST	-0.521007	-0.72185	0.890301	-0.297969	10.8172	26.4554	21.5212	0.598444	0.20232	0.416367	0	0	0	0
FBtr0310475	Cp110-RF	NOTEST	NOTEST	NOTEST	NOTEST	-2.20132	-2.56997	0.99966	-1.72983	5.53765	75.1195	21.1179	1.69324	0	0.092678	0	0	0	0
FBtr0310476	Deaf1-RC	NOTEST	NOTEST	NOTEST	NOTEST	0	0	0	0	0	0	0	0	0	0	0	0	0	0
FBtr0310477	Fibp-RE	NOTEST	NOTEST	NOTEST	NOTEST	-0.124858	-2.10353	0.327175	-0.240134	67.8442	9.84229	7.87464	21.3815	0.614591	1.01709	0	1	0	0
FBtr0072242	Ssrp-RA	0.142205	NOTEST	0.1261	NOTEST	-0.761974	-2.73806	0.13465	0.332802	83.2333	82.9795	19.037	18.1351	4.70204	11.3942	1	1	1	1
FBtr0072241	Nxt1-RA	0.114841	NOTEST	0.0841	NOTEST	-0.420446	-3.44059	2.96584	-1.62148	1.82523	44.7658	3.30808	14.5344	16.121	27.9621	1	0	1	1
FBtr0072246	CG13564-RA	NOTEST	NOTEST	NOTEST	NOTEST	0	-3.12295	0	-0.577788	0	28.0678	0	23.4865	0	0	0	0	0	0
FBtr0072247	CG16786-RA	NOTEST	NOTEST	NOTEST	NOTEST	-2.1802	-3.16734	-0.273965	-0.586049	74.6402	94.1006	4.06036	0.274615	0.000115	7.8e-05	0	0	1	0
FBtr0072245	CG15800-RA	NOTEST	NOTEST	NOTEST	NOTEST	-2.13347	-1.24711	-0.259884	-0.985165	42.6667	56.8225	16	12.2429	0	0	0	0	0	0
FBtr0072248	CG16786-RB	NOTEST	NOTEST	NOTEST	NOTEST	-1.03673	-6.03181	0.472259	-0.936724	25.3408	4.03211	14.9893	21.5442	0.070819	5e-06	0	0	0	0
FBtr0072249	snama-RA	NOTEST	NOTEST	NOTEST	NOTEST	-3.49419	-0.608118	-1.77973	1.54195	21.0929	6.00127	22.3468	1.9881	5.67898	7.59358	0	0	1	1
FBtr0309845	drpr-RC	NOTEST	NOTEST	NOTEST	NOTEST	-2.6463	-4.12752	-2.43215	-1.57936	9.12535	0.624245	1.21391	22.4729	10.4542	8.77449	1	1	1	1
FBtr0075264	Nc73EF-RB	NOTEST	NOTEST	NOTEST	NOTEST	0	0	0	0	0	0	0	0	0	0	0	0	0	0
FBtr0086182	vimar-RC	NOTEST	NOTEST	NOTEST	NOTEST	-5.83113	-1.32563	-0.809196	-0.607739	52.3979	54.8782	4.7239	2.36992	0.021298	0.006599	0	0	1	1
FBtr0086183	vimar-RB	NOTEST	0.150986	NOTEST	0.1427	-5.33531	-0.908844	-0.158973	-0.709031	37.6134	49.7166	12.6738	14.5623	7.79066	8.7495	1	1	1	1
FBtr0086180	Tsp42Ee-RA	NOTEST	NOTEST	NOTEST	NOTEST	-5.62842	-0.857902	-1.54346	0.508843	5.81677	4.88399	14.2794	17.4069	243.351	362.256	0	0	1	1
FBtr0086181	Tsp42Ed-RA	NOTEST	NOTEST	NOTEST	NOTEST	-1.06591	-1.10381	3.71542	3.37245	18.9023	8.26366	22.4482	18.9276	29.1436	170.787	1	1	1	1
FBtr0086186	CG30157-RA	NOTEST	NOTEST	NOTEST	NOTEST	0	-2.16911	0	-0.262964	0	0	0	0	0	0	0	0	0	0
FBtr0086184	CG30156-RA	NOTEST	NOTEST	NOTEST	NOTEST	-3.73707	-5.70791	2.58229	0.867561	96.1539	76.3071	1.52452	7.3338	1.85328	2.24939	1	1	1	1
FBtr0086185	Cyp6u1-RA	NOTEST	NOTEST	NOTEST	NOTEST	0	-0.000324	0	-4.6e-05	0	74.6667	0	4	0	0	0	0	0	0
FBtr0302637	Pka-R1-RV	NOTEST	NOTEST	NOTEST	NOTEST	0	0	0	0	0	0	0	0	0	0	0	0	0	0
FBtr0302638	Pka-R1-RW	NOTEST	NOTEST	NOTEST	NOTEST	-1.83724	-1.4094	1.22371	1.20893	16.1419	10.5455	21.623	19.9527	1.2506	1.49147	1	1	1	1
FBtr0084969	CG14544-RA	NOTEST	NOTEST	NOTEST	NOTEST	-3.9762	-2.59053	-0.404086	1.90071	10.0484	33.8605	23.8627	2.21362	0.719801	0.672069	0	0	1	1
FBtr0084962	gro-RB	NOTEST	NOTEST	NOTEST	NOTEST	0	0	0	0	0	0	0	0	0	0	0	0	0	0
FBtr0084963	gro-RA	NOTEST	NOTEST	NOTEST	NOTEST	-0.880428	-3.78424	1.31419	-2.54557	90.5289	49.0939	12.9237	4.21976	0.9221	1.20534	0	1	1	1
FBtr0084960	E(spl)m7-HLH-RA	NOTEST	NOTEST	NOTEST	NOTEST	-1.1177	-3.4059	-0.891312	-0.850939	23.1995	24.274	20.3666	9.84854	0.108985	0	0	0	0	0
FBtr0084961	E(spl)m8-HLH-RA	NOTEST	NOTEST	NOTEST	NOTEST	0	0	0	0	0	0	0	0	0	0	0	0	0	0
FBtr0084966	gro-RE	NOTEST	NOTEST	NOTEST	NOTEST	-1.37627	-3.01505	-0.480438	-1.54697	46.5574	21.2017	17.193	14.2076	0	0	0	0	0	0
FBtr0084967	Vps2-RA	NOTEST	NOTEST	NOTEST	NOTEST	-3.21779	-1.68766	-1.86024	1.38434	34.2718	0.515908	5.49629	1.11842	10.7768	14.597	0	1	1	1
FBtr0084964	gro-RD	NOTEST	NOTEST	NOTEST	NOTEST	0	0	0	0	0	0	0	0	0	0	0	0	0	0
FBtr0084965	gro-RC	NOTEST	NOTEST	NOTEST	NOTEST	-2.68447	-4.05279	-0.474934	-1.12733	84.4055	36.0346	10.3137	9.0245	0	0	0	0	0	0
FBtr0339242	CG6420-RB	NOTEST	NOTEST	NOTEST	NOTEST	-1.26821	-3.26398	-0.148401	-0.50999	40.8966	1.14409	5.96855	21.4395	7.39006	8.43821	1	1	1	1
FBtr0339243	CG18428-RC	NOTEST	0.086153	NOTEST	0.0486	-2.05941	-0.025509	-1.61528	2.31049	65.7311	1.87081	22.9613	22.5447	5.44146	4.60417	1	1	1	1
FBtr0339240	CG14245-RB	NOTEST	NOTEST	NOTEST	NOTEST	-1.94212	-3.14655	-0.790946	-0.581366	65.5249	12.7204	5.9074	19.6319	0	0	0	0	0	0
FBtr0339241	CG6403-RB	NOTEST	NOTEST	NOTEST	NOTEST	0	0	0	0	42.6667	10.6667	16	20	0	0	0	0	0	0
FBtr0307377	CG7120-RE	0.150027	NOTEST	0.1391	NOTEST	-0.966323	-0.285395	0.61866	-0.047304	71.333	72.8488	7.33066	5.10226	1.15477	0.727688	1	0	1	1
FBtr0307376	CG7120-RD	NOTEST	0.083206	NOTEST	0.045	-1.6813	0.115934	2.36561	1.13613	77.599	5.80202	8.31707	4.33678	1.44826	3.20839	1	1	1	1
FBtr0339244	Root-RE	NOTEST	NOTEST	NOTEST	NOTEST	0	0	0	0	0	0	0	0	0	0	0	0	0	0
FBtr0307374	Cht6-RJ	NOTEST	NOTEST	NOTEST	NOTEST	-2.663	-1.26403	-0.735783	-0.597668	56.23	53.1902	13.4351	17.7776	0.00783	0.000189	0	0	0	0
FBtr0339248	CG31064-RF	0.151882	0.125813	0.1425	0.1024	-0.839341	-0.635883	-0.390204	1.43115	27.006	3.13483	18.5886	20.4219	6.32163	4.0834	1	1	1	1
FBtr0307378	CG7120-RF	NOTEST	0.148187	NOTEST	0.1386	-2.92786	-0.995947	1.1796	-0.934544	4.21109	14.1779	23.7851	15.7248	3.46056	1.70627	1	1	1	1
FBtr0079261	epsilonCOP-RA	0.097888	NOTEST	0.0617	NOTEST	-0.186139	-2.87745	1.51489	1.00475	0.847647	0.556954	2.25378	23.2944	11.5126	15.8105	1	1	1	1
FBtr0079260	Daxx-RA	0.108641	NOTEST	0.0755	NOTEST	-0.624337	-2.51435	0.616887	0.254519	44.7615	10.0621	16.0971	18.0011	2.36767	2.13503	1	1	1	1
FBtr0346862	Sry-alpha-RB	NOTEST	NOTEST	NOTEST	NOTEST	-1.0591	-4.14082	-0.414617	-0.157554	91.2131	31.1895	5.01814	16.0841	0.186582	0.40095	0	0	0	0
FBtr0079265	KFase-RA	0.129292	0.136445	0.1058	0.1187	-0.634946	-0.744609	-0.058437	-0.337275	20.9032	66.0959	22.1423	6.64698	4.72044	7.85164	1	1	1	1
FBtr0346865	CG13685-RD	NOTEST	NOTEST	NOTEST	NOTEST	0	0	0	0	0	0	0	0	0	0	0	0	0	0
FBtr0346867	CG43732-RB	NOTEST	NOTEST	NOTEST	NOTEST	0	0	0	0	0	0	0	0	0	0	0	0	0	0
FBtr0080935	glu-RA	NOTEST	NOTEST	NOTEST	NOTEST	-3.36153	-1.41641	-0.859401	1.20048	43.2384	82.6376	15.0844	2.1218	1.58516	2.21575	1	1	1	1
FBtr0080934	LSm7-RA	NOTEST	0.094619	NOTEST	0.0586	-10.6731	-0.086975	-0.106662	1.45977	12.683	5.41712	17.5495	21.0659	6.63366	9.5115	1	1	1	1
FBtr0080936	Prosbeta4-RA	NOTEST	NOTEST	NOTEST	NOTEST	-1.49988	-1.91795	1.42461	0.045565	0.589443	0.417053	0.848577	23.1382	24.1959	38.942	1	1	1	1
FBtr0080931	CG13280-RA	NOTEST	NOTEST	NOTEST	NOTEST	-0.01032	-0.002496	-0.002566	0.012427	87.2953	42.6667	12.557	16	0	0	0	0	0	0
FBtr0080933	ppk17-RA	NOTEST	NOTEST	NOTEST	NOTEST	-4.32352	-0.623934	-2.5691	0.962143	69.1104	7.78724	6.56004	16.3676	0.073918	0.124655	0	0	0	0
FBtr0089407	sw-RK	NOTEST	NOTEST	NOTEST	NOTEST	-2.15765	-5.30672	-1.59735	-2.75769	3.44552	6.89676	2.41597	5.58664	1.71349	0.982065	1	0	1	1
FBtr0303278	CG42749-RB	NOTEST	NOTEST	NOTEST	NOTEST	-0.81331	-1.47322	1.81512	-0.340562	37.0118	16.1264	13.9305	14.3581	0	0.012894	0	0	0	0
FBtr0303279	CG42749-RC	NOTEST	NOTEST	NOTEST	NOTEST	-2.72153	-0.897595	-2.03939	0.478083	54.2801	44.611	1.35949	15.4987	0.031089	0.022666	0	0	0	0
FBtr0303276	CG42748-RH	NOTEST	NOTEST	NOTEST	NOTEST	0	0	0	0	0	0	0	0	0	0	0	0	0	0
FBtr0303277	CG42748-RG	NOTEST	NOTEST	NOTEST	NOTEST	-6.90232	-1.2769	0.994794	0.899081	53.9067	95.9551	2.82316	16.1752	6.95805	4.11418	1	1	1	1
FBtr0303274	CG42748-RE	NOTEST	NOTEST	NOTEST	NOTEST	-2.43936	-3.65957	-0.904103	0.821149	7.69309	2.62706	6.46602	20.1069	25.4155	23.0281	1	1	1	1
FBtr0303272	CG42748-RC	NOTEST	NOTEST	NOTEST	NOTEST	-0.16659	-1.04716	1.98691	2.52812	34.1047	63.9008	5.35221	3.37175	0.207697	0.52855	0	0	0	1
FBtr0303273	CG42748-RD	NOTEST	0.128626	NOTEST	0.1067	-3.6068	-0.561429	-0.39477	1.43684	4.05294	1.22899	4.82229	2.23521	1.37754	1.86824	1	1	1	1
FBtr0303270	CG42747-RC	0.163881	NOTEST	0.1626	NOTEST	-0.945986	-0.959979	-0.131601	1.18971	74.4659	31.695	9.13139	8.66729	1.11906	0.791932	1	0	1	1
FBtr0303271	CG42748-RB	NOTEST	0.086429	NOTEST	0.049	-2.66752	0.069412	-0.754115	1.2591	0.755336	11.8908	2.06396	4.5688	0.061913	4.51598	0	1	0	0
[truncated: 24,616 more rows]
