# Supplementary material for: Discovery and Visualization of Age-Dependent Patterns in the Diurnal Transcriptome of Drosophila
Source: J Circadian Rhythms. 2022 Dec 8;20:1. doi: 10.5334/jcr.218 (PMC9733130; doi:10.5334/jcr.218)
Supplement: Supporting Tables. — Supporting Tables S1–S9. [file jcr-20-218-s2.zip › New folder/218-2221-2-SP.xlsx]

## Sheet: RPX>0
	Group
	ELCs						RLCs						LLCs
	RP48	RP24	RP16	RP12	RP9.6	RP8	RP48	RP24	RP16	RP12	RP9.6	RP8	RP48	RP24	RP16	RP12	RP9.6	RP8
Young	0	730	0	0	0	0	0	622	0	0	0	0	9	47	9	15	121	5
Old	9	44	6	31	12	8	0	627	0	0	0	0	0	1012	0	0	0	0
			^ Number of RPX scores > 0

## Sheet: q<0.05
	Group
	ELCs						RLCs						LLCs
	RP48	RP24	RP16	RP12	RP9.6	RP8	RP48	RP24	RP16	RP12	RP9.6	RP8	RP48	RP24	RP16	RP12	RP9.6	RP8
Young	0	742	0	0	0	0	0	628	0	0	0	0	7	0	6	14	99	22
Old	6	0	5	25	7	40	0	628	0	0	0	0	0	1024	0	0	0	0
