# Supplementary material for: Discovery and Visualization of Age-Dependent Patterns in the Diurnal Transcriptome of Drosophila
Source: J Circadian Rhythms. 2022 Dec 8;20:1. doi: 10.5334/jcr.218 (PMC9733130; doi:10.5334/jcr.218)
Supplement: Supporting Tables. — Supporting Tables S1–S9. [file jcr-20-218-s2.zip › New folder/218-2228-2-SP.xlsx]

## Sheet: SupplementaryTable8_MotifAnalys
#groupName	motifID	motifSymbol	N	K	n	k	BG	pval	rank	qval	youngMedianExpression	enrichmentScore	youngExpr	oldExpr
RLCs_Cluster10_phospholipid_biosynthetic_process	MA1459.1	M1BP	15016	9532	11	0	0.63479	NO_TEST	NO_TEST	NO_TEST	9.01609	1.63342	9.01609	11.3444		N = number of transcripts
RLCs_Cluster10_phospholipid_biosynthetic_process	FBgn0014018	Rel_SANGER_5	15016	8140	11	0	0.542088	NO_TEST	NO_TEST	NO_TEST	22.7221	1.63342	22.7221	46.0836		K = number of transcripts with motif instance
RLCs_Cluster10_phospholipid_biosynthetic_process	FBgn0035481_2	CG12605_SOLEXA_5	15016	9323	11	0	0.620871	NO_TEST	NO_TEST	NO_TEST	83.9444	1.63342	83.9444	61.4541		n = number of transcripts in group
RLCs_Cluster10_phospholipid_biosynthetic_process	FBgn0005630_9	lola-PT_SANGER_5	15016	5236	11	4	0.348695	0.328236	124	0.354707	214.286	1.63342	214.286	240.502		k = number of transcripts in group with motif instance
RLCs_Cluster10_phospholipid_biosynthetic_process	FBgn0005630_8	lola-PW_SANGER_5	15016	8586	11	0	0.57179	NO_TEST	NO_TEST	NO_TEST	214.286	1.63342	214.286	240.502		BG = K/N
RLCs_Cluster10_phospholipid_biosynthetic_process	FBgn0005630_5	lola-PD_SANGER_5	15016	8983	11	0	0.598229	NO_TEST	NO_TEST	NO_TEST	214.286	1.63342	214.286	240.502
RLCs_Cluster10_phospholipid_biosynthetic_process	FBgn0005630_4	lola-PY_SANGER_2.5	15016	5470	11	5	0.364278	0.173846	77	0.290083	214.286	1.63342	214.286	240.502
RLCs_Cluster10_phospholipid_biosynthetic_process	FBgn0005630_7	lola-PQ_SANGER_5	15016	10087	11	0	0.67175	NO_TEST	NO_TEST	NO_TEST	214.286	1.63342	214.286	240.502
RLCs_Cluster10_phospholipid_biosynthetic_process	FBgn0005630_6	lola-PO_SANGER_5	15016	10697	11	0	0.712373	NO_TEST	NO_TEST	NO_TEST	214.286	1.63342	214.286	240.502
RLCs_Cluster10_phospholipid_biosynthetic_process	FBgn0005630_3	lola-PU_SANGER_5	15016	8067	11	0	0.537227	NO_TEST	NO_TEST	NO_TEST	214.286	1.63342	214.286	240.502
RLCs_Cluster10_phospholipid_biosynthetic_process	FBgn0005630_2	lola_SOLEXA_5	15016	7894	11	0	0.525706	NO_TEST	NO_TEST	NO_TEST	214.286	1.63342	214.286	240.502
RLCs_Cluster10_phospholipid_biosynthetic_process	FBgn0003396	shn-F1-2_SANGER_5	15016	8062	11	0	0.536894	NO_TEST	NO_TEST	NO_TEST	10.6873	1.63342	10.6873	14.7643
RLCs_Cluster10_phospholipid_biosynthetic_process	FBgn0004795	retn_SANGER_5	15016	5962	11	2	0.397043	0.877191	NO_TEST	NO_TEST	9.63727	1.63342	9.63727	9.07666
RLCs_Cluster10_phospholipid_biosynthetic_process	FBgn0259938	cwo_SANGER_5	15016	5559	11	7	0.370205	0.0177096	14	0.156227	12.1817	1.63342	12.1817	17.0846
RLCs_Cluster10_phospholipid_biosynthetic_process	FBgn0017578	dm_Max_SANGER_10	15016	6189	11	5	0.41216	0.273936	115	0.316037	15.4343	1.63342	15.4343	15.0558
RLCs_Cluster10_phospholipid_biosynthetic_process	FBgn0035407	CG14962_SANGER_5	15016	8606	11	0	0.573122	NO_TEST	NO_TEST	NO_TEST	13.3727	1.63342	13.3727	14.5415
RLCs_Cluster10_phospholipid_biosynthetic_process	FBgn0035405	pfk_SANGER_5	15016	9018	11	0	0.600559	NO_TEST	NO_TEST	NO_TEST	4.05678	1.63342	4.05678	5.70541
RLCs_Cluster10_phospholipid_biosynthetic_process	FBgn0004893	bowl_SANGER_5	15016	6958	11	9	0.463372	0.00289683	1	0.11932	6.16573	1.63342	6.16573	7.82974
RLCs_Cluster10_phospholipid_biosynthetic_process	FBgn0040765_2	luna_SOLEXA_5	15016	10858	11	0	0.723095	NO_TEST	NO_TEST	NO_TEST	6.232	1.63342	6.232	8.7302
RLCs_Cluster10_phospholipid_biosynthetic_process	FBgn0000459	disco_SANGER_5	15016	6696	11	5	0.445924	0.356384	131	0.362838	9.9732	1.63342	9.9732	9.89573
RLCs_Cluster10_phospholipid_biosynthetic_process	MA0532.1	Stat92E	15016	8573	11	0	0.570924	NO_TEST	NO_TEST	NO_TEST	105.625	1.63342	105.625	137.584
RLCs_Cluster10_phospholipid_biosynthetic_process	MA0529.2	BEAF-32	15016	7321	11	1	0.487547	0.992679	NO_TEST	NO_TEST	15.27	1.63342	15.27	20.0368
RLCs_Cluster10_phospholipid_biosynthetic_process	FBgn0036900	CG8765_SANGER_5	15016	7757	11	0	0.516582	NO_TEST	NO_TEST	NO_TEST	6.65179	1.63342	6.65179	7.14278
RLCs_Cluster10_phospholipid_biosynthetic_process	FBgn0000210_8	br-PL_SANGER_5	15016	5635	11	4	0.375266	0.399254	NO_TEST	NO_TEST	14.4025	1.63342	14.4025	10.5495
RLCs_Cluster10_phospholipid_biosynthetic_process	FBgn0001078	ftz-f1_FlyReg	15016	9913	11	0	0.660162	NO_TEST	NO_TEST	NO_TEST	20.6626	1.63342	20.6626	17.9413
RLCs_Cluster10_phospholipid_biosynthetic_process	MA0530.1	cnc::maf-S	15016	8426	11	0	0.561135	NO_TEST	NO_TEST	NO_TEST	86.0957	1.63342	86.0957	132.16
RLCs_Cluster10_phospholipid_biosynthetic_process	FBgn0013948	Eip93F_SANGER_10	15016	10363	11	0	0.690131	NO_TEST	NO_TEST	NO_TEST	77.0994	1.63342	77.0994	87.4338
RLCs_Cluster10_phospholipid_biosynthetic_process	FBgn0000210_2	br-Z2_FlyReg	15016	4492	11	4	0.299148	0.208358	95	0.293895	14.4025	1.63342	14.4025	10.5495
RLCs_Cluster10_phospholipid_biosynthetic_process	FBgn0000210_6	br_SOLEXA_10	15016	5283	11	4	0.351825	0.336426	126	0.356751	14.4025	1.63342	14.4025	10.5495
RLCs_Cluster10_phospholipid_biosynthetic_process	FBgn0000210_7	br-PE_SANGER_5	15016	4542	11	4	0.302477	0.215718	97	0.294043	14.4025	1.63342	14.4025	10.5495
RLCs_Cluster10_phospholipid_biosynthetic_process	FBgn0002521	pho_FlyReg	15016	9378	11	0	0.624534	NO_TEST	NO_TEST	NO_TEST	38.2454	1.63342	38.2454	36.1964
RLCs_Cluster10_phospholipid_biosynthetic_process	FBgn0005612	Sox14_SANGER_10	15016	9008	11	0	0.599893	NO_TEST	NO_TEST	NO_TEST	5.17994	1.63342	5.17994	7.53377
RLCs_Cluster10_phospholipid_biosynthetic_process	FBgn0001185_2	her_SOLEXA_10	15016	7688	11	0	0.511987	NO_TEST	NO_TEST	NO_TEST	19.2711	1.63342	19.2711	19.9288
RLCs_Cluster10_phospholipid_biosynthetic_process	FBgn0032587	CG5953_SANGER_5	15016	9671	11	0	0.644046	NO_TEST	NO_TEST	NO_TEST	4.9489	1.63342	4.9489	11.2564
RLCs_Cluster10_phospholipid_biosynthetic_process	FBgn0032741	Side_SANGER_5	15016	9959	11	0	0.663226	NO_TEST	NO_TEST	NO_TEST	4.49707	1.63342	4.49707	6.09094
RLCs_Cluster10_phospholipid_biosynthetic_process	FBgn0261283_4	HLH106_SANGER_5_3	15016	6669	11	4	0.444126	0.58741	NO_TEST	NO_TEST	52.8721	1.63342	52.8721	80.018
RLCs_Cluster10_phospholipid_biosynthetic_process	FBgn0261283_3	HLH106_SANGER_5_2	15016	4655	11	6	0.310003	0.0259163	22	0.156227	52.8721	1.63342	52.8721	80.018
RLCs_Cluster10_phospholipid_biosynthetic_process	FBgn0261283_2	HLH106_SANGER_5_1	15016	5361	11	5	0.357019	0.16073	71	0.290083	52.8721	1.63342	52.8721	80.018
RLCs_Cluster10_phospholipid_biosynthetic_process	FBgn0263108	BtbVII_SANGER_5	15016	7657	11	0	0.509923	NO_TEST	NO_TEST	NO_TEST	25.592	1.63342	25.592	27.7098
RLCs_Cluster10_phospholipid_biosynthetic_process	FBgn0038787	CG4360_F1-3_SANGER_2.5	15016	10957	11	0	0.729688	NO_TEST	NO_TEST	NO_TEST	8.7873	1.63342	8.7873	10.7919
RLCs_Cluster10_phospholipid_biosynthetic_process	FBgn0008649	dei_da_SANGER_5	15016	7555	11	0	0.50313	NO_TEST	NO_TEST	NO_TEST	4.54624	1.63342	4.54624	6.22755
RLCs_Cluster10_phospholipid_biosynthetic_process	FBgn0024321	NK7.1_Cell	15016	7360	11	7	0.490144	0.100989	55	0.242974	19.7938	1.63342	19.7938	27.9616
RLCs_Cluster10_phospholipid_biosynthetic_process	FBgn0002733	HLHmbeta_SANGER_10	15016	7670	11	0	0.510788	NO_TEST	NO_TEST	NO_TEST	5.0179	1.63342	5.0179	7.20712
RLCs_Cluster10_phospholipid_biosynthetic_process	FBgn0039350	jigr1_SANGER_5	15016	12537	11	0	0.834909	NO_TEST	NO_TEST	NO_TEST	12.3215	1.63342	12.3215	14.9557
RLCs_Cluster10_phospholipid_biosynthetic_process	FBgn0005630_28	lola-PU_SOLEXA	15016	8278	11	0	0.551279	NO_TEST	NO_TEST	NO_TEST	214.286	1.63342	214.286	240.502
RLCs_Cluster10_phospholipid_biosynthetic_process	FBgn0005630_29	lola-PW_SOLEXA	15016	10397	11	0	0.692395	NO_TEST	NO_TEST	NO_TEST	214.286	1.63342	214.286	240.502
RLCs_Cluster10_phospholipid_biosynthetic_process	MA0085.1	Su(H)	15016	7990	11	0	0.532099	NO_TEST	NO_TEST	NO_TEST	8.39558	1.63342	8.39558	9.61537
RLCs_Cluster10_phospholipid_biosynthetic_process	FBgn0000459_2	disco_SOLEXA_5	15016	6709	11	3	0.44679	0.803033	NO_TEST	NO_TEST	9.9732	1.63342	9.9732	9.89573
RLCs_Cluster10_phospholipid_biosynthetic_process	FBgn0261283	HLH106_SANGER_10	15016	5361	11	5	0.357019	0.16073	70	0.290083	52.8721	1.63342	52.8721	80.018
RLCs_Cluster10_phospholipid_biosynthetic_process	FBgn0005630_21	lola-PG_SOLEXA	15016	7952	11	0	0.529568	NO_TEST	NO_TEST	NO_TEST	214.286	1.63342	214.286	240.502
RLCs_Cluster10_phospholipid_biosynthetic_process	FBgn0005630_22	lola-PJ_SOLEXA	15016	8464	11	0	0.563665	NO_TEST	NO_TEST	NO_TEST	214.286	1.63342	214.286	240.502
RLCs_Cluster10_phospholipid_biosynthetic_process	FBgn0005630_23	lola-PK_SOLEXA	15016	4163	11	4	0.277238	0.162969	72	0.290083	214.286	1.63342	214.286	240.502
RLCs_Cluster10_phospholipid_biosynthetic_process	FBgn0005630_24	lola-PL_SOLEXA	15016	10711	11	0	0.713306	NO_TEST	NO_TEST	NO_TEST	214.286	1.63342	214.286	240.502
RLCs_Cluster10_phospholipid_biosynthetic_process	FBgn0005630_25	lola-PO_SOLEXA	15016	11165	11	0	0.74354	NO_TEST	NO_TEST	NO_TEST	214.286	1.63342	214.286	240.502
RLCs_Cluster10_phospholipid_biosynthetic_process	FBgn0005630_26	lola-PQ_SOLEXA	15016	10514	11	0	0.700186	NO_TEST	NO_TEST	NO_TEST	214.286	1.63342	214.286	240.502
RLCs_Cluster10_phospholipid_biosynthetic_process	FBgn0005630_27	lola-PT_SOLEXA	15016	8560	11	0	0.570059	NO_TEST	NO_TEST	NO_TEST	214.286	1.63342	214.286	240.502
RLCs_Cluster10_phospholipid_biosynthetic_process	MA0255.1	z	15016	7637	11	0	0.508591	NO_TEST	NO_TEST	NO_TEST	4.77719	1.63342	4.77719	6.0301
RLCs_Cluster10_phospholipid_biosynthetic_process	FBgn0002931	net_da_SANGER_10	15016	9375	11	0	0.624334	NO_TEST	NO_TEST	NO_TEST	6.09105	1.63342	6.09105	9.23929
RLCs_Cluster10_phospholipid_biosynthetic_process	FBgn0004198_2	Ct_SOLEXA	15016	7172	11	8	0.477624	0.0232194	18	0.156227	30.9745	1.63342	30.9745	25.884
RLCs_Cluster10_phospholipid_biosynthetic_process	MA0243.1	sd	15016	6584	11	6	0.438466	0.154177	68	0.290083	25.2773	1.63342	25.2773	30.8236
RLCs_Cluster10_phospholipid_biosynthetic_process	MA0126.1	ovo	15016	4446	11	6	0.296084	0.020041	15	0.156227	6.35485	1.63342	6.35485	7.14082
RLCs_Cluster10_phospholipid_biosynthetic_process	FBgn0001168_2	h_SANGER_5	15016	9601	11	0	0.639385	NO_TEST	NO_TEST	NO_TEST	27.3675	1.63342	27.3675	54.3051
RLCs_Cluster10_phospholipid_biosynthetic_process	FBgn0013263	Trl_FlyReg	15016	9030	11	0	0.601359	NO_TEST	NO_TEST	NO_TEST	28.1312	1.63342	28.1312	33.2023
RLCs_Cluster10_phospholipid_biosynthetic_process	FBgn0004914	Hnf4_SANGER_10	15016	6967	11	7	0.463972	0.0731852	46	0.213192	18.9037	1.63342	18.9037	23.1963
RLCs_Cluster10_phospholipid_biosynthetic_process	FBgn0259750	ab_SANGER_10	15016	8839	11	0	0.588639	NO_TEST	NO_TEST	NO_TEST	13.3105	1.63342	13.3105	14.6344
RLCs_Cluster10_phospholipid_biosynthetic_process	FBgn0029711	Usf_SANGER_5	15016	5734	11	4	0.381859	0.417273	NO_TEST	NO_TEST	12.1234	1.63342	12.1234	12.0563
RLCs_Cluster10_phospholipid_biosynthetic_process	FBgn0033010	Atf6_SANGER_5	15016	8351	11	0	0.55614	NO_TEST	NO_TEST	NO_TEST	92.0774	1.63342	92.0774	94.8922
RLCs_Cluster10_phospholipid_biosynthetic_process	FBgn0004859	Ci_SANGER_5	15016	10073	11	0	0.670818	NO_TEST	NO_TEST	NO_TEST	14.2173	1.63342	14.2173	16.2982
RLCs_Cluster10_phospholipid_biosynthetic_process	FBgn0034946_3	CG3065_F1-5_SOLEXA_2.5	15016	11350	11	0	0.75586	NO_TEST	NO_TEST	NO_TEST	6.20443	1.63342	6.20443	8.6889
RLCs_Cluster10_phospholipid_biosynthetic_process	MA0460.1	ttk	15016	6828	11	1	0.454715	0.987134	NO_TEST	NO_TEST	36.0438	1.63342	36.0438	48.8902
RLCs_Cluster10_phospholipid_biosynthetic_process	FBgn0039905_2	CG2052_SOLEXA_2.5	15016	11278	11	0	0.751066	NO_TEST	NO_TEST	NO_TEST	18.788	1.63342	18.788	17.2718
RLCs_Cluster10_phospholipid_biosynthetic_process	FBgn0003896_3	tup_SOLEXA_10	15016	6897	11	4	0.45931	0.627081	NO_TEST	NO_TEST	7.91036	1.63342	7.91036	6.57883
RLCs_Cluster10_phospholipid_biosynthetic_process	FBgn0034946_2	CG3065_F1-3_SOLEXA_2.5	15016	11414	11	0	0.760123	NO_TEST	NO_TEST	NO_TEST	6.20443	1.63342	6.20443	8.6889
RLCs_Cluster10_phospholipid_biosynthetic_process	FBgn0026411_3	lim_SOLEXA_2	15016	7485	11	4	0.498468	0.722195	NO_TEST	NO_TEST	17.2072	1.63342	17.2072	16.0699
RLCs_Cluster10_phospholipid_biosynthetic_process	FBgn0000567	Eip74EF_FlyReg	15016	8406	11	0	0.559803	NO_TEST	NO_TEST	NO_TEST	9.36243	1.63342	9.36243	8.72715
RLCs_Cluster10_phospholipid_biosynthetic_process	FBgn0023076_2	gce_Clk_SANGER_5	15016	5994	11	6	0.399174	0.098262	54	0.242974	34.9492	1.63342	34.9492	29.3057
RLCs_Cluster10_phospholipid_biosynthetic_process	FBgn0023489	Pph13_Cell	15016	5323	11	4	0.354489	0.343439	128	0.356751	6.9119	1.63342	6.9119	11.6922
RLCs_Cluster10_phospholipid_biosynthetic_process	FBgn0000568	Eip75B_SANGER_5	15016	7566	11	0	0.503863	NO_TEST	NO_TEST	NO_TEST	31.1354	1.63342	31.1354	37.8657
RLCs_Cluster10_phospholipid_biosynthetic_process	FBgn0000546	EcR_SANGER_5	15016	5728	11	2	0.38146	0.854561	NO_TEST	NO_TEST	20.7788	1.63342	20.7788	19.3608
RLCs_Cluster10_phospholipid_biosynthetic_process	FBgn0019650	toy_FlyReg	15016	8579	11	0	0.571324	NO_TEST	NO_TEST	NO_TEST	68.4858	1.63342	68.4858	53.1309
RLCs_Cluster10_phospholipid_biosynthetic_process	FBgn0004618_3	gl_SOLEXA_5	15016	8917	11	0	0.593833	NO_TEST	NO_TEST	NO_TEST	13.2917	1.63342	13.2917	15.8408
RLCs_Cluster10_phospholipid_biosynthetic_process	FBgn0040765	luna_SANGER_5	15016	10631	11	0	0.707978	NO_TEST	NO_TEST	NO_TEST	6.232	1.63342	6.232	8.7302
RLCs_Cluster10_phospholipid_biosynthetic_process	FBgn0011648	Mad_FlyReg	15016	11215	11	0	0.74687	NO_TEST	NO_TEST	NO_TEST	11.6205	1.63342	11.6205	13.7927
RLCs_Cluster10_phospholipid_biosynthetic_process	MA0446.1	fkh	15016	10804	11	0	0.719499	NO_TEST	NO_TEST	NO_TEST	5.90684	1.63342	5.90684	5.38495
RLCs_Cluster10_phospholipid_biosynthetic_process	FBgn0086758	chinmo_SOLEXA	15016	9397	11	0	0.625799	NO_TEST	NO_TEST	NO_TEST	32.7212	1.63342	32.7212	27.1536
RLCs_Cluster10_phospholipid_biosynthetic_process	MA1460.1	pho	15016	10824	11	0	0.720831	NO_TEST	NO_TEST	NO_TEST	38.2454	1.63342	38.2454	36.1964
RLCs_Cluster10_phospholipid_biosynthetic_process	MA0222.1	exd	15016	5686	11	4	0.378663	0.408523	NO_TEST	NO_TEST	81.5998	1.63342	81.5998	80.8191
RLCs_Cluster10_phospholipid_biosynthetic_process	FBgn0004893_2	bowl_SOLEXA	15016	7992	11	0	0.532232	NO_TEST	NO_TEST	NO_TEST	6.16573	1.63342	6.16573	7.82974
RLCs_Cluster10_phospholipid_biosynthetic_process	FBgn0001222	Hsf_FlyReg	15016	6312	11	4	0.420352	0.523236	NO_TEST	NO_TEST	28.8194	1.63342	28.8194	33.4816
RLCs_Cluster10_phospholipid_biosynthetic_process	FBgn0003028_2	ovo_SANGER_5	15016	4399	11	4	0.292954	0.194983	88	0.290083	6.35485	1.63342	6.35485	7.14082
RLCs_Cluster10_phospholipid_biosynthetic_process	FBgn0003028_3	ovo_SOLEXA_5	15016	4246	11	5	0.282765	0.0602186	37	0.206831	6.35485	1.63342	6.35485	7.14082
RLCs_Cluster10_phospholipid_biosynthetic_process	FBgn0086910_2	l(3)neo38_SOLEXA_2.5	15016	5005	11	5	0.333311	0.121968	63	0.259425	32.8603	1.63342	32.8603	31.6962
RLCs_Cluster10_phospholipid_biosynthetic_process	cnc13_1	cnc13_1	15016	6555	11	5	0.436534	0.332669	125	0.356621	86.0957	1.63342	86.0957	132.16
RLCs_Cluster10_phospholipid_biosynthetic_process	cnc13_2	cnc13_2	15016	6734	11	4	0.448455	0.598846	NO_TEST	NO_TEST	86.0957	1.63342	86.0957	132.16
RLCs_Cluster10_phospholipid_biosynthetic_process	cnc13_3	cnc13_3	15016	7519	11	0	0.500733	NO_TEST	NO_TEST	NO_TEST	86.0957	1.63342	86.0957	132.16
RLCs_Cluster10_phospholipid_biosynthetic_process	FBgn0017578_2	Max_Mnt_SANGER_5	15016	4691	11	4	0.3124	0.238315	105	0.294043	15.4343	1.63342	15.4343	15.0558
RLCs_Cluster10_phospholipid_biosynthetic_process	MA1702.1	Pdp1	15016	8754	11	0	0.582978	NO_TEST	NO_TEST	NO_TEST	306.832	1.63342	306.832	304.267
RLCs_Cluster10_phospholipid_biosynthetic_process	FBgn0259750_2	ab_SOLEXA_5	15016	9394	11	0	0.625599	NO_TEST	NO_TEST	NO_TEST	13.3105	1.63342	13.3105	14.6344
RLCs_Cluster10_phospholipid_biosynthetic_process	FBgn0261239	Hr39_SANGER_5	15016	8110	11	0	0.540091	NO_TEST	NO_TEST	NO_TEST	15.8296	1.63342	15.8296	15.1654
RLCs_Cluster10_phospholipid_biosynthetic_process	MA1700.1	Clamp	15016	5908	11	3	0.393447	0.688085	NO_TEST	NO_TEST	14.1237	1.63342	14.1237	15.4375
RLCs_Cluster10_phospholipid_biosynthetic_process	FBgn0000439_3	Dfd_SOLEXA	15016	5363	11	1	0.357152	0.944964	NO_TEST	NO_TEST	9.77969	1.63342	9.77969	13.8827
RLCs_Cluster10_phospholipid_biosynthetic_process	FBgn0003499	sr_SANGER_5	15016	11858	11	0	0.789691	NO_TEST	NO_TEST	NO_TEST	5.8236	1.63342	5.8236	7.6551
RLCs_Cluster10_phospholipid_biosynthetic_process	FBgn0038316	CG6276_SANGER_5	15016	8652	11	0	0.576185	NO_TEST	NO_TEST	NO_TEST	23.4522	1.63342	23.4522	23.317
RLCs_Cluster10_phospholipid_biosynthetic_process	FBgn0033782	sug_SANGER_5	15016	7162	11	8	0.476958	0.0229771	17	0.156227	13.7478	1.63342	13.7478	18.8023
RLCs_Cluster10_phospholipid_biosynthetic_process	FBgn0000448	Hr46_FlyReg	15016	8209	11	0	0.546684	NO_TEST	NO_TEST	NO_TEST	91.3392	1.63342	91.3392	55.012
RLCs_Cluster10_phospholipid_biosynthetic_process	FBgn0000964	tj_SANGER_5	15016	9936	11	0	0.661694	NO_TEST	NO_TEST	NO_TEST	6.11264	1.63342	6.11264	4.77823
RLCs_Cluster10_phospholipid_biosynthetic_process	MA0023.1	dl(var.2)	15016	9333	11	0	0.621537	NO_TEST	NO_TEST	NO_TEST	11.8663	1.63342	11.8663	19.1547
RLCs_Cluster10_phospholipid_biosynthetic_process	FBgn0035625_3	Blimp-1_SOLEXA	15016	11145	11	0	0.742208	NO_TEST	NO_TEST	NO_TEST	34.797	1.63342	34.797	34.4608
RLCs_Cluster10_phospholipid_biosynthetic_process	FBgn0003339	Scr_Cell	15016	4434	11	2	0.295285	0.675099	NO_TEST	NO_TEST	5.62915	1.63342	5.62915	6.44065
RLCs_Cluster10_phospholipid_biosynthetic_process	FBgn0005694_3	Aef1_SOLEXA	15016	8144	11	0	0.542355	NO_TEST	NO_TEST	NO_TEST	22.7954	1.63342	22.7954	25.6318
RLCs_Cluster10_phospholipid_biosynthetic_process	FBgn0005694_2	Aef1_SANGER_5	15016	7290	11	6	0.485482	0.24256	110	0.295482	22.7954	1.63342	22.7954	25.6318
RLCs_Cluster10_phospholipid_biosynthetic_process	FBgn0004880	scrt_SANGER_2.5	15016	9983	11	0	0.664824	NO_TEST	NO_TEST	NO_TEST	67.9172	1.63342	67.9172	57.5701
RLCs_Cluster10_phospholipid_biosynthetic_process	MA0015.1	Cf2	15016	10588	11	0	0.705115	NO_TEST	NO_TEST	NO_TEST	39.8729	1.63342	39.8729	46.8956
RLCs_Cluster10_phospholipid_biosynthetic_process	FBgn0005561	sv_SOLEXA_5	15016	6415	11	4	0.427211	0.541947	NO_TEST	NO_TEST	15.8496	1.63342	15.8496	12.6282
RLCs_Cluster10_phospholipid_biosynthetic_process	MA0458.1	slp1	15016	10789	11	0	0.7185	NO_TEST	NO_TEST	NO_TEST	5.89623	1.63342	5.89623	7.41955
RLCs_Cluster10_phospholipid_biosynthetic_process	FBgn0005694	Aef1_FlyReg	15016	9273	11	0	0.617541	NO_TEST	NO_TEST	NO_TEST	22.7954	1.63342	22.7954	25.6318
RLCs_Cluster10_phospholipid_biosynthetic_process	FBgn0001168	h_NAR	15016	8470	11	0	0.564065	NO_TEST	NO_TEST	NO_TEST	27.3675	1.63342	27.3675	54.3051
RLCs_Cluster10_phospholipid_biosynthetic_process	FBgn0004567	slp2_SANGER_5	15016	7947	11	0	0.529235	NO_TEST	NO_TEST	NO_TEST	8.53501	1.63342	8.53501	10.3807
RLCs_Cluster10_phospholipid_biosynthetic_process	FBgn0004914_2	Hnf4_SANGER_5	15016	5938	11	6	0.395445	0.0937921	52	0.241695	18.9037	1.63342	18.9037	23.1963
RLCs_Cluster10_phospholipid_biosynthetic_process	FBgn0004618	gl_FlyReg	15016	8232	11	0	0.548215	NO_TEST	NO_TEST	NO_TEST	13.2917	1.63342	13.2917	15.8408
RLCs_Cluster10_phospholipid_biosynthetic_process	FBgn0001994	crp_SANGER_10	15016	10032	11	0	0.668087	NO_TEST	NO_TEST	NO_TEST	34.0297	1.63342	34.0297	37.4117
RLCs_Cluster10_phospholipid_biosynthetic_process	FBgn0003499_2	sr_SOLEXA_5	15016	12122	11	0	0.807272	NO_TEST	NO_TEST	NO_TEST	5.8236	1.63342	5.8236	7.6551
RLCs_Cluster10_phospholipid_biosynthetic_process	FBgn0029957	CG12155_SANGER_5	15016	7223	11	7	0.48102	0.0905546	51	0.237928	4.04113	1.63342	4.04113	5.31664
RLCs_Cluster10_phospholipid_biosynthetic_process	FBgn0004652_2	fru_SOLEXA_5	15016	6392	11	5	0.425679	0.305967	121	0.338839	34.1112	1.63342	34.1112	21.6593
RLCs_Cluster10_phospholipid_biosynthetic_process	FBgn0035625_2	Blimp-1_SANGER_5	15016	10870	11	0	0.723895	NO_TEST	NO_TEST	NO_TEST	34.797	1.63342	34.797	34.4608
RLCs_Cluster10_phospholipid_biosynthetic_process	FBgn0000286_5	Cf2-PB_SOLEXA	15016	9522	11	0	0.634124	NO_TEST	NO_TEST	NO_TEST	39.8729	1.63342	39.8729	46.8956
RLCs_Cluster10_phospholipid_biosynthetic_process	FBgn0000286_4	Cf2-PA_SOLEXA	15016	7217	11	5	0.480621	0.447653	NO_TEST	NO_TEST	39.8729	1.63342	39.8729	46.8956
RLCs_Cluster10_phospholipid_biosynthetic_process	FBgn0000286_3	Cf2-PA_SANGER_2.5	15016	7739	11	0	0.515384	NO_TEST	NO_TEST	NO_TEST	39.8729	1.63342	39.8729	46.8956
RLCs_Cluster10_phospholipid_biosynthetic_process	FBgn0000286_2	Cf2-PB_SANGER_5	15016	8093	11	0	0.538958	NO_TEST	NO_TEST	NO_TEST	39.8729	1.63342	39.8729	46.8956
RLCs_Cluster10_phospholipid_biosynthetic_process	FBgn0035407_2	CG14962_SOLEXA_5	15016	8563	11	0	0.570258	NO_TEST	NO_TEST	NO_TEST	13.3727	1.63342	13.3727	14.5415
RLCs_Cluster10_phospholipid_biosynthetic_process	FBgn0001291	kay_Jra_SANGER_5	15016	5789	11	3	0.385522	0.668542	NO_TEST	NO_TEST	23.1517	1.63342	23.1517	33.7933
RLCs_Cluster10_phospholipid_biosynthetic_process	FBgn0028996_2	onecut_SOLEXA	15016	3741	11	3	0.249134	0.284268	118	0.322813	87.2381	1.63342	87.2381	70.0456
RLCs_Cluster10_phospholipid_biosynthetic_process	FBgn0023094	Clk_cyc_SANGER_5	15016	4284	11	5	0.285296	0.0626572	38	0.206831	7.74283	1.63342	7.74283	9.49798
RLCs_Cluster10_phospholipid_biosynthetic_process	FBgn0000659	fkh_NAR	15016	10804	11	0	0.719499	NO_TEST	NO_TEST	NO_TEST	5.90684	1.63342	5.90684	5.38495
RLCs_Cluster10_phospholipid_biosynthetic_process	MA1457.1	grh	15016	8393	11	0	0.558937	NO_TEST	NO_TEST	NO_TEST	24.6288	1.63342	24.6288	30.0962
RLCs_Cluster10_phospholipid_biosynthetic_process	MA0011.1	br(var.2)	15016	5624	11	5	0.374534	0.193346	86	0.290083	14.4025	1.63342	14.4025	10.5495
RLCs_Cluster10_phospholipid_biosynthetic_process	FBgn0005630_30	lola-PY_SOLEXA	15016	7353	11	8	0.489678	0.0279809	24	0.156227	214.286	1.63342	214.286	240.502
RLCs_Cluster10_phospholipid_biosynthetic_process	MA0013.1	br(var.4)	15016	9716	11	0	0.647043	NO_TEST	NO_TEST	NO_TEST	14.4025	1.63342	14.4025	10.5495
RLCs_Cluster10_phospholipid_biosynthetic_process	FBgn0029822	CG12236_SANGER_10	15016	6554	11	3	0.436468	0.783172	NO_TEST	NO_TEST	8.97203	1.63342	8.97203	8.2994
RLCs_Cluster10_phospholipid_biosynthetic_process	FBgn0000413_20	da_SANGER_10	15016	10400	11	0	0.692595	NO_TEST	NO_TEST	NO_TEST	13.0077	1.63342	13.0077	15.4935
RLCs_Cluster10_phospholipid_biosynthetic_process	MA1458.1	Hsf	15016	6855	11	3	0.456513	0.820661	NO_TEST	NO_TEST	28.8194	1.63342	28.8194	33.4816
RLCs_Cluster10_phospholipid_biosynthetic_process	FBgn0003507	srp_FlyReg	15016	6202	11	6	0.413026	0.116117	62	0.250962	7.47471	1.63342	7.47471	10.5374
RLCs_Cluster10_phospholipid_biosynthetic_process	FBgn0003053	peb-F1-3_SANGER_2.5	15016	7587	11	0	0.505261	NO_TEST	NO_TEST	NO_TEST	5.84368	1.63342	5.84368	5.76079
RLCs_Cluster10_phospholipid_biosynthetic_process	FBgn0003118	pnt_SANGER_5	15016	7811	11	0	0.520178	NO_TEST	NO_TEST	NO_TEST	12.2332	1.63342	12.2332	16.8149
RLCs_Cluster10_phospholipid_biosynthetic_process	FBgn0020309_2	crol-F7-16_SOLEXA	15016	6362	11	5	0.423681	0.301144	120	0.336277	43.8253	1.63342	43.8253	57.4624
RLCs_Cluster10_phospholipid_biosynthetic_process	FBgn0003460_2	So_SOLEXA	15016	3389	11	0	0.225693	0.940078	NO_TEST	NO_TEST	4.29682	1.63342	4.29682	5.71567
RLCs_Cluster10_phospholipid_biosynthetic_process	FBgn0002723_2	Met_SANGER_5	15016	4691	11	4	0.3124	0.238315	106	0.294043	10.4273	1.63342	10.4273	10.5019
RLCs_Cluster10_phospholipid_biosynthetic_process	FBgn0039509	Mio_bigmax_SANGER_5	15016	3589	11	4	0.239012	0.0976796	53	0.242974	12.1164	1.63342	12.1164	14.6733
RLCs_Cluster10_phospholipid_biosynthetic_process	FBgn0038197	foxo_SANGER_10	15016	8966	11	0	0.597096	NO_TEST	NO_TEST	NO_TEST	21.2823	1.63342	21.2823	27.894
RLCs_Cluster10_phospholipid_biosynthetic_process	FBgn0016076	vri_SANGER_5	15016	5454	11	2	0.363213	0.824391	NO_TEST	NO_TEST	63.0089	1.63342	63.0089	98.5315
RLCs_Cluster10_phospholipid_biosynthetic_process	FBgn0003870	ttk_NAR	15016	6828	11	1	0.454715	0.987134	NO_TEST	NO_TEST	36.0438	1.63342	36.0438	48.8902
RLCs_Cluster10_phospholipid_biosynthetic_process	MA1456.1	Dref	15016	8540	11	0	0.568727	NO_TEST	NO_TEST	NO_TEST	7.00777	1.63342	7.00777	8.61741
RLCs_Cluster10_phospholipid_biosynthetic_process	FBgn0004652	fru_SANGER_10	15016	5862	11	4	0.390384	0.440702	NO_TEST	NO_TEST	34.1112	1.63342	34.1112	21.6593
RLCs_Cluster10_phospholipid_biosynthetic_process	FBgn0035144_2	CG17181_SOLEXA_5	15016	10146	11	0	0.675679	NO_TEST	NO_TEST	NO_TEST	4.24895	1.63342	4.24895	7.72111
RLCs_Cluster10_phospholipid_biosynthetic_process	FBgn0005558_2	ey_SOLEXA_5	15016	10787	11	0	0.718367	NO_TEST	NO_TEST	NO_TEST	9.44027	1.63342	9.44027	8.86371
RLCs_Cluster10_phospholipid_biosynthetic_process	FBgn0000611_4	exd_SOLEXA_2	15016	4790	11	3	0.318993	0.486046	NO_TEST	NO_TEST	81.5998	1.63342	81.5998	80.8191
RLCs_Cluster10_phospholipid_biosynthetic_process	FBgn0003053_2	peb-F1-3_SOLEXA	15016	7802	11	0	0.519579	NO_TEST	NO_TEST	NO_TEST	5.84368	1.63342	5.84368	5.76079
RLCs_Cluster10_phospholipid_biosynthetic_process	FBgn0000611_3	Exd_SOLEXA	15016	7023	11	6	0.467701	0.206438	94	0.293895	81.5998	1.63342	81.5998	80.8191
RLCs_Cluster10_phospholipid_biosynthetic_process	FBgn0000611_2	exd_FlyReg	15016	10654	11	0	0.70951	NO_TEST	NO_TEST	NO_TEST	81.5998	1.63342	81.5998	80.8191
RLCs_Cluster10_phospholipid_biosynthetic_process	FBgn0030505	NFAT_SANGER_5	15016	9095	11	0	0.605687	NO_TEST	NO_TEST	NO_TEST	65.7803	1.63342	65.7803	67.6929
RLCs_Cluster10_phospholipid_biosynthetic_process	FBgn0020309	crol_F7-16_SANGER_5	15016	5643	11	4	0.375799	0.400706	NO_TEST	NO_TEST	43.8253	1.63342	43.8253	57.4624
RLCs_Cluster10_phospholipid_biosynthetic_process	FBgn0005558	ey_FlyReg	15016	8495	11	0	0.56573	NO_TEST	NO_TEST	NO_TEST	9.44027	1.63342	9.44027	8.86371
RLCs_Cluster10_phospholipid_biosynthetic_process	FBgn0000611	Exd_Cell	15016	5686	11	4	0.378663	0.408523	NO_TEST	NO_TEST	81.5998	1.63342	81.5998	80.8191
RLCs_Cluster10_phospholipid_biosynthetic_process	FBgn0032130	CG3838_SANGER_5	15016	8441	11	0	0.562134	NO_TEST	NO_TEST	NO_TEST	13.064	1.63342	13.064	13.5257
RLCs_Cluster10_phospholipid_biosynthetic_process	cnc14_3	cnc14_3	15016	4820	11	3	0.320991	0.491858	NO_TEST	NO_TEST	86.0957	1.63342	86.0957	132.16
RLCs_Cluster10_phospholipid_biosynthetic_process	cnc14_2	cnc14_2	15016	7046	11	4	0.469233	0.652261	NO_TEST	NO_TEST	86.0957	1.63342	86.0957	132.16
RLCs_Cluster10_phospholipid_biosynthetic_process	cnc14_1	cnc14_1	15016	6718	11	5	0.447389	0.36013	133	0.362838	86.0957	1.63342	86.0957	132.16
RLCs_Cluster10_phospholipid_biosynthetic_process	FBgn0040918_2	Lag1_SOLEXA	15016	7433	11	5	0.495005	0.486477	NO_TEST	NO_TEST	13.4402	1.63342	13.4402	16.9458
RLCs_Cluster10_phospholipid_biosynthetic_process	FBgn0000210_3	br-Z3_FlyReg	15016	3503	11	4	0.233284	0.0895085	50	0.237928	14.4025	1.63342	14.4025	10.5495
RLCs_Cluster10_phospholipid_biosynthetic_process	FBgn0030432	CG4404_SANGER_5	15016	9117	11	0	0.607152	NO_TEST	NO_TEST	NO_TEST	21.8075	1.63342	21.8075	26.3047
RLCs_Cluster10_phospholipid_biosynthetic_process	FBgn0039733	CG11504_SANGER_5	15016	10168	11	0	0.677144	NO_TEST	NO_TEST	NO_TEST	3.95527	1.63342	3.95527	5.05699
RLCs_Cluster10_phospholipid_biosynthetic_process	FBgn0042650	disco-r-Cl1_SANGER_5	15016	6434	11	3	0.428476	0.766991	NO_TEST	NO_TEST	7.56881	1.63342	7.56881	10.3126
RLCs_Cluster10_phospholipid_biosynthetic_process	FBgn0027339_2	jim_F1-9_SOLEXA_2.5	15016	6784	11	6	0.451785	0.176862	78	0.290083	57.1529	1.63342	57.1529	48.8355
RLCs_Cluster10_phospholipid_biosynthetic_process	FBgn0000054	Adf1_FlyReg	15016	9998	11	0	0.665823	NO_TEST	NO_TEST	NO_TEST	32.4596	1.63342	32.4596	33.2531
RLCs_Cluster10_phospholipid_biosynthetic_process	FBgn0000286	Cf2-II_FlyReg	15016	2085	11	2	0.138852	0.188095	82	0.290083	39.8729	1.63342	39.8729	46.8956
RLCs_Cluster10_phospholipid_biosynthetic_process	FBgn0001235_3	hth_SOLEXA_2	15016	6268	11	3	0.417421	0.743466	NO_TEST	NO_TEST	92.4706	1.63342	92.4706	93.3357
RLCs_Cluster10_phospholipid_biosynthetic_process	FBgn0015239	Hr78_SANGER_5	15016	5969	11	4	0.397509	0.460352	NO_TEST	NO_TEST	19.0401	1.63342	19.0401	20.8519
RLCs_Cluster10_phospholipid_biosynthetic_process	FBgn0041092_3	tai_SANGER_5	15016	5610	11	5	0.373601	0.191527	85	0.290083	14.1785	1.63342	14.1785	14.8585
RLCs_Cluster10_phospholipid_biosynthetic_process	FBgn0000448_2	Hr46_SANGER_5	15016	5937	11	5	0.395378	0.236324	104	0.294043	91.3392	1.63342	91.3392	55.012
RLCs_Cluster10_phospholipid_biosynthetic_process	FBgn0025360	Optix_Cell	15016	3794	11	2	0.252664	0.553074	NO_TEST	NO_TEST	10.9861	1.63342	10.9861	14.1511
RLCs_Cluster10_phospholipid_biosynthetic_process	FBgn0003430	slp1_NAR	15016	10789	11	0	0.7185	NO_TEST	NO_TEST	NO_TEST	5.89623	1.63342	5.89623	7.41955
RLCs_Cluster10_phospholipid_biosynthetic_process	FBgn0028386	cic_SANGER_5	15016	7774	11	0	0.517714	NO_TEST	NO_TEST	NO_TEST	27.0172	1.63342	27.0172	27.6871
RLCs_Cluster10_phospholipid_biosynthetic_process	FBgn0085432	pan_FlyReg	15016	6978	11	5	0.464704	0.405211	NO_TEST	NO_TEST	194.941	1.63342	194.941	142.584
RLCs_Cluster10_phospholipid_biosynthetic_process	FBgn0000439	Dfd_Cell	15016	3724	11	1	0.248002	0.798848	NO_TEST	NO_TEST	9.77969	1.63342	9.77969	13.8827
RLCs_Cluster10_phospholipid_biosynthetic_process	FBgn0004050	z_FlyReg	15016	7637	11	0	0.508591	NO_TEST	NO_TEST	NO_TEST	4.77719	1.63342	4.77719	6.0301
RLCs_Cluster10_phospholipid_biosynthetic_process	FBgn0001185	her_SANGER_10	15016	7434	11	7	0.495072	0.106969	58	0.247135	19.2711	1.63342	19.2711	19.9288
RLCs_Cluster10_phospholipid_biosynthetic_process	MA0535.1	Mad	15016	11088	11	0	0.738412	NO_TEST	NO_TEST	NO_TEST	11.6205	1.63342	11.6205	13.7927
RLCs_Cluster10_phospholipid_biosynthetic_process	FBgn0029822_4	CG12236-PB_SOLEXA	15016	9162	11	0	0.610149	NO_TEST	NO_TEST	NO_TEST	8.97203	1.63342	8.97203	8.2994
RLCs_Cluster10_phospholipid_biosynthetic_process	FBgn0027339	jim_SANGER_2.5	15016	11998	11	0	0.799014	NO_TEST	NO_TEST	NO_TEST	57.1529	1.63342	57.1529	48.8355
RLCs_Cluster10_phospholipid_biosynthetic_process	FBgn0029822_2	CG12236_SOLEXA_5	15016	7591	11	0	0.505527	NO_TEST	NO_TEST	NO_TEST	8.97203	1.63342	8.97203	8.2994
RLCs_Cluster10_phospholipid_biosynthetic_process	FBgn0003028	ovo_FlyReg	15016	3745	11	4	0.249401	0.113586	61	0.249517	6.35485	1.63342	6.35485	7.14082
RLCs_Cluster10_phospholipid_biosynthetic_process	FBgn0003964	usp_SANGER_5	15016	6708	11	5	0.446723	0.358426	132	0.362838	6.19056	1.63342	6.19056	7.38365
RLCs_Cluster10_phospholipid_biosynthetic_process	FBgn0004859_2	ci_SOLEXA	15016	10619	11	0	0.707179	NO_TEST	NO_TEST	NO_TEST	14.2173	1.63342	14.2173	16.2982
RLCs_Cluster10_phospholipid_biosynthetic_process	FBgn0259172	rn_SANGER_10	15016	10202	11	0	0.679409	NO_TEST	NO_TEST	NO_TEST	7.80983	1.63342	7.80983	6.31129
RLCs_Cluster10_phospholipid_biosynthetic_process	FBgn0036126_2	Xrp1_CG6272_SANGER_5	15016	7156	11	6	0.476558	0.224034	100	0.294043	35.9973	1.63342	35.9973	86.838
RLCs_Cluster10_phospholipid_biosynthetic_process	MA0242.1	Bgb::run	15016	8467	11	0	0.563865	NO_TEST	NO_TEST	NO_TEST	16.0657	1.63342	16.0657	15.3463
RLCs_Cluster10_phospholipid_biosynthetic_process	FBgn0259172_2	rn_SOLEXA_5	15016	10285	11	0	0.684936	NO_TEST	NO_TEST	NO_TEST	7.80983	1.63342	7.80983	6.31129
RLCs_Cluster10_phospholipid_biosynthetic_process	FBgn0002521_3	pho_SOLEXA_5	15016	10720	11	0	0.713905	NO_TEST	NO_TEST	NO_TEST	38.2454	1.63342	38.2454	36.1964
RLCs_Cluster10_phospholipid_biosynthetic_process	FBgn0002521_2	pho_SANGER_10	15016	10286	11	0	0.685003	NO_TEST	NO_TEST	NO_TEST	38.2454	1.63342	38.2454	36.1964
RLCs_Cluster10_phospholipid_biosynthetic_process	FBgn0000567_2	Eip74EF_SANGER_5	15016	6438	11	3	0.428743	0.767541	NO_TEST	NO_TEST	9.36243	1.63342	9.36243	8.72715
RLCs_Cluster10_phospholipid_biosynthetic_process	FBgn0000097	aop_SANGER_10	15016	8604	11	0	0.572989	NO_TEST	NO_TEST	NO_TEST	32.6872	1.63342	32.6872	35.652
RLCs_Cluster10_phospholipid_biosynthetic_process	FBgn0011701	Repo_Cell	15016	10709	11	0	0.713173	NO_TEST	NO_TEST	NO_TEST	21.0801	1.63342	21.0801	26.5121
RLCs_Cluster10_phospholipid_biosynthetic_process	FBgn0032223	GATAd_SANGER_5	15016	5640	11	6	0.375599	0.0723296	45	0.213192	20.6953	1.63342	20.6953	25.3746
RLCs_Cluster10_phospholipid_biosynthetic_process	FBgn0000099	Ap_Cell	15016	7033	11	5	0.468367	0.414909	NO_TEST	NO_TEST	29.1953	1.63342	29.1953	28.8742
RLCs_Cluster10_phospholipid_biosynthetic_process	FBgn0000504_2	dsx-M_FlyReg	15016	6986	11	9	0.465237	0.00300678	3	0.11932	18.1776	1.63342	18.1776	19.4896
RLCs_Cluster10_phospholipid_biosynthetic_process	FBgn0032651	Oli_da_SANGER_5_1	15016	6575	11	7	0.437866	0.0515387	33	0.206831	5.73552	1.63342	5.73552	4.93224
RLCs_Cluster10_phospholipid_biosynthetic_process	MA0193.1	schlank	15016	10990	11	0	0.731886	NO_TEST	NO_TEST	NO_TEST	13.4402	1.63342	13.4402	16.9458
RLCs_Cluster10_phospholipid_biosynthetic_process	FBgn0086910	l(3)neo38_SANGER_2.5	15016	5932	11	5	0.395045	0.235604	102	0.294043	32.8603	1.63342	32.8603	31.6962
RLCs_Cluster10_phospholipid_biosynthetic_process	FBgn0037735	CG16899_SANGER_5	15016	11158	11	0	0.743074	NO_TEST	NO_TEST	NO_TEST	56.92	1.63342	56.92	23.0196
RLCs_Cluster10_phospholipid_biosynthetic_process	FBgn0000462_2	dl_FlyReg	15016	9983	11	0	0.664824	NO_TEST	NO_TEST	NO_TEST	11.8663	1.63342	11.8663	19.1547
RLCs_Cluster10_phospholipid_biosynthetic_process	FBgn0004396	CrebA_SANGER_5	15016	6502	11	8	0.433005	0.0109828	7	0.156227	11.0637	1.63342	11.0637	12.8259
RLCs_Cluster10_phospholipid_biosynthetic_process	FBgn0003053_3	peb-F5-7_SOLEXA	15016	8512	11	0	0.566862	NO_TEST	NO_TEST	NO_TEST	5.84368	1.63342	5.84368	5.76079
RLCs_Cluster10_phospholipid_biosynthetic_process	FBgn0004837	SuH_FlyReg	15016	8717	11	0	0.580514	NO_TEST	NO_TEST	NO_TEST	8.39558	1.63342	8.39558	9.61537
RLCs_Cluster10_phospholipid_biosynthetic_process	FBgn0036126	Crc_CG6272_SANGER_5	15016	5402	11	5	0.35975	0.165596	75	0.290083	35.9973	1.63342	35.9973	86.838
RLCs_Cluster10_phospholipid_biosynthetic_process	FBgn0003567	suHw_FlyReg	15016	10190	11	0	0.678609	NO_TEST	NO_TEST	NO_TEST	6.84527	1.63342	6.84527	8.22632
RLCs_Cluster10_phospholipid_biosynthetic_process	FBgn0015664	Dref_FlyReg	15016	8640	11	0	0.575386	NO_TEST	NO_TEST	NO_TEST	7.00777	1.63342	7.00777	8.61741
RLCs_Cluster10_phospholipid_biosynthetic_process	FBgn0035144	CG17181_SANGER_5	15016	8438	11	0	0.561934	NO_TEST	NO_TEST	NO_TEST	4.24895	1.63342	4.24895	7.72111
RLCs_Cluster10_phospholipid_biosynthetic_process	FBgn0015014_4	tgo_cyc_SANGER_5	15016	5199	11	7	0.346231	0.0113624	8	0.156227	6.57554	1.63342	6.57554	6.66951
RLCs_Cluster10_phospholipid_biosynthetic_process	FBgn0015014_6	tgo_sima_SANGER_5	15016	6083	11	8	0.405101	0.00652941	6	0.145823	6.57554	1.63342	6.57554	6.66951
RLCs_Cluster10_phospholipid_biosynthetic_process	FBgn0015014_7	tgo_tai_SANGER_5	15016	6724	11	8	0.447789	0.0142259	10	0.156227	6.57554	1.63342	6.57554	6.66951
RLCs_Cluster10_phospholipid_biosynthetic_process	MA0022.1	dl	15016	8906	11	0	0.593101	NO_TEST	NO_TEST	NO_TEST	11.8663	1.63342	11.8663	19.1547
RLCs_Cluster10_phospholipid_biosynthetic_process	FBgn0000504	dsx-F_FlyReg	15016	6986	11	9	0.465237	0.00300678	2	0.11932	18.1776	1.63342	18.1776	19.4896
RLCs_Cluster10_phospholipid_biosynthetic_process	FBgn0052830_2	CG32830_SOLEXA_5	15016	5932	11	4	0.395045	0.453553	NO_TEST	NO_TEST	13.3105	1.63342	13.3105	14.6344
RLCs_Cluster10_phospholipid_biosynthetic_process	FBgn0000462	dl_NBT	15016	7234	11	4	0.481753	0.683045	NO_TEST	NO_TEST	11.8663	1.63342	11.8663	19.1547
RLCs_Cluster10_phospholipid_biosynthetic_process	FBgn0004102_2	Oc_SOLEXA	15016	5176	11	4	0.344699	0.317866	123	0.346293	13.953	1.63342	13.953	17.2818
RLCs_Cluster10_phospholipid_biosynthetic_process	FBgn0030532	CG11071_SANGER_5	15016	5846	11	6	0.389318	0.0867529	49	0.237243	88.5246	1.63342	88.5246	86.4425
RLCs_Cluster10_phospholipid_biosynthetic_process	FBgn0003507_2	srp_SANGER_5	15016	5506	11	5	0.366676	0.178304	80	0.290083	7.47471	1.63342	7.47471	10.5374
RLCs_Cluster10_phospholipid_biosynthetic_process	MA0237.2	pan	15016	9738	11	0	0.648508	NO_TEST	NO_TEST	NO_TEST	194.941	1.63342	194.941	142.584
RLCs_Cluster10_phospholipid_biosynthetic_process	MA0026.1	Eip74EF	15016	5798	11	7	0.386121	0.0232983	19	0.156227	9.36243	1.63342	9.36243	8.72715
RLCs_Cluster10_phospholipid_biosynthetic_process	FBgn0039905	CG2052_SANGER_2.5	15016	11583	11	0	0.771377	NO_TEST	NO_TEST	NO_TEST	18.788	1.63342	18.788	17.2718
RLCs_Cluster10_phospholipid_biosynthetic_process	FBgn0000210	br-Z1_FlyReg	15016	7982	11	0	0.531566	NO_TEST	NO_TEST	NO_TEST	14.4025	1.63342	14.4025	10.5495
RLCs_Cluster10_phospholipid_biosynthetic_process	FBgn0038787_2	CG4360-F1-3_SOLEXA	15016	7827	11	0	0.521244	NO_TEST	NO_TEST	NO_TEST	8.7873	1.63342	8.7873	10.7919
RLCs_Cluster10_phospholipid_biosynthetic_process	FBgn0035481	CG12605_SANGER_10	15016	8256	11	0	0.549814	NO_TEST	NO_TEST	NO_TEST	83.9444	1.63342	83.9444	61.4541
RLCs_Cluster10_phospholipid_biosynthetic_process	FBgn0000054_2	Adf1_SANGER_5	15016	10909	11	0	0.726492	NO_TEST	NO_TEST	NO_TEST	32.4596	1.63342	32.4596	33.2531
RLCs_Cluster10_phospholipid_biosynthetic_process	FBgn0002723	Met_Clk_SANGER_5	15016	5059	11	5	0.336907	0.127442	64	0.263569	10.4273	1.63342	10.4273	10.5019
RLCs_Cluster10_phospholipid_biosynthetic_process	FBgn0037206	CG12768_SANGER_5	15016	7899	11	0	0.526039	NO_TEST	NO_TEST	NO_TEST	6.18307	1.63342	6.18307	7.77149
RLCs_Cluster10_phospholipid_biosynthetic_process	MA0533.1	su(Hw)	15016	9800	11	0	0.652637	NO_TEST	NO_TEST	NO_TEST	6.84527	1.63342	6.84527	8.22632
RLCs_Cluster10_phospholipid_biosynthetic_process	FBgn0005630_19	lola-PD_SOLEXA	15016	8540	11	0	0.568727	NO_TEST	NO_TEST	NO_TEST	214.286	1.63342	214.286	240.502
RLCs_Cluster10_phospholipid_biosynthetic_process	FBgn0005630_18	lola-PC_SOLEXA	15016	10494	11	0	0.698855	NO_TEST	NO_TEST	NO_TEST	214.286	1.63342	214.286	240.502
RLCs_Cluster10_phospholipid_biosynthetic_process	FBgn0005630_15	lola-PL_SANGER_2.5	15016	10544	11	0	0.702184	NO_TEST	NO_TEST	NO_TEST	214.286	1.63342	214.286	240.502
RLCs_Cluster10_phospholipid_biosynthetic_process	FBgn0005630_14	lola-PF_SANGER_5	15016	7600	11	0	0.506127	NO_TEST	NO_TEST	NO_TEST	214.286	1.63342	214.286	240.502
RLCs_Cluster10_phospholipid_biosynthetic_process	FBgn0005630_17	lola-PA_SOLEXA	15016	6949	11	6	0.462773	0.196997	90	0.290083	214.286	1.63342	214.286	240.502
RLCs_Cluster10_phospholipid_biosynthetic_process	FBgn0005630_16	lola-PA_SANGER_5	15016	5505	11	5	0.366609	0.178179	79	0.290083	214.286	1.63342	214.286	240.502
RLCs_Cluster10_phospholipid_biosynthetic_process	FBgn0005630_11	lola_PK_SANGER_5	15016	4340	11	5	0.289025	0.0663712	43	0.206831	214.286	1.63342	214.286	240.502
RLCs_Cluster10_phospholipid_biosynthetic_process	FBgn0259211	grh_FlyReg	15016	8171	11	0	0.544153	NO_TEST	NO_TEST	NO_TEST	24.6288	1.63342	24.6288	30.0962
RLCs_Cluster10_phospholipid_biosynthetic_process	FBgn0005630_13	lola-PC_SANGER_5	15016	10060	11	0	0.669952	NO_TEST	NO_TEST	NO_TEST	214.286	1.63342	214.286	240.502
RLCs_Cluster10_phospholipid_biosynthetic_process	FBgn0005630_20	lola-PF_SOLEXA	15016	8951	11	0	0.596097	NO_TEST	NO_TEST	NO_TEST	214.286	1.63342	214.286	240.502
RLCs_Cluster10_phospholipid_biosynthetic_process	MA0534.1	EcR::usp	15016	8466	11	0	0.563799	NO_TEST	NO_TEST	NO_TEST	20.7788	1.63342	20.7788	19.3608
RLCs_Cluster10_phospholipid_biosynthetic_process	FBgn0041092	tai_Clk_SANGER_5	15016	7503	11	5	0.499667	0.499098	NO_TEST	NO_TEST	14.1785	1.63342	14.1785	14.8585
RLCs_Cluster10_phospholipid_biosynthetic_process	FBgn0033288	pdm3_SOLEXA_5	15016	7608	11	0	0.50666	NO_TEST	NO_TEST	NO_TEST	11.9522	1.63342	11.9522	11.2867
RLCs_Cluster10_phospholipid_biosynthetic_process	FBgn0025360_2	Optix_SOLEXA	15016	5135	11	2	0.341969	0.784037	NO_TEST	NO_TEST	10.9861	1.63342	10.9861	14.1511
RLCs_Cluster10_phospholipid_biosynthetic_process	FBgn0000210_12	br-PL_SOLEXA	15016	3291	11	3	0.219166	0.205931	93	0.293895	14.4025	1.63342	14.4025	10.5495
RLCs_Cluster10_phospholipid_biosynthetic_process	MA0531.1	CTCF	15016	10484	11	0	0.698189	NO_TEST	NO_TEST	NO_TEST	10.9287	1.63342	10.9287	12.4746
RLCs_Cluster10_phospholipid_biosynthetic_process	FBgn0000210_10	br-PA_SOLEXA	15016	7262	11	6	0.483617	0.238624	107	0.294043	14.4025	1.63342	14.4025	10.5495
RLCs_Cluster10_phospholipid_biosynthetic_process	FBgn0000210_11	br-PE_SOLEXA	15016	4599	11	5	0.306273	0.0854627	48	0.237243	14.4025	1.63342	14.4025	10.5495
RLCs_Cluster10_phospholipid_biosynthetic_process	FBgn0003870_5	ttk-PA_SOLEXA	15016	7192	11	5	0.478956	0.443182	NO_TEST	NO_TEST	36.0438	1.63342	36.0438	48.8902
RLCs_Cluster10_phospholipid_biosynthetic_process	FBgn0003870_4	ttk-PA_SANGER_5	15016	5689	11	2	0.378863	0.850513	NO_TEST	NO_TEST	36.0438	1.63342	36.0438	48.8902
RLCs_Cluster10_phospholipid_biosynthetic_process	FBgn0003870_6	ttk-PF_SOLEXA	15016	8451	11	0	0.5628	NO_TEST	NO_TEST	NO_TEST	36.0438	1.63342	36.0438	48.8902
RLCs_Cluster10_phospholipid_biosynthetic_process	FBgn0034945	CG10904_SANGER_5	15016	7143	11	5	0.475693	0.434436	NO_TEST	NO_TEST	14.8938	1.63342	14.8938	19.617
RLCs_Cluster10_phospholipid_biosynthetic_process	FBgn0034946	CG3065_F1-3_SANGER_2.5	15016	11182	11	0	0.744672	NO_TEST	NO_TEST	NO_TEST	6.20443	1.63342	6.20443	8.6889
RLCs_Cluster10_phospholipid_biosynthetic_process	FBgn0003870_2	ttk_FlyReg	15016	8893	11	0	0.592235	NO_TEST	NO_TEST	NO_TEST	36.0438	1.63342	36.0438	48.8902
RLCs_Cluster10_phospholipid_biosynthetic_process	FBgn0086680_2	vvl_SOLEXA_5	15016	9108	11	0	0.606553	NO_TEST	NO_TEST	NO_TEST	22.3631	1.63342	22.3631	26.4784
RLCs_Cluster10_phospholipid_biosynthetic_process	FBgn0042650_2	disco-r-F1-2_SOLEXA	15016	6910	11	7	0.460176	0.0696788	44	0.212204	7.56881	1.63342	7.56881	10.3126
RLCs_Cluster10_phospholipid_biosynthetic_process	FBgn0003396_2	shn-F1-2_SOLEXA	15016	8789	11	0	0.585309	NO_TEST	NO_TEST	NO_TEST	10.6873	1.63342	10.6873	14.7643
RLCs_Cluster10_phospholipid_biosynthetic_process	FBgn0043457	CG5180_SANGER_5	15016	6859	11	5	0.456779	0.384407	NO_TEST	NO_TEST	10.6723	1.63342	10.6723	10.7453
RLCs_Cluster10_phospholipid_biosynthetic_process	MA0205.2	Trl	15016	7757	11	0	0.516582	NO_TEST	NO_TEST	NO_TEST	28.1312	1.63342	28.1312	33.2023
RLCs_Cluster10_phospholipid_biosynthetic_process	MA0012.1	br(var.3)	15016	9660	11	0	0.643314	NO_TEST	NO_TEST	NO_TEST	14.4025	1.63342	14.4025	10.5495
RLCs_Cluster10_phospholipid_biosynthetic_process	FBgn0004198	Ct_Cell	15016	6034	11	6	0.401838	0.101542	56	0.242974	30.9745	1.63342	30.9745	25.884
RLCs_Cluster10_phospholipid_biosynthetic_process	FBgn0003896	Tup_Cell	15016	7273	11	3	0.48435	0.865353	NO_TEST	NO_TEST	7.91036	1.63342	7.91036	6.57883
RLCs_Cluster10_phospholipid_biosynthetic_process	MA0016.1	usp	15016	6373	11	6	0.424414	0.132301	67	0.264603	6.19056	1.63342	6.19056	7.38365
RLCs_Cluster10_phospholipid_biosynthetic_process	FBgn0263112	Mitf_SANGER_5	15016	4573	11	4	0.304542	0.220338	99	0.294043	49.3224	1.63342	49.3224	56.2444
RLCs_Cluster10_phospholipid_biosynthetic_process	FBgn0032651_2	Oli_da_SANGER_5_2	15016	9197	11	0	0.61248	NO_TEST	NO_TEST	NO_TEST	5.73552	1.63342	5.73552	4.93224
RLCs_Cluster10_phospholipid_biosynthetic_process	FBgn0032651_3	Oli_da_SANGER_5_3	15016	7539	11	0	0.502064	NO_TEST	NO_TEST	NO_TEST	5.73552	1.63342	5.73552	4.93224
RLCs_Cluster10_phospholipid_biosynthetic_process	FBgn0003345	sd_FlyReg	15016	6584	11	6	0.438466	0.154177	69	0.290083	25.2773	1.63342	25.2773	30.8236
RLCs_Cluster10_phospholipid_biosynthetic_process	FBgn0001323	knrl_SANGER_5	15016	7918	11	0	0.527304	NO_TEST	NO_TEST	NO_TEST	3.61178	1.63342	3.61178	6.33594
RLCs_Cluster10_phospholipid_biosynthetic_process	FBgn0000492	Dr_Cell	15016	7533	11	0	0.501665	NO_TEST	NO_TEST	NO_TEST	3.29273	1.63342	3.29273	6.54043
RLCs_Cluster10_phospholipid_biosynthetic_process	FBgn0004880_3	scrt_SOLEXA_2.5_2	15016	8760	11	0	0.583378	NO_TEST	NO_TEST	NO_TEST	67.9172	1.63342	67.9172	57.5701
RLCs_Cluster10_phospholipid_biosynthetic_process	FBgn0004880_2	scrt_SOLEXA_2.5_1	15016	9264	11	0	0.616942	NO_TEST	NO_TEST	NO_TEST	67.9172	1.63342	67.9172	57.5701
RLCs_Cluster10_phospholipid_biosynthetic_process	MA0449.1	h	15016	6143	11	7	0.409097	0.0337282	28	0.161414	27.3675	1.63342	27.3675	54.3051
RLCs_Cluster10_phospholipid_biosynthetic_process	FBgn0035849	ERR_SANGER_5	15016	7268	11	8	0.484017	0.0256542	21	0.156227	7.91524	1.63342	7.91524	9.57215
RLCs_Cluster10_phospholipid_biosynthetic_process	FBgn0005658	Ets65A_SANGER_10	15016	7266	11	6	0.483884	0.239184	109	0.294043	7.52015	1.63342	7.52015	5.61264
RLCs_Cluster10_phospholipid_biosynthetic_process	FBgn0005659	Ets98B_SANGER_10	15016	7620	11	0	0.507459	NO_TEST	NO_TEST	NO_TEST	22.2286	1.63342	22.2286	24.4782
RLCs_Cluster10_phospholipid_biosynthetic_process	FBgn0037207	Mes2_SANGER_5	15016	9608	11	0	0.639851	NO_TEST	NO_TEST	NO_TEST	16.4627	1.63342	16.4627	22.935
RLCs_Cluster10_phospholipid_biosynthetic_process	FBgn0033782_2	sug_SOLEXA_5	15016	8303	11	0	0.552944	NO_TEST	NO_TEST	NO_TEST	13.7478	1.63342	13.7478	18.8023
RLCs_Cluster10_phospholipid_biosynthetic_process	FBgn0030532_2	CG11071_SOLEXA	15016	5708	11	4	0.380128	0.412531	NO_TEST	NO_TEST	88.5246	1.63342	88.5246	86.4425
RLCs_Cluster10_phospholipid_biosynthetic_process	FBgn0035625	Blimp-1_NAR	15016	10895	11	0	0.725559	NO_TEST	NO_TEST	NO_TEST	34.797	1.63342	34.797	34.4608
RLCs_Cluster10_phospholipid_biosynthetic_process	FBgn0040918	Lag1_Cell	15016	7969	11	0	0.530701	NO_TEST	NO_TEST	NO_TEST	13.4402	1.63342	13.4402	16.9458
RLCs_Cluster10_phospholipid_biosynthetic_process	MA1461.1	sv	15016	6669	11	6	0.444126	0.163587	73	0.290083	15.8496	1.63342	15.8496	12.6282
RLCs_Cluster10_phospholipid_biosynthetic_process	FBgn0011655	Med_FlyReg	15016	11122	11	0	0.740677	NO_TEST	NO_TEST	NO_TEST	5.5705	1.63342	5.5705	6.47811
RLCs_Cluster10_phospholipid_biosynthetic_process	MA0010.1	br	15016	11197	11	0	0.745671	NO_TEST	NO_TEST	NO_TEST	14.4025	1.63342	14.4025	10.5495
RLCs_Cluster10_phospholipid_biosynthetic_process	FBgn0052830	CG32830_SANGER_10	15016	7004	11	4	0.466436	0.645229	NO_TEST	NO_TEST	13.3105	1.63342	13.3105	14.6344
RLCs_Cluster10_phospholipid_biosynthetic_process	FBgn0004618_2	gl_SANGER_5	15016	6608	11	7	0.440064	0.0531466	34	0.206831	13.2917	1.63342	13.2917	15.8408
ELCs_Cluster6_Vision	MA1459.1	M1BP	15016	9532	21	0	0.63479	NO_TEST	NO_TEST	NO_TEST	9.01609	1.53723	9.01609	11.3444
ELCs_Cluster6_Vision	FBgn0014018	Rel_SANGER_5	15016	8140	21	0	0.542088	NO_TEST	NO_TEST	NO_TEST	22.7221	1.53723	22.7221	46.0836
ELCs_Cluster6_Vision	FBgn0035481_2	CG12605_SOLEXA_5	15016	9323	21	0	0.620871	NO_TEST	NO_TEST	NO_TEST	83.9444	1.53723	83.9444	61.4541
ELCs_Cluster6_Vision	FBgn0005630_9	lola-PT_SANGER_5	15016	5236	21	8	0.348695	0.28957	63	0.393209	214.286	1.53723	214.286	240.502
ELCs_Cluster6_Vision	FBgn0005630_8	lola-PW_SANGER_5	15016	8586	21	0	0.57179	NO_TEST	NO_TEST	NO_TEST	214.286	1.53723	214.286	240.502
ELCs_Cluster6_Vision	FBgn0005630_5	lola-PD_SANGER_5	15016	8983	21	0	0.598229	NO_TEST	NO_TEST	NO_TEST	214.286	1.53723	214.286	240.502
ELCs_Cluster6_Vision	FBgn0005630_4	lola-PY_SANGER_2.5	15016	5470	21	4	0.364278	0.92791	NO_TEST	NO_TEST	214.286	1.53723	214.286	240.502
ELCs_Cluster6_Vision	FBgn0005630_7	lola-PQ_SANGER_5	15016	10087	21	0	0.67175	NO_TEST	NO_TEST	NO_TEST	214.286	1.53723	214.286	240.502
ELCs_Cluster6_Vision	FBgn0005630_6	lola-PO_SANGER_5	15016	10697	21	0	0.712373	NO_TEST	NO_TEST	NO_TEST	214.286	1.53723	214.286	240.502
ELCs_Cluster6_Vision	FBgn0005630_3	lola-PU_SANGER_5	15016	8067	21	0	0.537227	NO_TEST	NO_TEST	NO_TEST	214.286	1.53723	214.286	240.502
ELCs_Cluster6_Vision	FBgn0005630_2	lola_SOLEXA_5	15016	7894	21	0	0.525706	NO_TEST	NO_TEST	NO_TEST	214.286	1.53723	214.286	240.502
ELCs_Cluster6_Vision	FBgn0003396	shn-F1-2_SANGER_5	15016	8062	21	0	0.536894	NO_TEST	NO_TEST	NO_TEST	10.6873	1.53723	10.6873	14.7643
ELCs_Cluster6_Vision	FBgn0004795	retn_SANGER_5	15016	5962	21	9	0.397043	0.298585	66	0.393209	9.63727	1.53723	9.63727	9.07666
ELCs_Cluster6_Vision	FBgn0259938	cwo_SANGER_5	15016	5559	21	7	0.370205	0.541348	NO_TEST	NO_TEST	12.1817	1.53723	12.1817	17.0846
ELCs_Cluster6_Vision	FBgn0017578	dm_Max_SANGER_10	15016	6189	21	10	0.41216	0.205631	50	0.370135	15.4343	1.53723	15.4343	15.0558
ELCs_Cluster6_Vision	FBgn0035407	CG14962_SANGER_5	15016	8606	21	0	0.573122	NO_TEST	NO_TEST	NO_TEST	13.3727	1.53723	13.3727	14.5415
ELCs_Cluster6_Vision	FBgn0035405	pfk_SANGER_5	15016	9018	21	0	0.600559	NO_TEST	NO_TEST	NO_TEST	4.05678	1.53723	4.05678	5.70541
ELCs_Cluster6_Vision	FBgn0004893	bowl_SANGER_5	15016	6958	21	11	0.463372	0.219001	52	0.379041	6.16573	1.53723	6.16573	7.82974
ELCs_Cluster6_Vision	FBgn0040765_2	luna_SOLEXA_5	15016	10858	21	0	0.723095	NO_TEST	NO_TEST	NO_TEST	6.232	1.53723	6.232	8.7302
ELCs_Cluster6_Vision	FBgn0000459	disco_SANGER_5	15016	6696	21	7	0.445924	0.792476	NO_TEST	NO_TEST	9.9732	1.53723	9.9732	9.89573
ELCs_Cluster6_Vision	MA0532.1	Stat92E	15016	8573	21	0	0.570924	NO_TEST	NO_TEST	NO_TEST	105.625	1.53723	105.625	137.584
ELCs_Cluster6_Vision	MA0529.2	BEAF-32	15016	7321	21	8	0.487547	0.77554	NO_TEST	NO_TEST	15.27	1.53723	15.27	20.0368
ELCs_Cluster6_Vision	FBgn0036900	CG8765_SANGER_5	15016	7757	21	0	0.516582	NO_TEST	NO_TEST	NO_TEST	6.65179	1.53723	6.65179	7.14278
ELCs_Cluster6_Vision	FBgn0000210_8	br-PL_SANGER_5	15016	5635	21	3	0.375266	0.980714	NO_TEST	NO_TEST	14.4025	1.53723	14.4025	10.5495
ELCs_Cluster6_Vision	FBgn0001078	ftz-f1_FlyReg	15016	9913	21	0	0.660162	NO_TEST	NO_TEST	NO_TEST	20.6626	1.53723	20.6626	17.9413
ELCs_Cluster6_Vision	MA0530.1	cnc::maf-S	15016	8426	21	0	0.561135	NO_TEST	NO_TEST	NO_TEST	86.0957	1.53723	86.0957	132.16
ELCs_Cluster6_Vision	FBgn0013948	Eip93F_SANGER_10	15016	10363	21	0	0.690131	NO_TEST	NO_TEST	NO_TEST	77.0994	1.53723	77.0994	87.4338
ELCs_Cluster6_Vision	FBgn0000210_2	br-Z2_FlyReg	15016	4492	21	5	0.299148	0.634203	NO_TEST	NO_TEST	14.4025	1.53723	14.4025	10.5495
ELCs_Cluster6_Vision	FBgn0000210_6	br_SOLEXA_10	15016	5283	21	8	0.351825	0.300193	68	0.393209	14.4025	1.53723	14.4025	10.5495
ELCs_Cluster6_Vision	FBgn0000210_7	br-PE_SANGER_5	15016	4542	21	3	0.302477	0.918201	NO_TEST	NO_TEST	14.4025	1.53723	14.4025	10.5495
ELCs_Cluster6_Vision	FBgn0002521	pho_FlyReg	15016	9378	21	0	0.624534	NO_TEST	NO_TEST	NO_TEST	38.2454	1.53723	38.2454	36.1964
ELCs_Cluster6_Vision	FBgn0005612	Sox14_SANGER_10	15016	9008	21	0	0.599893	NO_TEST	NO_TEST	NO_TEST	5.17994	1.53723	5.17994	7.53377
ELCs_Cluster6_Vision	FBgn0001185_2	her_SOLEXA_10	15016	7688	21	0	0.511987	NO_TEST	NO_TEST	NO_TEST	19.2711	1.53723	19.2711	19.9288
ELCs_Cluster6_Vision	FBgn0032587	CG5953_SANGER_5	15016	9671	21	0	0.644046	NO_TEST	NO_TEST	NO_TEST	4.9489	1.53723	4.9489	11.2564
ELCs_Cluster6_Vision	FBgn0032741	Side_SANGER_5	15016	9959	21	0	0.663226	NO_TEST	NO_TEST	NO_TEST	4.49707	1.53723	4.49707	6.09094
ELCs_Cluster6_Vision	FBgn0261283_4	HLH106_SANGER_5_3	15016	6669	21	10	0.444126	0.30146	69	0.393209	52.8721	1.53723	52.8721	80.018
ELCs_Cluster6_Vision	FBgn0261283_3	HLH106_SANGER_5_2	15016	4655	21	4	0.310003	0.827899	NO_TEST	NO_TEST	52.8721	1.53723	52.8721	80.018
ELCs_Cluster6_Vision	FBgn0261283_2	HLH106_SANGER_5_1	15016	5361	21	9	0.357019	0.179764	47	0.341616	52.8721	1.53723	52.8721	80.018
ELCs_Cluster6_Vision	FBgn0263108	BtbVII_SANGER_5	15016	7657	21	0	0.509923	NO_TEST	NO_TEST	NO_TEST	25.592	1.53723	25.592	27.7098
ELCs_Cluster6_Vision	FBgn0038787	CG4360_F1-3_SANGER_2.5	15016	10957	21	0	0.729688	NO_TEST	NO_TEST	NO_TEST	8.7873	1.53723	8.7873	10.7919
ELCs_Cluster6_Vision	FBgn0008649	dei_da_SANGER_5	15016	7555	21	0	0.50313	NO_TEST	NO_TEST	NO_TEST	4.54624	1.53723	4.54624	6.22755
ELCs_Cluster6_Vision	FBgn0024321	NK7.1_Cell	15016	7360	21	9	0.490144	0.63451	NO_TEST	NO_TEST	19.7938	1.53723	19.7938	27.9616
ELCs_Cluster6_Vision	FBgn0002733	HLHmbeta_SANGER_10	15016	7670	21	0	0.510788	NO_TEST	NO_TEST	NO_TEST	5.0179	1.53723	5.0179	7.20712
ELCs_Cluster6_Vision	FBgn0039350	jigr1_SANGER_5	15016	12537	21	0	0.834909	NO_TEST	NO_TEST	NO_TEST	12.3215	1.53723	12.3215	14.9557
ELCs_Cluster6_Vision	FBgn0005630_28	lola-PU_SOLEXA	15016	8278	21	0	0.551279	NO_TEST	NO_TEST	NO_TEST	214.286	1.53723	214.286	240.502
ELCs_Cluster6_Vision	FBgn0005630_29	lola-PW_SOLEXA	15016	10397	21	0	0.692395	NO_TEST	NO_TEST	NO_TEST	214.286	1.53723	214.286	240.502
ELCs_Cluster6_Vision	MA0085.1	Su(H)	15016	7990	21	0	0.532099	NO_TEST	NO_TEST	NO_TEST	8.39558	1.53723	8.39558	9.61537
ELCs_Cluster6_Vision	FBgn0000459_2	disco_SOLEXA_5	15016	6709	21	7	0.44679	0.794761	NO_TEST	NO_TEST	9.9732	1.53723	9.9732	9.89573
ELCs_Cluster6_Vision	FBgn0261283	HLH106_SANGER_10	15016	5361	21	9	0.357019	0.179764	46	0.341616	52.8721	1.53723	52.8721	80.018
ELCs_Cluster6_Vision	FBgn0005630_21	lola-PG_SOLEXA	15016	7952	21	0	0.529568	NO_TEST	NO_TEST	NO_TEST	214.286	1.53723	214.286	240.502
ELCs_Cluster6_Vision	FBgn0005630_22	lola-PJ_SOLEXA	15016	8464	21	0	0.563665	NO_TEST	NO_TEST	NO_TEST	214.286	1.53723	214.286	240.502
ELCs_Cluster6_Vision	FBgn0005630_23	lola-PK_SOLEXA	15016	4163	21	11	0.277238	0.00433144	2	0.174578	214.286	1.53723	214.286	240.502
ELCs_Cluster6_Vision	FBgn0005630_24	lola-PL_SOLEXA	15016	10711	21	0	0.713306	NO_TEST	NO_TEST	NO_TEST	214.286	1.53723	214.286	240.502
ELCs_Cluster6_Vision	FBgn0005630_25	lola-PO_SOLEXA	15016	11165	21	0	0.74354	NO_TEST	NO_TEST	NO_TEST	214.286	1.53723	214.286	240.502
ELCs_Cluster6_Vision	FBgn0005630_26	lola-PQ_SOLEXA	15016	10514	21	0	0.700186	NO_TEST	NO_TEST	NO_TEST	214.286	1.53723	214.286	240.502
ELCs_Cluster6_Vision	FBgn0005630_27	lola-PT_SOLEXA	15016	8560	21	0	0.570059	NO_TEST	NO_TEST	NO_TEST	214.286	1.53723	214.286	240.502
ELCs_Cluster6_Vision	MA0255.1	z	15016	7637	21	0	0.508591	NO_TEST	NO_TEST	NO_TEST	4.77719	1.53723	4.77719	6.0301
ELCs_Cluster6_Vision	FBgn0002931	net_da_SANGER_10	15016	9375	21	0	0.624334	NO_TEST	NO_TEST	NO_TEST	6.09105	1.53723	6.09105	9.23929
ELCs_Cluster6_Vision	FBgn0004198_2	Ct_SOLEXA	15016	7172	21	8	0.477624	0.747106	NO_TEST	NO_TEST	30.9745	1.53723	30.9745	25.884
ELCs_Cluster6_Vision	MA0243.1	sd	15016	6584	21	11	0.438466	0.156572	33	0.341616	25.2773	1.53723	25.2773	30.8236
ELCs_Cluster6_Vision	MA0126.1	ovo	15016	4446	21	11	0.296084	0.00775902	3	0.174578	6.35485	1.53723	6.35485	7.14082
ELCs_Cluster6_Vision	FBgn0001168_2	h_SANGER_5	15016	9601	21	0	0.639385	NO_TEST	NO_TEST	NO_TEST	27.3675	1.53723	27.3675	54.3051
ELCs_Cluster6_Vision	FBgn0013263	Trl_FlyReg	15016	9030	21	0	0.601359	NO_TEST	NO_TEST	NO_TEST	28.1312	1.53723	28.1312	33.2023
ELCs_Cluster6_Vision	FBgn0004914	Hnf4_SANGER_10	15016	6967	21	12	0.463972	0.113787	22	0.341616	18.9037	1.53723	18.9037	23.1963
ELCs_Cluster6_Vision	FBgn0259750	ab_SANGER_10	15016	8839	21	0	0.588639	NO_TEST	NO_TEST	NO_TEST	13.3105	1.53723	13.3105	14.6344
ELCs_Cluster6_Vision	FBgn0029711	Usf_SANGER_5	15016	5734	21	6	0.381859	0.748975	NO_TEST	NO_TEST	12.1234	1.53723	12.1234	12.0563
ELCs_Cluster6_Vision	FBgn0033010	Atf6_SANGER_5	15016	8351	21	0	0.55614	NO_TEST	NO_TEST	NO_TEST	92.0774	1.53723	92.0774	94.8922
ELCs_Cluster6_Vision	FBgn0004859	Ci_SANGER_5	15016	10073	21	0	0.670818	NO_TEST	NO_TEST	NO_TEST	14.2173	1.53723	14.2173	16.2982
ELCs_Cluster6_Vision	FBgn0034946_3	CG3065_F1-5_SOLEXA_2.5	15016	11350	21	0	0.75586	NO_TEST	NO_TEST	NO_TEST	6.20443	1.53723	6.20443	8.6889
ELCs_Cluster6_Vision	MA0460.1	ttk	15016	6828	21	9	0.454715	0.505851	NO_TEST	NO_TEST	36.0438	1.53723	36.0438	48.8902
ELCs_Cluster6_Vision	FBgn0039905_2	CG2052_SOLEXA_2.5	15016	11278	21	0	0.751066	NO_TEST	NO_TEST	NO_TEST	18.788	1.53723	18.788	17.2718
ELCs_Cluster6_Vision	FBgn0003896_3	tup_SOLEXA_10	15016	6897	21	8	0.45931	0.689965	NO_TEST	NO_TEST	7.91036	1.53723	7.91036	6.57883
ELCs_Cluster6_Vision	FBgn0034946_2	CG3065_F1-3_SOLEXA_2.5	15016	11414	21	0	0.760123	NO_TEST	NO_TEST	NO_TEST	6.20443	1.53723	6.20443	8.6889
ELCs_Cluster6_Vision	FBgn0026411_3	lim_SOLEXA_2	15016	7485	21	8	0.498468	0.804625	NO_TEST	NO_TEST	17.2072	1.53723	17.2072	16.0699
ELCs_Cluster6_Vision	FBgn0000567	Eip74EF_FlyReg	15016	8406	21	0	0.559803	NO_TEST	NO_TEST	NO_TEST	9.36243	1.53723	9.36243	8.72715
ELCs_Cluster6_Vision	FBgn0023076_2	gce_Clk_SANGER_5	15016	5994	21	7	0.399174	0.647693	NO_TEST	NO_TEST	34.9492	1.53723	34.9492	29.3057
ELCs_Cluster6_Vision	FBgn0023489	Pph13_Cell	15016	5323	21	9	0.354489	0.173298	43	0.341616	6.9119	1.53723	6.9119	11.6922
ELCs_Cluster6_Vision	FBgn0000568	Eip75B_SANGER_5	15016	7566	21	0	0.503863	NO_TEST	NO_TEST	NO_TEST	31.1354	1.53723	31.1354	37.8657
ELCs_Cluster6_Vision	FBgn0000546	EcR_SANGER_5	15016	5728	21	7	0.38146	0.583706	NO_TEST	NO_TEST	20.7788	1.53723	20.7788	19.3608
ELCs_Cluster6_Vision	FBgn0019650	toy_FlyReg	15016	8579	21	0	0.571324	NO_TEST	NO_TEST	NO_TEST	68.4858	1.53723	68.4858	53.1309
ELCs_Cluster6_Vision	FBgn0004618_3	gl_SOLEXA_5	15016	8917	21	0	0.593833	NO_TEST	NO_TEST	NO_TEST	13.2917	1.53723	13.2917	15.8408
ELCs_Cluster6_Vision	FBgn0040765	luna_SANGER_5	15016	10631	21	0	0.707978	NO_TEST	NO_TEST	NO_TEST	6.232	1.53723	6.232	8.7302
ELCs_Cluster6_Vision	FBgn0011648	Mad_FlyReg	15016	11215	21	0	0.74687	NO_TEST	NO_TEST	NO_TEST	11.6205	1.53723	11.6205	13.7927
ELCs_Cluster6_Vision	MA0446.1	fkh	15016	10804	21	0	0.719499	NO_TEST	NO_TEST	NO_TEST	5.90684	1.53723	5.90684	5.38495
ELCs_Cluster6_Vision	FBgn0086758	chinmo_SOLEXA	15016	9397	21	0	0.625799	NO_TEST	NO_TEST	NO_TEST	32.7212	1.53723	32.7212	27.1536
ELCs_Cluster6_Vision	MA1460.1	pho	15016	10824	21	0	0.720831	NO_TEST	NO_TEST	NO_TEST	38.2454	1.53723	38.2454	36.1964
ELCs_Cluster6_Vision	MA0222.1	exd	15016	5686	21	8	0.378663	0.396219	86	0.403595	81.5998	1.53723	81.5998	80.8191
ELCs_Cluster6_Vision	FBgn0004893_2	bowl_SOLEXA	15016	7992	21	0	0.532232	NO_TEST	NO_TEST	NO_TEST	6.16573	1.53723	6.16573	7.82974
ELCs_Cluster6_Vision	FBgn0001222	Hsf_FlyReg	15016	6312	21	7	0.420352	0.718217	NO_TEST	NO_TEST	28.8194	1.53723	28.8194	33.4816
ELCs_Cluster6_Vision	FBgn0003028_2	ovo_SANGER_5	15016	4399	21	4	0.292954	0.781853	NO_TEST	NO_TEST	6.35485	1.53723	6.35485	7.14082
ELCs_Cluster6_Vision	FBgn0003028_3	ovo_SOLEXA_5	15016	4246	21	2	0.282765	0.961077	NO_TEST	NO_TEST	6.35485	1.53723	6.35485	7.14082
ELCs_Cluster6_Vision	FBgn0086910_2	l(3)neo38_SOLEXA_2.5	15016	5005	21	7	0.333311	0.399111	89	0.403595	32.8603	1.53723	32.8603	31.6962
ELCs_Cluster6_Vision	cnc13_1	cnc13_1	15016	6555	21	6	0.436534	0.880943	NO_TEST	NO_TEST	86.0957	1.53723	86.0957	132.16
ELCs_Cluster6_Vision	cnc13_2	cnc13_2	15016	6734	21	8	0.448455	0.653557	NO_TEST	NO_TEST	86.0957	1.53723	86.0957	132.16
ELCs_Cluster6_Vision	cnc13_3	cnc13_3	15016	7519	21	0	0.500733	NO_TEST	NO_TEST	NO_TEST	86.0957	1.53723	86.0957	132.16
ELCs_Cluster6_Vision	FBgn0017578_2	Max_Mnt_SANGER_5	15016	4691	21	4	0.3124	0.833772	NO_TEST	NO_TEST	15.4343	1.53723	15.4343	15.0558
ELCs_Cluster6_Vision	MA1702.1	Pdp1	15016	8754	21	0	0.582978	NO_TEST	NO_TEST	NO_TEST	306.832	1.53723	306.832	304.267
ELCs_Cluster6_Vision	FBgn0259750_2	ab_SOLEXA_5	15016	9394	21	0	0.625599	NO_TEST	NO_TEST	NO_TEST	13.3105	1.53723	13.3105	14.6344
ELCs_Cluster6_Vision	FBgn0261239	Hr39_SANGER_5	15016	8110	21	0	0.540091	NO_TEST	NO_TEST	NO_TEST	15.8296	1.53723	15.8296	15.1654
ELCs_Cluster6_Vision	MA1700.1	Clamp	15016	5908	21	7	0.393447	0.627435	NO_TEST	NO_TEST	14.1237	1.53723	14.1237	15.4375
ELCs_Cluster6_Vision	FBgn0000439_3	Dfd_SOLEXA	15016	5363	21	6	0.357152	0.668739	NO_TEST	NO_TEST	9.77969	1.53723	9.77969	13.8827
ELCs_Cluster6_Vision	FBgn0003499	sr_SANGER_5	15016	11858	21	0	0.789691	NO_TEST	NO_TEST	NO_TEST	5.8236	1.53723	5.8236	7.6551
ELCs_Cluster6_Vision	FBgn0038316	CG6276_SANGER_5	15016	8652	21	0	0.576185	NO_TEST	NO_TEST	NO_TEST	23.4522	1.53723	23.4522	23.317
ELCs_Cluster6_Vision	FBgn0033782	sug_SANGER_5	15016	7162	21	13	0.476958	0.0634438	14	0.341616	13.7478	1.53723	13.7478	18.8023
ELCs_Cluster6_Vision	FBgn0000448	Hr46_FlyReg	15016	8209	21	0	0.546684	NO_TEST	NO_TEST	NO_TEST	91.3392	1.53723	91.3392	55.012
ELCs_Cluster6_Vision	FBgn0000964	tj_SANGER_5	15016	9936	21	0	0.661694	NO_TEST	NO_TEST	NO_TEST	6.11264	1.53723	6.11264	4.77823
ELCs_Cluster6_Vision	MA0023.1	dl(var.2)	15016	9333	21	0	0.621537	NO_TEST	NO_TEST	NO_TEST	11.8663	1.53723	11.8663	19.1547
ELCs_Cluster6_Vision	FBgn0035625_3	Blimp-1_SOLEXA	15016	11145	21	0	0.742208	NO_TEST	NO_TEST	NO_TEST	34.797	1.53723	34.797	34.4608
ELCs_Cluster6_Vision	FBgn0003339	Scr_Cell	15016	4434	21	6	0.295285	0.430501	NO_TEST	NO_TEST	5.62915	1.53723	5.62915	6.44065
ELCs_Cluster6_Vision	FBgn0005694_3	Aef1_SOLEXA	15016	8144	21	0	0.542355	NO_TEST	NO_TEST	NO_TEST	22.7954	1.53723	22.7954	25.6318
ELCs_Cluster6_Vision	FBgn0005694_2	Aef1_SANGER_5	15016	7290	21	9	0.485482	0.618134	NO_TEST	NO_TEST	22.7954	1.53723	22.7954	25.6318
ELCs_Cluster6_Vision	FBgn0004880	scrt_SANGER_2.5	15016	9983	21	0	0.664824	NO_TEST	NO_TEST	NO_TEST	67.9172	1.53723	67.9172	57.5701
ELCs_Cluster6_Vision	MA0015.1	Cf2	15016	10588	21	0	0.705115	NO_TEST	NO_TEST	NO_TEST	39.8729	1.53723	39.8729	46.8956
ELCs_Cluster6_Vision	FBgn0005561	sv_SOLEXA_5	15016	6415	21	4	0.427211	0.979066	NO_TEST	NO_TEST	15.8496	1.53723	15.8496	12.6282
ELCs_Cluster6_Vision	MA0458.1	slp1	15016	10789	21	0	0.7185	NO_TEST	NO_TEST	NO_TEST	5.89623	1.53723	5.89623	7.41955
ELCs_Cluster6_Vision	FBgn0005694	Aef1_FlyReg	15016	9273	21	0	0.617541	NO_TEST	NO_TEST	NO_TEST	22.7954	1.53723	22.7954	25.6318
ELCs_Cluster6_Vision	FBgn0001168	h_NAR	15016	8470	21	0	0.564065	NO_TEST	NO_TEST	NO_TEST	27.3675	1.53723	27.3675	54.3051
ELCs_Cluster6_Vision	FBgn0004567	slp2_SANGER_5	15016	7947	21	0	0.529235	NO_TEST	NO_TEST	NO_TEST	8.53501	1.53723	8.53501	10.3807
ELCs_Cluster6_Vision	FBgn0004914_2	Hnf4_SANGER_5	15016	5938	21	10	0.395445	0.163221	39	0.341616	18.9037	1.53723	18.9037	23.1963
ELCs_Cluster6_Vision	FBgn0004618	gl_FlyReg	15016	8232	21	0	0.548215	NO_TEST	NO_TEST	NO_TEST	13.2917	1.53723	13.2917	15.8408
ELCs_Cluster6_Vision	FBgn0001994	crp_SANGER_10	15016	10032	21	0	0.668087	NO_TEST	NO_TEST	NO_TEST	34.0297	1.53723	34.0297	37.4117
ELCs_Cluster6_Vision	FBgn0003499_2	sr_SOLEXA_5	15016	12122	21	0	0.807272	NO_TEST	NO_TEST	NO_TEST	5.8236	1.53723	5.8236	7.6551
ELCs_Cluster6_Vision	FBgn0029957	CG12155_SANGER_5	15016	7223	21	11	0.48102	0.27048	59	0.393209	4.04113	1.53723	4.04113	5.31664
ELCs_Cluster6_Vision	FBgn0004652_2	fru_SOLEXA_5	15016	6392	21	9	0.425679	0.398546	88	0.403595	34.1112	1.53723	34.1112	21.6593
ELCs_Cluster6_Vision	FBgn0035625_2	Blimp-1_SANGER_5	15016	10870	21	0	0.723895	NO_TEST	NO_TEST	NO_TEST	34.797	1.53723	34.797	34.4608
ELCs_Cluster6_Vision	FBgn0000286_5	Cf2-PB_SOLEXA	15016	9522	21	0	0.634124	NO_TEST	NO_TEST	NO_TEST	39.8729	1.53723	39.8729	46.8956
ELCs_Cluster6_Vision	FBgn0000286_4	Cf2-PA_SOLEXA	15016	7217	21	9	0.480621	0.600825	NO_TEST	NO_TEST	39.8729	1.53723	39.8729	46.8956
ELCs_Cluster6_Vision	FBgn0000286_3	Cf2-PA_SANGER_2.5	15016	7739	21	0	0.515384	NO_TEST	NO_TEST	NO_TEST	39.8729	1.53723	39.8729	46.8956
ELCs_Cluster6_Vision	FBgn0000286_2	Cf2-PB_SANGER_5	15016	8093	21	0	0.538958	NO_TEST	NO_TEST	NO_TEST	39.8729	1.53723	39.8729	46.8956
ELCs_Cluster6_Vision	FBgn0035407_2	CG14962_SOLEXA_5	15016	8563	21	0	0.570258	NO_TEST	NO_TEST	NO_TEST	13.3727	1.53723	13.3727	14.5415
ELCs_Cluster6_Vision	FBgn0001291	kay_Jra_SANGER_5	15016	5789	21	8	0.385522	0.42177	NO_TEST	NO_TEST	23.1517	1.53723	23.1517	33.7933
ELCs_Cluster6_Vision	FBgn0028996_2	onecut_SOLEXA	15016	3741	21	5	0.249134	0.429729	NO_TEST	NO_TEST	87.2381	1.53723	87.2381	70.0456
ELCs_Cluster6_Vision	FBgn0023094	Clk_cyc_SANGER_5	15016	4284	21	4	0.285296	0.758692	NO_TEST	NO_TEST	7.74283	1.53723	7.74283	9.49798
ELCs_Cluster6_Vision	FBgn0000659	fkh_NAR	15016	10804	21	0	0.719499	NO_TEST	NO_TEST	NO_TEST	5.90684	1.53723	5.90684	5.38495
ELCs_Cluster6_Vision	MA1457.1	grh	15016	8393	21	0	0.558937	NO_TEST	NO_TEST	NO_TEST	24.6288	1.53723	24.6288	30.0962
ELCs_Cluster6_Vision	MA0011.1	br(var.2)	15016	5624	21	7	0.374534	0.557762	NO_TEST	NO_TEST	14.4025	1.53723	14.4025	10.5495
ELCs_Cluster6_Vision	FBgn0005630_30	lola-PY_SOLEXA	15016	7353	21	11	0.489678	0.297716	65	0.393209	214.286	1.53723	214.286	240.502
ELCs_Cluster6_Vision	MA0013.1	br(var.4)	15016	9716	21	0	0.647043	NO_TEST	NO_TEST	NO_TEST	14.4025	1.53723	14.4025	10.5495
ELCs_Cluster6_Vision	FBgn0029822	CG12236_SANGER_10	15016	6554	21	6	0.436468	0.880821	NO_TEST	NO_TEST	8.97203	1.53723	8.97203	8.2994
ELCs_Cluster6_Vision	FBgn0000413_20	da_SANGER_10	15016	10400	21	0	0.692595	NO_TEST	NO_TEST	NO_TEST	13.0077	1.53723	13.0077	15.4935
ELCs_Cluster6_Vision	MA1458.1	Hsf	15016	6855	21	8	0.456513	0.680751	NO_TEST	NO_TEST	28.8194	1.53723	28.8194	33.4816
ELCs_Cluster6_Vision	FBgn0003507	srp_FlyReg	15016	6202	21	9	0.413026	0.353265	79	0.402453	7.47471	1.53723	7.47471	10.5374
ELCs_Cluster6_Vision	FBgn0003053	peb-F1-3_SANGER_2.5	15016	7587	21	0	0.505261	NO_TEST	NO_TEST	NO_TEST	5.84368	1.53723	5.84368	5.76079
ELCs_Cluster6_Vision	FBgn0003118	pnt_SANGER_5	15016	7811	21	0	0.520178	NO_TEST	NO_TEST	NO_TEST	12.2332	1.53723	12.2332	16.8149
ELCs_Cluster6_Vision	FBgn0020309_2	crol-F7-16_SOLEXA	15016	6362	21	9	0.423681	0.391304	84	0.403595	43.8253	1.53723	43.8253	57.4624
ELCs_Cluster6_Vision	FBgn0003460_2	So_SOLEXA	15016	3389	21	2	0.225693	0.884168	NO_TEST	NO_TEST	4.29682	1.53723	4.29682	5.71567
ELCs_Cluster6_Vision	FBgn0002723_2	Met_SANGER_5	15016	4691	21	4	0.3124	0.833772	NO_TEST	NO_TEST	10.4273	1.53723	10.4273	10.5019
ELCs_Cluster6_Vision	FBgn0039509	Mio_bigmax_SANGER_5	15016	3589	21	4	0.239012	0.587697	NO_TEST	NO_TEST	12.1164	1.53723	12.1164	14.6733
ELCs_Cluster6_Vision	FBgn0038197	foxo_SANGER_10	15016	8966	21	0	0.597096	NO_TEST	NO_TEST	NO_TEST	21.2823	1.53723	21.2823	27.894
ELCs_Cluster6_Vision	FBgn0016076	vri_SANGER_5	15016	5454	21	7	0.363213	0.514583	NO_TEST	NO_TEST	63.0089	1.53723	63.0089	98.5315
ELCs_Cluster6_Vision	FBgn0003870	ttk_NAR	15016	6828	21	9	0.454715	0.505851	NO_TEST	NO_TEST	36.0438	1.53723	36.0438	48.8902
ELCs_Cluster6_Vision	MA1456.1	Dref	15016	8540	21	0	0.568727	NO_TEST	NO_TEST	NO_TEST	7.00777	1.53723	7.00777	8.61741
ELCs_Cluster6_Vision	FBgn0004652	fru_SANGER_10	15016	5862	21	9	0.390384	0.276852	61	0.393209	34.1112	1.53723	34.1112	21.6593
ELCs_Cluster6_Vision	FBgn0035144_2	CG17181_SOLEXA_5	15016	10146	21	0	0.675679	NO_TEST	NO_TEST	NO_TEST	4.24895	1.53723	4.24895	7.72111
ELCs_Cluster6_Vision	FBgn0005558_2	ey_SOLEXA_5	15016	10787	21	0	0.718367	NO_TEST	NO_TEST	NO_TEST	9.44027	1.53723	9.44027	8.86371
ELCs_Cluster6_Vision	FBgn0000611_4	exd_SOLEXA_2	15016	4790	21	9	0.318993	0.0971432	20	0.341616	81.5998	1.53723	81.5998	80.8191
ELCs_Cluster6_Vision	FBgn0003053_2	peb-F1-3_SOLEXA	15016	7802	21	0	0.519579	NO_TEST	NO_TEST	NO_TEST	5.84368	1.53723	5.84368	5.76079
ELCs_Cluster6_Vision	FBgn0000611_3	Exd_SOLEXA	15016	7023	21	12	0.467701	0.120613	27	0.341616	81.5998	1.53723	81.5998	80.8191
ELCs_Cluster6_Vision	FBgn0000611_2	exd_FlyReg	15016	10654	21	0	0.70951	NO_TEST	NO_TEST	NO_TEST	81.5998	1.53723	81.5998	80.8191
ELCs_Cluster6_Vision	FBgn0030505	NFAT_SANGER_5	15016	9095	21	0	0.605687	NO_TEST	NO_TEST	NO_TEST	65.7803	1.53723	65.7803	67.6929
ELCs_Cluster6_Vision	FBgn0020309	crol_F7-16_SANGER_5	15016	5643	21	8	0.375799	0.38564	83	0.403595	43.8253	1.53723	43.8253	57.4624
ELCs_Cluster6_Vision	FBgn0005558	ey_FlyReg	15016	8495	21	0	0.56573	NO_TEST	NO_TEST	NO_TEST	9.44027	1.53723	9.44027	8.86371
ELCs_Cluster6_Vision	FBgn0000611	Exd_Cell	15016	5686	21	8	0.378663	0.396219	87	0.403595	81.5998	1.53723	81.5998	80.8191
ELCs_Cluster6_Vision	FBgn0032130	CG3838_SANGER_5	15016	8441	21	0	0.562134	NO_TEST	NO_TEST	NO_TEST	13.064	1.53723	13.064	13.5257
ELCs_Cluster6_Vision	cnc14_3	cnc14_3	15016	4820	21	4	0.320991	0.85363	NO_TEST	NO_TEST	86.0957	1.53723	86.0957	132.16
ELCs_Cluster6_Vision	cnc14_2	cnc14_2	15016	7046	21	8	0.469233	0.721641	NO_TEST	NO_TEST	86.0957	1.53723	86.0957	132.16
ELCs_Cluster6_Vision	cnc14_1	cnc14_1	15016	6718	21	7	0.447389	0.796334	NO_TEST	NO_TEST	86.0957	1.53723	86.0957	132.16
ELCs_Cluster6_Vision	FBgn0040918_2	Lag1_SOLEXA	15016	7433	21	9	0.495005	0.651327	NO_TEST	NO_TEST	13.4402	1.53723	13.4402	16.9458
ELCs_Cluster6_Vision	FBgn0000210_3	br-Z3_FlyReg	15016	3503	21	4	0.233284	0.563344	NO_TEST	NO_TEST	14.4025	1.53723	14.4025	10.5495
ELCs_Cluster6_Vision	FBgn0030432	CG4404_SANGER_5	15016	9117	21	0	0.607152	NO_TEST	NO_TEST	NO_TEST	21.8075	1.53723	21.8075	26.3047
ELCs_Cluster6_Vision	FBgn0039733	CG11504_SANGER_5	15016	10168	21	0	0.677144	NO_TEST	NO_TEST	NO_TEST	3.95527	1.53723	3.95527	5.05699
ELCs_Cluster6_Vision	FBgn0042650	disco-r-Cl1_SANGER_5	15016	6434	21	9	0.428476	0.408732	90	0.408732	7.56881	1.53723	7.56881	10.3126
ELCs_Cluster6_Vision	FBgn0027339_2	jim_F1-9_SOLEXA_2.5	15016	6784	21	9	0.451785	0.494954	NO_TEST	NO_TEST	57.1529	1.53723	57.1529	48.8355
ELCs_Cluster6_Vision	FBgn0000054	Adf1_FlyReg	15016	9998	21	0	0.665823	NO_TEST	NO_TEST	NO_TEST	32.4596	1.53723	32.4596	33.2531
ELCs_Cluster6_Vision	FBgn0000286	Cf2-II_FlyReg	15016	2085	21	3	0.138852	0.332003	72	0.402453	39.8729	1.53723	39.8729	46.8956
ELCs_Cluster6_Vision	FBgn0001235_3	hth_SOLEXA_2	15016	6268	21	9	0.417421	0.368827	80	0.403595	92.4706	1.53723	92.4706	93.3357
ELCs_Cluster6_Vision	FBgn0015239	Hr78_SANGER_5	15016	5969	21	7	0.397509	0.641851	NO_TEST	NO_TEST	19.0401	1.53723	19.0401	20.8519
ELCs_Cluster6_Vision	FBgn0041092_3	tai_SANGER_5	15016	5610	21	9	0.373601	0.225379	53	0.379208	14.1785	1.53723	14.1785	14.8585
ELCs_Cluster6_Vision	FBgn0000448_2	Hr46_SANGER_5	15016	5937	21	6	0.395378	0.787619	NO_TEST	NO_TEST	91.3392	1.53723	91.3392	55.012
ELCs_Cluster6_Vision	FBgn0025360	Optix_Cell	15016	3794	21	5	0.252664	0.444735	NO_TEST	NO_TEST	10.9861	1.53723	10.9861	14.1511
ELCs_Cluster6_Vision	FBgn0003430	slp1_NAR	15016	10789	21	0	0.7185	NO_TEST	NO_TEST	NO_TEST	5.89623	1.53723	5.89623	7.41955
ELCs_Cluster6_Vision	FBgn0028386	cic_SANGER_5	15016	7774	21	0	0.517714	NO_TEST	NO_TEST	NO_TEST	27.0172	1.53723	27.0172	27.6871
ELCs_Cluster6_Vision	FBgn0085432	pan_FlyReg	15016	6978	21	8	0.464704	0.707387	NO_TEST	NO_TEST	194.941	1.53723	194.941	142.584
ELCs_Cluster6_Vision	FBgn0000439	Dfd_Cell	15016	3724	21	4	0.248002	0.624708	NO_TEST	NO_TEST	9.77969	1.53723	9.77969	13.8827
ELCs_Cluster6_Vision	FBgn0004050	z_FlyReg	15016	7637	21	0	0.508591	NO_TEST	NO_TEST	NO_TEST	4.77719	1.53723	4.77719	6.0301
ELCs_Cluster6_Vision	FBgn0001185	her_SANGER_10	15016	7434	21	13	0.495072	0.087046	16	0.341616	19.2711	1.53723	19.2711	19.9288
ELCs_Cluster6_Vision	MA0535.1	Mad	15016	11088	21	0	0.738412	NO_TEST	NO_TEST	NO_TEST	11.6205	1.53723	11.6205	13.7927
ELCs_Cluster6_Vision	FBgn0029822_4	CG12236-PB_SOLEXA	15016	9162	21	0	0.610149	NO_TEST	NO_TEST	NO_TEST	8.97203	1.53723	8.97203	8.2994
ELCs_Cluster6_Vision	FBgn0027339	jim_SANGER_2.5	15016	11998	21	0	0.799014	NO_TEST	NO_TEST	NO_TEST	57.1529	1.53723	57.1529	48.8355
ELCs_Cluster6_Vision	FBgn0029822_2	CG12236_SOLEXA_5	15016	7591	21	0	0.505527	NO_TEST	NO_TEST	NO_TEST	8.97203	1.53723	8.97203	8.2994
ELCs_Cluster6_Vision	FBgn0003028	ovo_FlyReg	15016	3745	21	5	0.249401	0.430862	NO_TEST	NO_TEST	6.35485	1.53723	6.35485	7.14082
ELCs_Cluster6_Vision	FBgn0003964	usp_SANGER_5	15016	6708	21	9	0.446723	0.476125	NO_TEST	NO_TEST	6.19056	1.53723	6.19056	7.38365
ELCs_Cluster6_Vision	FBgn0004859_2	ci_SOLEXA	15016	10619	21	0	0.707179	NO_TEST	NO_TEST	NO_TEST	14.2173	1.53723	14.2173	16.2982
ELCs_Cluster6_Vision	FBgn0259172	rn_SANGER_10	15016	10202	21	0	0.679409	NO_TEST	NO_TEST	NO_TEST	7.80983	1.53723	7.80983	6.31129
ELCs_Cluster6_Vision	FBgn0036126_2	Xrp1_CG6272_SANGER_5	15016	7156	21	14	0.476558	0.0240269	7	0.2993	35.9973	1.53723	35.9973	86.838
ELCs_Cluster6_Vision	MA0242.1	Bgb::run	15016	8467	21	0	0.563865	NO_TEST	NO_TEST	NO_TEST	16.0657	1.53723	16.0657	15.3463
ELCs_Cluster6_Vision	FBgn0259172_2	rn_SOLEXA_5	15016	10285	21	0	0.684936	NO_TEST	NO_TEST	NO_TEST	7.80983	1.53723	7.80983	6.31129
ELCs_Cluster6_Vision	FBgn0002521_3	pho_SOLEXA_5	15016	10720	21	0	0.713905	NO_TEST	NO_TEST	NO_TEST	38.2454	1.53723	38.2454	36.1964
ELCs_Cluster6_Vision	FBgn0002521_2	pho_SANGER_10	15016	10286	21	0	0.685003	NO_TEST	NO_TEST	NO_TEST	38.2454	1.53723	38.2454	36.1964
ELCs_Cluster6_Vision	FBgn0000567_2	Eip74EF_SANGER_5	15016	6438	21	8	0.428743	0.583604	NO_TEST	NO_TEST	9.36243	1.53723	9.36243	8.72715
ELCs_Cluster6_Vision	FBgn0000097	aop_SANGER_10	15016	8604	21	0	0.572989	NO_TEST	NO_TEST	NO_TEST	32.6872	1.53723	32.6872	35.652
ELCs_Cluster6_Vision	FBgn0011701	Repo_Cell	15016	10709	21	0	0.713173	NO_TEST	NO_TEST	NO_TEST	21.0801	1.53723	21.0801	26.5121
ELCs_Cluster6_Vision	FBgn0032223	GATAd_SANGER_5	15016	5640	21	7	0.375599	0.561781	NO_TEST	NO_TEST	20.6953	1.53723	20.6953	25.3746
ELCs_Cluster6_Vision	FBgn0000099	Ap_Cell	15016	7033	21	6	0.468367	0.929467	NO_TEST	NO_TEST	29.1953	1.53723	29.1953	28.8742
ELCs_Cluster6_Vision	FBgn0000504_2	dsx-M_FlyReg	15016	6986	21	12	0.465237	0.116072	24	0.341616	18.1776	1.53723	18.1776	19.4896
ELCs_Cluster6_Vision	FBgn0032651	Oli_da_SANGER_5_1	15016	6575	21	6	0.437866	0.883364	NO_TEST	NO_TEST	5.73552	1.53723	5.73552	4.93224
ELCs_Cluster6_Vision	MA0193.1	schlank	15016	10990	21	0	0.731886	NO_TEST	NO_TEST	NO_TEST	13.4402	1.53723	13.4402	16.9458
ELCs_Cluster6_Vision	FBgn0086910	l(3)neo38_SANGER_2.5	15016	5932	21	10	0.395045	0.162277	38	0.341616	32.8603	1.53723	32.8603	31.6962
ELCs_Cluster6_Vision	FBgn0037735	CG16899_SANGER_5	15016	11158	21	0	0.743074	NO_TEST	NO_TEST	NO_TEST	56.92	1.53723	56.92	23.0196
ELCs_Cluster6_Vision	FBgn0000462_2	dl_FlyReg	15016	9983	21	0	0.664824	NO_TEST	NO_TEST	NO_TEST	11.8663	1.53723	11.8663	19.1547
ELCs_Cluster6_Vision	FBgn0004396	CrebA_SANGER_5	15016	6502	21	8	0.433005	0.59908	NO_TEST	NO_TEST	11.0637	1.53723	11.0637	12.8259
ELCs_Cluster6_Vision	FBgn0003053_3	peb-F5-7_SOLEXA	15016	8512	21	0	0.566862	NO_TEST	NO_TEST	NO_TEST	5.84368	1.53723	5.84368	5.76079
ELCs_Cluster6_Vision	FBgn0004837	SuH_FlyReg	15016	8717	21	0	0.580514	NO_TEST	NO_TEST	NO_TEST	8.39558	1.53723	8.39558	9.61537
ELCs_Cluster6_Vision	FBgn0036126	Crc_CG6272_SANGER_5	15016	5402	21	6	0.35975	0.677715	NO_TEST	NO_TEST	35.9973	1.53723	35.9973	86.838
ELCs_Cluster6_Vision	FBgn0003567	suHw_FlyReg	15016	10190	21	0	0.678609	NO_TEST	NO_TEST	NO_TEST	6.84527	1.53723	6.84527	8.22632
ELCs_Cluster6_Vision	FBgn0015664	Dref_FlyReg	15016	8640	21	0	0.575386	NO_TEST	NO_TEST	NO_TEST	7.00777	1.53723	7.00777	8.61741
ELCs_Cluster6_Vision	FBgn0035144	CG17181_SANGER_5	15016	8438	21	0	0.561934	NO_TEST	NO_TEST	NO_TEST	4.24895	1.53723	4.24895	7.72111
ELCs_Cluster6_Vision	FBgn0015014_4	tgo_cyc_SANGER_5	15016	5199	21	6	0.346231	0.629754	NO_TEST	NO_TEST	6.57554	1.53723	6.57554	6.66951
ELCs_Cluster6_Vision	FBgn0015014_6	tgo_sima_SANGER_5	15016	6083	21	6	0.405101	0.812973	NO_TEST	NO_TEST	6.57554	1.53723	6.57554	6.66951
ELCs_Cluster6_Vision	FBgn0015014_7	tgo_tai_SANGER_5	15016	6724	21	13	0.447789	0.0361232	9	0.324938	6.57554	1.53723	6.57554	6.66951
ELCs_Cluster6_Vision	MA0022.1	dl	15016	8906	21	0	0.593101	NO_TEST	NO_TEST	NO_TEST	11.8663	1.53723	11.8663	19.1547
ELCs_Cluster6_Vision	FBgn0000504	dsx-F_FlyReg	15016	6986	21	12	0.465237	0.116072	23	0.341616	18.1776	1.53723	18.1776	19.4896
ELCs_Cluster6_Vision	FBgn0052830_2	CG32830_SOLEXA_5	15016	5932	21	3	0.395045	0.987672	NO_TEST	NO_TEST	13.3105	1.53723	13.3105	14.6344
ELCs_Cluster6_Vision	FBgn0000462	dl_NBT	15016	7234	21	9	0.481753	0.604875	NO_TEST	NO_TEST	11.8663	1.53723	11.8663	19.1547
ELCs_Cluster6_Vision	FBgn0004102_2	Oc_SOLEXA	15016	5176	21	7	0.344699	0.442981	NO_TEST	NO_TEST	13.953	1.53723	13.953	17.2818
ELCs_Cluster6_Vision	FBgn0030532	CG11071_SANGER_5	15016	5846	21	8	0.389318	0.436009	NO_TEST	NO_TEST	88.5246	1.53723	88.5246	86.4425
ELCs_Cluster6_Vision	FBgn0003507_2	srp_SANGER_5	15016	5506	21	10	0.366676	0.103763	21	0.341616	7.47471	1.53723	7.47471	10.5374
ELCs_Cluster6_Vision	MA0237.2	pan	15016	9738	21	0	0.648508	NO_TEST	NO_TEST	NO_TEST	194.941	1.53723	194.941	142.584
ELCs_Cluster6_Vision	MA0026.1	Eip74EF	15016	5798	21	5	0.386121	0.880729	NO_TEST	NO_TEST	9.36243	1.53723	9.36243	8.72715
ELCs_Cluster6_Vision	FBgn0039905	CG2052_SANGER_2.5	15016	11583	21	0	0.771377	NO_TEST	NO_TEST	NO_TEST	18.788	1.53723	18.788	17.2718
ELCs_Cluster6_Vision	FBgn0000210	br-Z1_FlyReg	15016	7982	21	0	0.531566	NO_TEST	NO_TEST	NO_TEST	14.4025	1.53723	14.4025	10.5495
ELCs_Cluster6_Vision	FBgn0038787_2	CG4360-F1-3_SOLEXA	15016	7827	21	0	0.521244	NO_TEST	NO_TEST	NO_TEST	8.7873	1.53723	8.7873	10.7919
ELCs_Cluster6_Vision	FBgn0035481	CG12605_SANGER_10	15016	8256	21	0	0.549814	NO_TEST	NO_TEST	NO_TEST	83.9444	1.53723	83.9444	61.4541
ELCs_Cluster6_Vision	FBgn0000054_2	Adf1_SANGER_5	15016	10909	21	0	0.726492	NO_TEST	NO_TEST	NO_TEST	32.4596	1.53723	32.4596	33.2531
ELCs_Cluster6_Vision	FBgn0002723	Met_Clk_SANGER_5	15016	5059	21	6	0.336907	0.595054	NO_TEST	NO_TEST	10.4273	1.53723	10.4273	10.5019
ELCs_Cluster6_Vision	FBgn0037206	CG12768_SANGER_5	15016	7899	21	0	0.526039	NO_TEST	NO_TEST	NO_TEST	6.18307	1.53723	6.18307	7.77149
ELCs_Cluster6_Vision	MA0533.1	su(Hw)	15016	9800	21	0	0.652637	NO_TEST	NO_TEST	NO_TEST	6.84527	1.53723	6.84527	8.22632
ELCs_Cluster6_Vision	FBgn0005630_19	lola-PD_SOLEXA	15016	8540	21	0	0.568727	NO_TEST	NO_TEST	NO_TEST	214.286	1.53723	214.286	240.502
ELCs_Cluster6_Vision	FBgn0005630_18	lola-PC_SOLEXA	15016	10494	21	0	0.698855	NO_TEST	NO_TEST	NO_TEST	214.286	1.53723	214.286	240.502
ELCs_Cluster6_Vision	FBgn0005630_15	lola-PL_SANGER_2.5	15016	10544	21	0	0.702184	NO_TEST	NO_TEST	NO_TEST	214.286	1.53723	214.286	240.502
ELCs_Cluster6_Vision	FBgn0005630_14	lola-PF_SANGER_5	15016	7600	21	0	0.506127	NO_TEST	NO_TEST	NO_TEST	214.286	1.53723	214.286	240.502
ELCs_Cluster6_Vision	FBgn0005630_17	lola-PA_SOLEXA	15016	6949	21	8	0.462773	0.701204	NO_TEST	NO_TEST	214.286	1.53723	214.286	240.502
ELCs_Cluster6_Vision	FBgn0005630_16	lola-PA_SANGER_5	15016	5505	21	5	0.366609	0.840442	NO_TEST	NO_TEST	214.286	1.53723	214.286	240.502
ELCs_Cluster6_Vision	FBgn0005630_11	lola_PK_SANGER_5	15016	4340	21	8	0.289025	0.122513	28	0.341616	214.286	1.53723	214.286	240.502
ELCs_Cluster6_Vision	FBgn0259211	grh_FlyReg	15016	8171	21	0	0.544153	NO_TEST	NO_TEST	NO_TEST	24.6288	1.53723	24.6288	30.0962
ELCs_Cluster6_Vision	FBgn0005630_13	lola-PC_SANGER_5	15016	10060	21	0	0.669952	NO_TEST	NO_TEST	NO_TEST	214.286	1.53723	214.286	240.502
ELCs_Cluster6_Vision	FBgn0005630_20	lola-PF_SOLEXA	15016	8951	21	0	0.596097	NO_TEST	NO_TEST	NO_TEST	214.286	1.53723	214.286	240.502
ELCs_Cluster6_Vision	MA0534.1	EcR::usp	15016	8466	21	0	0.563799	NO_TEST	NO_TEST	NO_TEST	20.7788	1.53723	20.7788	19.3608
ELCs_Cluster6_Vision	FBgn0041092	tai_Clk_SANGER_5	15016	7503	21	13	0.499667	0.0939528	17	0.341616	14.1785	1.53723	14.1785	14.8585
ELCs_Cluster6_Vision	FBgn0033288	pdm3_SOLEXA_5	15016	7608	21	0	0.50666	NO_TEST	NO_TEST	NO_TEST	11.9522	1.53723	11.9522	11.2867
ELCs_Cluster6_Vision	FBgn0025360_2	Optix_SOLEXA	15016	5135	21	5	0.341969	0.777089	NO_TEST	NO_TEST	10.9861	1.53723	10.9861	14.1511
ELCs_Cluster6_Vision	FBgn0000210_12	br-PL_SOLEXA	15016	3291	21	4	0.219166	0.501227	NO_TEST	NO_TEST	14.4025	1.53723	14.4025	10.5495
ELCs_Cluster6_Vision	MA0531.1	CTCF	15016	10484	21	0	0.698189	NO_TEST	NO_TEST	NO_TEST	10.9287	1.53723	10.9287	12.4746
ELCs_Cluster6_Vision	FBgn0000210_10	br-PA_SOLEXA	15016	7262	21	7	0.483617	0.877541	NO_TEST	NO_TEST	14.4025	1.53723	14.4025	10.5495
ELCs_Cluster6_Vision	FBgn0000210_11	br-PE_SOLEXA	15016	4599	21	5	0.306273	0.660626	NO_TEST	NO_TEST	14.4025	1.53723	14.4025	10.5495
ELCs_Cluster6_Vision	FBgn0003870_5	ttk-PA_SOLEXA	15016	7192	21	9	0.478956	0.594847	NO_TEST	NO_TEST	36.0438	1.53723	36.0438	48.8902
ELCs_Cluster6_Vision	FBgn0003870_4	ttk-PA_SANGER_5	15016	5689	21	1	0.378863	0.999377	NO_TEST	NO_TEST	36.0438	1.53723	36.0438	48.8902
ELCs_Cluster6_Vision	FBgn0003870_6	ttk-PF_SOLEXA	15016	8451	21	0	0.5628	NO_TEST	NO_TEST	NO_TEST	36.0438	1.53723	36.0438	48.8902
ELCs_Cluster6_Vision	FBgn0034945	CG10904_SANGER_5	15016	7143	21	6	0.475693	0.938087	NO_TEST	NO_TEST	14.8938	1.53723	14.8938	19.617
ELCs_Cluster6_Vision	FBgn0034946	CG3065_F1-3_SANGER_2.5	15016	11182	21	0	0.744672	NO_TEST	NO_TEST	NO_TEST	6.20443	1.53723	6.20443	8.6889
ELCs_Cluster6_Vision	FBgn0003870_2	ttk_FlyReg	15016	8893	21	0	0.592235	NO_TEST	NO_TEST	NO_TEST	36.0438	1.53723	36.0438	48.8902
ELCs_Cluster6_Vision	FBgn0086680_2	vvl_SOLEXA_5	15016	9108	21	0	0.606553	NO_TEST	NO_TEST	NO_TEST	22.3631	1.53723	22.3631	26.4784
ELCs_Cluster6_Vision	FBgn0042650_2	disco-r-F1-2_SOLEXA	15016	6910	21	8	0.460176	0.692793	NO_TEST	NO_TEST	7.56881	1.53723	7.56881	10.3126
ELCs_Cluster6_Vision	FBgn0003396_2	shn-F1-2_SOLEXA	15016	8789	21	0	0.585309	NO_TEST	NO_TEST	NO_TEST	10.6873	1.53723	10.6873	14.7643
ELCs_Cluster6_Vision	FBgn0043457	CG5180_SANGER_5	15016	6859	21	9	0.456779	0.513522	NO_TEST	NO_TEST	10.6723	1.53723	10.6723	10.7453
ELCs_Cluster6_Vision	MA0205.2	Trl	15016	7757	21	0	0.516582	NO_TEST	NO_TEST	NO_TEST	28.1312	1.53723	28.1312	33.2023
ELCs_Cluster6_Vision	MA0012.1	br(var.3)	15016	9660	21	0	0.643314	NO_TEST	NO_TEST	NO_TEST	14.4025	1.53723	14.4025	10.5495
ELCs_Cluster6_Vision	FBgn0004198	Ct_Cell	15016	6034	21	12	0.401838	0.0365178	10	0.324938	30.9745	1.53723	30.9745	25.884
ELCs_Cluster6_Vision	FBgn0003896	Tup_Cell	15016	7273	21	11	0.48435	0.28081	62	0.393209	7.91036	1.53723	7.91036	6.57883
ELCs_Cluster6_Vision	MA0016.1	usp	15016	6373	21	10	0.424414	0.240219	55	0.393086	6.19056	1.53723	6.19056	7.38365
ELCs_Cluster6_Vision	FBgn0263112	Mitf_SANGER_5	15016	4573	21	6	0.304542	0.467766	NO_TEST	NO_TEST	49.3224	1.53723	49.3224	56.2444
ELCs_Cluster6_Vision	FBgn0032651_2	Oli_da_SANGER_5_2	15016	9197	21	0	0.61248	NO_TEST	NO_TEST	NO_TEST	5.73552	1.53723	5.73552	4.93224
ELCs_Cluster6_Vision	FBgn0032651_3	Oli_da_SANGER_5_3	15016	7539	21	0	0.502064	NO_TEST	NO_TEST	NO_TEST	5.73552	1.53723	5.73552	4.93224
ELCs_Cluster6_Vision	FBgn0003345	sd_FlyReg	15016	6584	21	11	0.438466	0.156572	34	0.341616	25.2773	1.53723	25.2773	30.8236
ELCs_Cluster6_Vision	FBgn0001323	knrl_SANGER_5	15016	7918	21	0	0.527304	NO_TEST	NO_TEST	NO_TEST	3.61178	1.53723	3.61178	6.33594
ELCs_Cluster6_Vision	FBgn0000492	Dr_Cell	15016	7533	21	0	0.501665	NO_TEST	NO_TEST	NO_TEST	3.29273	1.53723	3.29273	6.54043
ELCs_Cluster6_Vision	FBgn0004880_3	scrt_SOLEXA_2.5_2	15016	8760	21	0	0.583378	NO_TEST	NO_TEST	NO_TEST	67.9172	1.53723	67.9172	57.5701
ELCs_Cluster6_Vision	FBgn0004880_2	scrt_SOLEXA_2.5_1	15016	9264	21	0	0.616942	NO_TEST	NO_TEST	NO_TEST	67.9172	1.53723	67.9172	57.5701
ELCs_Cluster6_Vision	MA0449.1	h	15016	6143	21	7	0.409097	0.681654	NO_TEST	NO_TEST	27.3675	1.53723	27.3675	54.3051
ELCs_Cluster6_Vision	FBgn0035849	ERR_SANGER_5	15016	7268	21	5	0.484017	0.980938	NO_TEST	NO_TEST	7.91524	1.53723	7.91524	9.57215
ELCs_Cluster6_Vision	FBgn0005658	Ets65A_SANGER_10	15016	7266	21	5	0.483884	0.980881	NO_TEST	NO_TEST	7.52015	1.53723	7.52015	5.61264
ELCs_Cluster6_Vision	FBgn0005659	Ets98B_SANGER_10	15016	7620	21	0	0.507459	NO_TEST	NO_TEST	NO_TEST	22.2286	1.53723	22.2286	24.4782
ELCs_Cluster6_Vision	FBgn0037207	Mes2_SANGER_5	15016	9608	21	0	0.639851	NO_TEST	NO_TEST	NO_TEST	16.4627	1.53723	16.4627	22.935
ELCs_Cluster6_Vision	FBgn0033782_2	sug_SOLEXA_5	15016	8303	21	0	0.552944	NO_TEST	NO_TEST	NO_TEST	13.7478	1.53723	13.7478	18.8023
ELCs_Cluster6_Vision	FBgn0030532_2	CG11071_SOLEXA	15016	5708	21	6	0.380128	0.743747	NO_TEST	NO_TEST	88.5246	1.53723	88.5246	86.4425
ELCs_Cluster6_Vision	FBgn0035625	Blimp-1_NAR	15016	10895	21	0	0.725559	NO_TEST	NO_TEST	NO_TEST	34.797	1.53723	34.797	34.4608
ELCs_Cluster6_Vision	FBgn0040918	Lag1_Cell	15016	7969	21	0	0.530701	NO_TEST	NO_TEST	NO_TEST	13.4402	1.53723	13.4402	16.9458
ELCs_Cluster6_Vision	MA1461.1	sv	15016	6669	21	7	0.444126	0.787681	NO_TEST	NO_TEST	15.8496	1.53723	15.8496	12.6282
ELCs_Cluster6_Vision	FBgn0011655	Med_FlyReg	15016	11122	21	0	0.740677	NO_TEST	NO_TEST	NO_TEST	5.5705	1.53723	5.5705	6.47811
ELCs_Cluster6_Vision	MA0010.1	br	15016	11197	21	0	0.745671	NO_TEST	NO_TEST	NO_TEST	14.4025	1.53723	14.4025	10.5495
ELCs_Cluster6_Vision	FBgn0052830	CG32830_SANGER_10	15016	7004	21	11	0.466436	0.227525	54	0.379208	13.3105	1.53723	13.3105	14.6344
ELCs_Cluster6_Vision	FBgn0004618_2	gl_SANGER_5	15016	6608	21	11	0.440064	0.160201	35	0.341616	13.2917	1.53723	13.2917	15.8408
LLCs_Cluster4_Pleckstrin_homology-like_domain	MA1459.1	M1BP	15016	9532	27	0	0.63479	NO_TEST	NO_TEST	NO_TEST	9.01609	1.87768	9.01609	11.3444
LLCs_Cluster4_Pleckstrin_homology-like_domain	FBgn0014018	Rel_SANGER_5	15016	8140	27	0	0.542088	NO_TEST	NO_TEST	NO_TEST	22.7221	1.87768	22.7221	46.0836
LLCs_Cluster4_Pleckstrin_homology-like_domain	FBgn0035481_2	CG12605_SOLEXA_5	15016	9323	27	0	0.620871	NO_TEST	NO_TEST	NO_TEST	83.9444	1.87768	83.9444	61.4541
LLCs_Cluster4_Pleckstrin_homology-like_domain	FBgn0005630_9	lola-PT_SANGER_5	15016	5236	27	9	0.348695	0.478077	NO_TEST	NO_TEST	214.286	1.87768	214.286	240.502
LLCs_Cluster4_Pleckstrin_homology-like_domain	FBgn0005630_8	lola-PW_SANGER_5	15016	8586	27	0	0.57179	NO_TEST	NO_TEST	NO_TEST	214.286	1.87768	214.286	240.502
LLCs_Cluster4_Pleckstrin_homology-like_domain	FBgn0005630_5	lola-PD_SANGER_5	15016	8983	27	0	0.598229	NO_TEST	NO_TEST	NO_TEST	214.286	1.87768	214.286	240.502
LLCs_Cluster4_Pleckstrin_homology-like_domain	FBgn0005630_4	lola-PY_SANGER_2.5	15016	5470	27	15	0.364278	0.0130744	41	0.0675256	214.286	1.87768	214.286	240.502
LLCs_Cluster4_Pleckstrin_homology-like_domain	FBgn0005630_7	lola-PQ_SANGER_5	15016	10087	27	0	0.67175	NO_TEST	NO_TEST	NO_TEST	214.286	1.87768	214.286	240.502
LLCs_Cluster4_Pleckstrin_homology-like_domain	FBgn0005630_6	lola-PO_SANGER_5	15016	10697	27	0	0.712373	NO_TEST	NO_TEST	NO_TEST	214.286	1.87768	214.286	240.502
LLCs_Cluster4_Pleckstrin_homology-like_domain	FBgn0005630_3	lola-PU_SANGER_5	15016	8067	27	0	0.537227	NO_TEST	NO_TEST	NO_TEST	214.286	1.87768	214.286	240.502
LLCs_Cluster4_Pleckstrin_homology-like_domain	FBgn0005630_2	lola_SOLEXA_5	15016	7894	27	0	0.525706	NO_TEST	NO_TEST	NO_TEST	214.286	1.87768	214.286	240.502
LLCs_Cluster4_Pleckstrin_homology-like_domain	FBgn0003396	shn-F1-2_SANGER_5	15016	8062	27	0	0.536894	NO_TEST	NO_TEST	NO_TEST	10.6873	1.87768	10.6873	14.7643
LLCs_Cluster4_Pleckstrin_homology-like_domain	FBgn0004795	retn_SANGER_5	15016	5962	27	17	0.397043	0.0041731	17	0.052532	9.63727	1.87768	9.63727	9.07666
LLCs_Cluster4_Pleckstrin_homology-like_domain	FBgn0259938	cwo_SANGER_5	15016	5559	27	14	0.370205	0.0381701	80	0.100914	12.1817	1.87768	12.1817	17.0846
LLCs_Cluster4_Pleckstrin_homology-like_domain	FBgn0017578	dm_Max_SANGER_10	15016	6189	27	11	0.41216	0.437885	NO_TEST	NO_TEST	15.4343	1.87768	15.4343	15.0558
LLCs_Cluster4_Pleckstrin_homology-like_domain	FBgn0035407	CG14962_SANGER_5	15016	8606	27	0	0.573122	NO_TEST	NO_TEST	NO_TEST	13.3727	1.87768	13.3727	14.5415
LLCs_Cluster4_Pleckstrin_homology-like_domain	FBgn0035405	pfk_SANGER_5	15016	9018	27	0	0.600559	NO_TEST	NO_TEST	NO_TEST	4.05678	1.87768	4.05678	5.70541
LLCs_Cluster4_Pleckstrin_homology-like_domain	FBgn0004893	bowl_SANGER_5	15016	6958	27	12	0.463372	0.499793	NO_TEST	NO_TEST	6.16573	1.87768	6.16573	7.82974
LLCs_Cluster4_Pleckstrin_homology-like_domain	FBgn0040765_2	luna_SOLEXA_5	15016	10858	27	0	0.723095	NO_TEST	NO_TEST	NO_TEST	6.232	1.87768	6.232	8.7302
LLCs_Cluster4_Pleckstrin_homology-like_domain	FBgn0000459	disco_SANGER_5	15016	6696	27	11	0.445924	0.579968	NO_TEST	NO_TEST	9.9732	1.87768	9.9732	9.89573
LLCs_Cluster4_Pleckstrin_homology-like_domain	MA0532.1	Stat92E	15016	8573	27	0	0.570924	NO_TEST	NO_TEST	NO_TEST	105.625	1.87768	105.625	137.584
LLCs_Cluster4_Pleckstrin_homology-like_domain	MA0529.2	BEAF-32	15016	7321	27	16	0.487547	0.0990354	124	0.170916	15.27	1.87768	15.27	20.0368
LLCs_Cluster4_Pleckstrin_homology-like_domain	FBgn0036900	CG8765_SANGER_5	15016	7757	27	0	0.516582	NO_TEST	NO_TEST	NO_TEST	6.65179	1.87768	6.65179	7.14278
LLCs_Cluster4_Pleckstrin_homology-like_domain	FBgn0000210_8	br-PL_SANGER_5	15016	5635	27	10	0.375266	0.435561	NO_TEST	NO_TEST	14.4025	1.87768	14.4025	10.5495
LLCs_Cluster4_Pleckstrin_homology-like_domain	FBgn0001078	ftz-f1_FlyReg	15016	9913	27	0	0.660162	NO_TEST	NO_TEST	NO_TEST	20.6626	1.87768	20.6626	17.9413
LLCs_Cluster4_Pleckstrin_homology-like_domain	MA0530.1	cnc::maf-S	15016	8426	27	0	0.561135	NO_TEST	NO_TEST	NO_TEST	86.0957	1.87768	86.0957	132.16
LLCs_Cluster4_Pleckstrin_homology-like_domain	FBgn0013948	Eip93F_SANGER_10	15016	10363	27	0	0.690131	NO_TEST	NO_TEST	NO_TEST	77.0994	1.87768	77.0994	87.4338
LLCs_Cluster4_Pleckstrin_homology-like_domain	FBgn0000210_2	br-Z2_FlyReg	15016	4492	27	14	0.299148	0.00478104	18	0.0543203	14.4025	1.87768	14.4025	10.5495
LLCs_Cluster4_Pleckstrin_homology-like_domain	FBgn0000210_6	br_SOLEXA_10	15016	5283	27	13	0.351825	0.0557363	98	0.120601	14.4025	1.87768	14.4025	10.5495
LLCs_Cluster4_Pleckstrin_homology-like_domain	FBgn0000210_7	br-PE_SANGER_5	15016	4542	27	12	0.302477	0.0381964	81	0.100914	14.4025	1.87768	14.4025	10.5495
LLCs_Cluster4_Pleckstrin_homology-like_domain	FBgn0002521	pho_FlyReg	15016	9378	27	0	0.624534	NO_TEST	NO_TEST	NO_TEST	38.2454	1.87768	38.2454	36.1964
LLCs_Cluster4_Pleckstrin_homology-like_domain	FBgn0005612	Sox14_SANGER_10	15016	9008	27	0	0.599893	NO_TEST	NO_TEST	NO_TEST	5.17994	1.87768	5.17994	7.53377
LLCs_Cluster4_Pleckstrin_homology-like_domain	FBgn0001185_2	her_SOLEXA_10	15016	7688	27	0	0.511987	NO_TEST	NO_TEST	NO_TEST	19.2711	1.87768	19.2711	19.9288
LLCs_Cluster4_Pleckstrin_homology-like_domain	FBgn0032587	CG5953_SANGER_5	15016	9671	27	0	0.644046	NO_TEST	NO_TEST	NO_TEST	4.9489	1.87768	4.9489	11.2564
LLCs_Cluster4_Pleckstrin_homology-like_domain	FBgn0032741	Side_SANGER_5	15016	9959	27	0	0.663226	NO_TEST	NO_TEST	NO_TEST	4.49707	1.87768	4.49707	6.09094
LLCs_Cluster4_Pleckstrin_homology-like_domain	FBgn0261283_4	HLH106_SANGER_5_3	15016	6669	27	15	0.444126	0.0873001	117	0.159677	52.8721	1.87768	52.8721	80.018
LLCs_Cluster4_Pleckstrin_homology-like_domain	FBgn0261283_3	HLH106_SANGER_5_2	15016	4655	27	12	0.310003	0.0461747	89	0.111027	52.8721	1.87768	52.8721	80.018
LLCs_Cluster4_Pleckstrin_homology-like_domain	FBgn0261283_2	HLH106_SANGER_5_1	15016	5361	27	11	0.357019	0.224926	177	0.270435	52.8721	1.87768	52.8721	80.018
LLCs_Cluster4_Pleckstrin_homology-like_domain	FBgn0263108	BtbVII_SANGER_5	15016	7657	27	0	0.509923	NO_TEST	NO_TEST	NO_TEST	25.592	1.87768	25.592	27.7098
LLCs_Cluster4_Pleckstrin_homology-like_domain	FBgn0038787	CG4360_F1-3_SANGER_2.5	15016	10957	27	0	0.729688	NO_TEST	NO_TEST	NO_TEST	8.7873	1.87768	8.7873	10.7919
LLCs_Cluster4_Pleckstrin_homology-like_domain	FBgn0008649	dei_da_SANGER_5	15016	7555	27	0	0.50313	NO_TEST	NO_TEST	NO_TEST	4.54624	1.87768	4.54624	6.22755
LLCs_Cluster4_Pleckstrin_homology-like_domain	FBgn0024321	NK7.1_Cell	15016	7360	27	15	0.490144	0.191407	162	0.251693	19.7938	1.87768	19.7938	27.9616
LLCs_Cluster4_Pleckstrin_homology-like_domain	FBgn0002733	HLHmbeta_SANGER_10	15016	7670	27	0	0.510788	NO_TEST	NO_TEST	NO_TEST	5.0179	1.87768	5.0179	7.20712
LLCs_Cluster4_Pleckstrin_homology-like_domain	FBgn0039350	jigr1_SANGER_5	15016	12537	27	0	0.834909	NO_TEST	NO_TEST	NO_TEST	12.3215	1.87768	12.3215	14.9557
LLCs_Cluster4_Pleckstrin_homology-like_domain	FBgn0005630_28	lola-PU_SOLEXA	15016	8278	27	0	0.551279	NO_TEST	NO_TEST	NO_TEST	214.286	1.87768	214.286	240.502
LLCs_Cluster4_Pleckstrin_homology-like_domain	FBgn0005630_29	lola-PW_SOLEXA	15016	10397	27	0	0.692395	NO_TEST	NO_TEST	NO_TEST	214.286	1.87768	214.286	240.502
LLCs_Cluster4_Pleckstrin_homology-like_domain	MA0085.1	Su(H)	15016	7990	27	0	0.532099	NO_TEST	NO_TEST	NO_TEST	8.39558	1.87768	8.39558	9.61537
LLCs_Cluster4_Pleckstrin_homology-like_domain	FBgn0000459_2	disco_SOLEXA_5	15016	6709	27	15	0.44679	0.0918701	120	0.162506	9.9732	1.87768	9.9732	9.89573
LLCs_Cluster4_Pleckstrin_homology-like_domain	FBgn0261283	HLH106_SANGER_10	15016	5361	27	11	0.357019	0.224926	176	0.270435	52.8721	1.87768	52.8721	80.018
LLCs_Cluster4_Pleckstrin_homology-like_domain	FBgn0005630_21	lola-PG_SOLEXA	15016	7952	27	0	0.529568	NO_TEST	NO_TEST	NO_TEST	214.286	1.87768	214.286	240.502
LLCs_Cluster4_Pleckstrin_homology-like_domain	FBgn0005630_22	lola-PJ_SOLEXA	15016	8464	27	0	0.563665	NO_TEST	NO_TEST	NO_TEST	214.286	1.87768	214.286	240.502
LLCs_Cluster4_Pleckstrin_homology-like_domain	FBgn0005630_23	lola-PK_SOLEXA	15016	4163	27	12	0.277238	0.0188858	54	0.0715749	214.286	1.87768	214.286	240.502
LLCs_Cluster4_Pleckstrin_homology-like_domain	FBgn0005630_24	lola-PL_SOLEXA	15016	10711	27	0	0.713306	NO_TEST	NO_TEST	NO_TEST	214.286	1.87768	214.286	240.502
LLCs_Cluster4_Pleckstrin_homology-like_domain	FBgn0005630_25	lola-PO_SOLEXA	15016	11165	27	0	0.74354	NO_TEST	NO_TEST	NO_TEST	214.286	1.87768	214.286	240.502
LLCs_Cluster4_Pleckstrin_homology-like_domain	FBgn0005630_26	lola-PQ_SOLEXA	15016	10514	27	0	0.700186	NO_TEST	NO_TEST	NO_TEST	214.286	1.87768	214.286	240.502
LLCs_Cluster4_Pleckstrin_homology-like_domain	FBgn0005630_27	lola-PT_SOLEXA	15016	8560	27	0	0.570059	NO_TEST	NO_TEST	NO_TEST	214.286	1.87768	214.286	240.502
LLCs_Cluster4_Pleckstrin_homology-like_domain	MA0255.1	z	15016	7637	27	0	0.508591	NO_TEST	NO_TEST	NO_TEST	4.77719	1.87768	4.77719	6.0301
LLCs_Cluster4_Pleckstrin_homology-like_domain	FBgn0002931	net_da_SANGER_10	15016	9375	27	0	0.624334	NO_TEST	NO_TEST	NO_TEST	6.09105	1.87768	6.09105	9.23929
LLCs_Cluster4_Pleckstrin_homology-like_domain	FBgn0004198_2	Ct_SOLEXA	15016	7172	27	18	0.477624	0.0147958	43	0.0705494	30.9745	1.87768	30.9745	25.884
LLCs_Cluster4_Pleckstrin_homology-like_domain	MA0243.1	sd	15016	6584	27	13	0.438466	0.258341	187	0.294069	25.2773	1.87768	25.2773	30.8236
LLCs_Cluster4_Pleckstrin_homology-like_domain	MA0126.1	ovo	15016	4446	27	11	0.296084	0.072958	110	0.140658	6.35485	1.87768	6.35485	7.14082
LLCs_Cluster4_Pleckstrin_homology-like_domain	FBgn0001168_2	h_SANGER_5	15016	9601	27	0	0.639385	NO_TEST	NO_TEST	NO_TEST	27.3675	1.87768	27.3675	54.3051
LLCs_Cluster4_Pleckstrin_homology-like_domain	FBgn0013263	Trl_FlyReg	15016	9030	27	0	0.601359	NO_TEST	NO_TEST	NO_TEST	28.1312	1.87768	28.1312	33.2023
LLCs_Cluster4_Pleckstrin_homology-like_domain	FBgn0004914	Hnf4_SANGER_10	15016	6967	27	14	0.463972	0.222764	175	0.270435	18.9037	1.87768	18.9037	23.1963
LLCs_Cluster4_Pleckstrin_homology-like_domain	FBgn0259750	ab_SANGER_10	15016	8839	27	0	0.588639	NO_TEST	NO_TEST	NO_TEST	13.3105	1.87768	13.3105	14.6344
LLCs_Cluster4_Pleckstrin_homology-like_domain	FBgn0029711	Usf_SANGER_5	15016	5734	27	12	0.381859	0.19171	163	0.251693	12.1234	1.87768	12.1234	12.0563
LLCs_Cluster4_Pleckstrin_homology-like_domain	FBgn0033010	Atf6_SANGER_5	15016	8351	27	0	0.55614	NO_TEST	NO_TEST	NO_TEST	92.0774	1.87768	92.0774	94.8922
LLCs_Cluster4_Pleckstrin_homology-like_domain	FBgn0004859	Ci_SANGER_5	15016	10073	27	0	0.670818	NO_TEST	NO_TEST	NO_TEST	14.2173	1.87768	14.2173	16.2982
LLCs_Cluster4_Pleckstrin_homology-like_domain	FBgn0034946_3	CG3065_F1-5_SOLEXA_2.5	15016	11350	27	0	0.75586	NO_TEST	NO_TEST	NO_TEST	6.20443	1.87768	6.20443	8.6889
LLCs_Cluster4_Pleckstrin_homology-like_domain	MA0460.1	ttk	15016	6828	27	15	0.454715	0.10648	128	0.176642	36.0438	1.87768	36.0438	48.8902
LLCs_Cluster4_Pleckstrin_homology-like_domain	FBgn0039905_2	CG2052_SOLEXA_2.5	15016	11278	27	0	0.751066	NO_TEST	NO_TEST	NO_TEST	18.788	1.87768	18.788	17.2718
LLCs_Cluster4_Pleckstrin_homology-like_domain	FBgn0003896_3	tup_SOLEXA_10	15016	6897	27	15	0.45931	0.115665	134	0.183795	7.91036	1.87768	7.91036	6.57883
LLCs_Cluster4_Pleckstrin_homology-like_domain	FBgn0034946_2	CG3065_F1-3_SOLEXA_2.5	15016	11414	27	0	0.760123	NO_TEST	NO_TEST	NO_TEST	6.20443	1.87768	6.20443	8.6889
LLCs_Cluster4_Pleckstrin_homology-like_domain	FBgn0026411_3	lim_SOLEXA_2	15016	7485	27	19	0.498468	0.00912941	33	0.0578889	17.2072	1.87768	17.2072	16.0699
LLCs_Cluster4_Pleckstrin_homology-like_domain	FBgn0000567	Eip74EF_FlyReg	15016	8406	27	0	0.559803	NO_TEST	NO_TEST	NO_TEST	9.36243	1.87768	9.36243	8.72715
LLCs_Cluster4_Pleckstrin_homology-like_domain	FBgn0023076_2	gce_Clk_SANGER_5	15016	5994	27	12	0.399174	0.247129	184	0.287422	34.9492	1.87768	34.9492	29.3057
LLCs_Cluster4_Pleckstrin_homology-like_domain	FBgn0023489	Pph13_Cell	15016	5323	27	10	0.354489	0.348286	206	0.360063	6.9119	1.87768	6.9119	11.6922
LLCs_Cluster4_Pleckstrin_homology-like_domain	FBgn0000568	Eip75B_SANGER_5	15016	7566	27	0	0.503863	NO_TEST	NO_TEST	NO_TEST	31.1354	1.87768	31.1354	37.8657
LLCs_Cluster4_Pleckstrin_homology-like_domain	FBgn0000546	EcR_SANGER_5	15016	5728	27	19	0.38146	0.000160957	3	0.0114816	20.7788	1.87768	20.7788	19.3608
LLCs_Cluster4_Pleckstrin_homology-like_domain	FBgn0019650	toy_FlyReg	15016	8579	27	0	0.571324	NO_TEST	NO_TEST	NO_TEST	68.4858	1.87768	68.4858	53.1309
LLCs_Cluster4_Pleckstrin_homology-like_domain	FBgn0004618_3	gl_SOLEXA_5	15016	8917	27	0	0.593833	NO_TEST	NO_TEST	NO_TEST	13.2917	1.87768	13.2917	15.8408
LLCs_Cluster4_Pleckstrin_homology-like_domain	FBgn0040765	luna_SANGER_5	15016	10631	27	0	0.707978	NO_TEST	NO_TEST	NO_TEST	6.232	1.87768	6.232	8.7302
LLCs_Cluster4_Pleckstrin_homology-like_domain	FBgn0011648	Mad_FlyReg	15016	11215	27	0	0.74687	NO_TEST	NO_TEST	NO_TEST	11.6205	1.87768	11.6205	13.7927
LLCs_Cluster4_Pleckstrin_homology-like_domain	MA0446.1	fkh	15016	10804	27	0	0.719499	NO_TEST	NO_TEST	NO_TEST	5.90684	1.87768	5.90684	5.38495
LLCs_Cluster4_Pleckstrin_homology-like_domain	FBgn0086758	chinmo_SOLEXA	15016	9397	27	0	0.625799	NO_TEST	NO_TEST	NO_TEST	32.7212	1.87768	32.7212	27.1536
LLCs_Cluster4_Pleckstrin_homology-like_domain	MA1460.1	pho	15016	10824	27	0	0.720831	NO_TEST	NO_TEST	NO_TEST	38.2454	1.87768	38.2454	36.1964
LLCs_Cluster4_Pleckstrin_homology-like_domain	MA0222.1	exd	15016	5686	27	15	0.378663	0.0194973	57	0.0715749	81.5998	1.87768	81.5998	80.8191
LLCs_Cluster4_Pleckstrin_homology-like_domain	FBgn0004893_2	bowl_SOLEXA	15016	7992	27	0	0.532232	NO_TEST	NO_TEST	NO_TEST	6.16573	1.87768	6.16573	7.82974
LLCs_Cluster4_Pleckstrin_homology-like_domain	FBgn0001222	Hsf_FlyReg	15016	6312	27	14	0.420352	0.110066	130	0.181186	28.8194	1.87768	28.8194	33.4816
LLCs_Cluster4_Pleckstrin_homology-like_domain	FBgn0003028_2	ovo_SANGER_5	15016	4399	27	7	0.292954	0.557211	NO_TEST	NO_TEST	6.35485	1.87768	6.35485	7.14082
LLCs_Cluster4_Pleckstrin_homology-like_domain	FBgn0003028_3	ovo_SOLEXA_5	15016	4246	27	10	0.282765	0.112286	132	0.181489	6.35485	1.87768	6.35485	7.14082
LLCs_Cluster4_Pleckstrin_homology-like_domain	FBgn0086910_2	l(3)neo38_SOLEXA_2.5	15016	5005	27	18	0.333311	9.08931e-05	1	0.0109151	32.8603	1.87768	32.8603	31.6962
LLCs_Cluster4_Pleckstrin_homology-like_domain	cnc13_1	cnc13_1	15016	6555	27	16	0.436534	0.0340297	77	0.0945762	86.0957	1.87768	86.0957	132.16
LLCs_Cluster4_Pleckstrin_homology-like_domain	cnc13_2	cnc13_2	15016	6734	27	18	0.448455	0.00655229	25	0.0543203	86.0957	1.87768	86.0957	132.16
LLCs_Cluster4_Pleckstrin_homology-like_domain	cnc13_3	cnc13_3	15016	7519	27	0	0.500733	NO_TEST	NO_TEST	NO_TEST	86.0957	1.87768	86.0957	132.16
LLCs_Cluster4_Pleckstrin_homology-like_domain	FBgn0017578_2	Max_Mnt_SANGER_5	15016	4691	27	7	0.3124	0.642332	NO_TEST	NO_TEST	15.4343	1.87768	15.4343	15.0558
LLCs_Cluster4_Pleckstrin_homology-like_domain	MA1702.1	Pdp1	15016	8754	27	0	0.582978	NO_TEST	NO_TEST	NO_TEST	306.832	1.87768	306.832	304.267
LLCs_Cluster4_Pleckstrin_homology-like_domain	FBgn0259750_2	ab_SOLEXA_5	15016	9394	27	0	0.625599	NO_TEST	NO_TEST	NO_TEST	13.3105	1.87768	13.3105	14.6344
LLCs_Cluster4_Pleckstrin_homology-like_domain	FBgn0261239	Hr39_SANGER_5	15016	8110	27	0	0.540091	NO_TEST	NO_TEST	NO_TEST	15.8296	1.87768	15.8296	15.1654
LLCs_Cluster4_Pleckstrin_homology-like_domain	MA1700.1	Clamp	15016	5908	27	15	0.393447	0.0285835	73	0.0837927	14.1237	1.87768	14.1237	15.4375
LLCs_Cluster4_Pleckstrin_homology-like_domain	FBgn0000439_3	Dfd_SOLEXA	15016	5363	27	10	0.357152	0.359221	211	0.364329	9.77969	1.87768	9.77969	13.8827
LLCs_Cluster4_Pleckstrin_homology-like_domain	FBgn0003499	sr_SANGER_5	15016	11858	27	0	0.789691	NO_TEST	NO_TEST	NO_TEST	5.8236	1.87768	5.8236	7.6551
LLCs_Cluster4_Pleckstrin_homology-like_domain	FBgn0038316	CG6276_SANGER_5	15016	8652	27	0	0.576185	NO_TEST	NO_TEST	NO_TEST	23.4522	1.87768	23.4522	23.317
LLCs_Cluster4_Pleckstrin_homology-like_domain	FBgn0033782	sug_SANGER_5	15016	7162	27	21	0.476958	0.00032523	6	0.0115999	13.7478	1.87768	13.7478	18.8023
LLCs_Cluster4_Pleckstrin_homology-like_domain	FBgn0000448	Hr46_FlyReg	15016	8209	27	0	0.546684	NO_TEST	NO_TEST	NO_TEST	91.3392	1.87768	91.3392	55.012
LLCs_Cluster4_Pleckstrin_homology-like_domain	FBgn0000964	tj_SANGER_5	15016	9936	27	0	0.661694	NO_TEST	NO_TEST	NO_TEST	6.11264	1.87768	6.11264	4.77823
LLCs_Cluster4_Pleckstrin_homology-like_domain	MA0023.1	dl(var.2)	15016	9333	27	0	0.621537	NO_TEST	NO_TEST	NO_TEST	11.8663	1.87768	11.8663	19.1547
LLCs_Cluster4_Pleckstrin_homology-like_domain	FBgn0035625_3	Blimp-1_SOLEXA	15016	11145	27	0	0.742208	NO_TEST	NO_TEST	NO_TEST	34.797	1.87768	34.797	34.4608
LLCs_Cluster4_Pleckstrin_homology-like_domain	FBgn0003339	Scr_Cell	15016	4434	27	12	0.295285	0.0315964	76	0.0889689	5.62915	1.87768	5.62915	6.44065
LLCs_Cluster4_Pleckstrin_homology-like_domain	FBgn0005694_3	Aef1_SOLEXA	15016	8144	27	0	0.542355	NO_TEST	NO_TEST	NO_TEST	22.7954	1.87768	22.7954	25.6318
LLCs_Cluster4_Pleckstrin_homology-like_domain	FBgn0005694_2	Aef1_SANGER_5	15016	7290	27	17	0.485482	0.0446657	88	0.108619	22.7954	1.87768	22.7954	25.6318
LLCs_Cluster4_Pleckstrin_homology-like_domain	FBgn0004880	scrt_SANGER_2.5	15016	9983	27	0	0.664824	NO_TEST	NO_TEST	NO_TEST	67.9172	1.87768	67.9172	57.5701
LLCs_Cluster4_Pleckstrin_homology-like_domain	MA0015.1	Cf2	15016	10588	27	0	0.705115	NO_TEST	NO_TEST	NO_TEST	39.8729	1.87768	39.8729	46.8956
LLCs_Cluster4_Pleckstrin_homology-like_domain	FBgn0005561	sv_SOLEXA_5	15016	6415	27	11	0.427211	0.501555	NO_TEST	NO_TEST	15.8496	1.87768	15.8496	12.6282
LLCs_Cluster4_Pleckstrin_homology-like_domain	MA0458.1	slp1	15016	10789	27	0	0.7185	NO_TEST	NO_TEST	NO_TEST	5.89623	1.87768	5.89623	7.41955
LLCs_Cluster4_Pleckstrin_homology-like_domain	FBgn0005694	Aef1_FlyReg	15016	9273	27	0	0.617541	NO_TEST	NO_TEST	NO_TEST	22.7954	1.87768	22.7954	25.6318
LLCs_Cluster4_Pleckstrin_homology-like_domain	FBgn0001168	h_NAR	15016	8470	27	0	0.564065	NO_TEST	NO_TEST	NO_TEST	27.3675	1.87768	27.3675	54.3051
LLCs_Cluster4_Pleckstrin_homology-like_domain	FBgn0004567	slp2_SANGER_5	15016	7947	27	0	0.529235	NO_TEST	NO_TEST	NO_TEST	8.53501	1.87768	8.53501	10.3807
LLCs_Cluster4_Pleckstrin_homology-like_domain	FBgn0004914_2	Hnf4_SANGER_5	15016	5938	27	13	0.395445	0.133505	142	0.201197	18.9037	1.87768	18.9037	23.1963
LLCs_Cluster4_Pleckstrin_homology-like_domain	FBgn0004618	gl_FlyReg	15016	8232	27	0	0.548215	NO_TEST	NO_TEST	NO_TEST	13.2917	1.87768	13.2917	15.8408
LLCs_Cluster4_Pleckstrin_homology-like_domain	FBgn0001994	crp_SANGER_10	15016	10032	27	0	0.668087	NO_TEST	NO_TEST	NO_TEST	34.0297	1.87768	34.0297	37.4117
LLCs_Cluster4_Pleckstrin_homology-like_domain	FBgn0003499_2	sr_SOLEXA_5	15016	12122	27	0	0.807272	NO_TEST	NO_TEST	NO_TEST	5.8236	1.87768	5.8236	7.6551
LLCs_Cluster4_Pleckstrin_homology-like_domain	FBgn0029957	CG12155_SANGER_5	15016	7223	27	15	0.48102	0.166407	149	0.239001	4.04113	1.87768	4.04113	5.31664
LLCs_Cluster4_Pleckstrin_homology-like_domain	FBgn0004652_2	fru_SOLEXA_5	15016	6392	27	11	0.425679	0.495068	NO_TEST	NO_TEST	34.1112	1.87768	34.1112	21.6593
LLCs_Cluster4_Pleckstrin_homology-like_domain	FBgn0035625_2	Blimp-1_SANGER_5	15016	10870	27	0	0.723895	NO_TEST	NO_TEST	NO_TEST	34.797	1.87768	34.797	34.4608
LLCs_Cluster4_Pleckstrin_homology-like_domain	FBgn0000286_5	Cf2-PB_SOLEXA	15016	9522	27	0	0.634124	NO_TEST	NO_TEST	NO_TEST	39.8729	1.87768	39.8729	46.8956
LLCs_Cluster4_Pleckstrin_homology-like_domain	FBgn0000286_4	Cf2-PA_SOLEXA	15016	7217	27	18	0.480621	0.0160046	45	0.0705494	39.8729	1.87768	39.8729	46.8956
LLCs_Cluster4_Pleckstrin_homology-like_domain	FBgn0000286_3	Cf2-PA_SANGER_2.5	15016	7739	27	0	0.515384	NO_TEST	NO_TEST	NO_TEST	39.8729	1.87768	39.8729	46.8956
LLCs_Cluster4_Pleckstrin_homology-like_domain	FBgn0000286_2	Cf2-PB_SANGER_5	15016	8093	27	0	0.538958	NO_TEST	NO_TEST	NO_TEST	39.8729	1.87768	39.8729	46.8956
LLCs_Cluster4_Pleckstrin_homology-like_domain	FBgn0035407_2	CG14962_SOLEXA_5	15016	8563	27	0	0.570258	NO_TEST	NO_TEST	NO_TEST	13.3727	1.87768	13.3727	14.5415
LLCs_Cluster4_Pleckstrin_homology-like_domain	FBgn0001291	kay_Jra_SANGER_5	15016	5789	27	15	0.385522	0.0233643	67	0.0746264	23.1517	1.87768	23.1517	33.7933
LLCs_Cluster4_Pleckstrin_homology-like_domain	FBgn0028996_2	onecut_SOLEXA	15016	3741	27	10	0.249134	0.0514418	92	0.119658	87.2381	1.87768	87.2381	70.0456
LLCs_Cluster4_Pleckstrin_homology-like_domain	FBgn0023094	Clk_cyc_SANGER_5	15016	4284	27	9	0.285296	0.218045	172	0.270435	7.74283	1.87768	7.74283	9.49798
LLCs_Cluster4_Pleckstrin_homology-like_domain	FBgn0000659	fkh_NAR	15016	10804	27	0	0.719499	NO_TEST	NO_TEST	NO_TEST	5.90684	1.87768	5.90684	5.38495
LLCs_Cluster4_Pleckstrin_homology-like_domain	MA1457.1	grh	15016	8393	27	0	0.558937	NO_TEST	NO_TEST	NO_TEST	24.6288	1.87768	24.6288	30.0962
LLCs_Cluster4_Pleckstrin_homology-like_domain	MA0011.1	br(var.2)	15016	5624	27	11	0.374534	0.286805	194	0.316372	14.4025	1.87768	14.4025	10.5495
LLCs_Cluster4_Pleckstrin_homology-like_domain	FBgn0005630_30	lola-PY_SOLEXA	15016	7353	27	16	0.489678	0.102979	125	0.1763	214.286	1.87768	214.286	240.502
LLCs_Cluster4_Pleckstrin_homology-like_domain	MA0013.1	br(var.4)	15016	9716	27	0	0.647043	NO_TEST	NO_TEST	NO_TEST	14.4025	1.87768	14.4025	10.5495
LLCs_Cluster4_Pleckstrin_homology-like_domain	FBgn0029822	CG12236_SANGER_10	15016	6554	27	12	0.436468	0.387937	212	0.391597	8.97203	1.87768	8.97203	8.2994
LLCs_Cluster4_Pleckstrin_homology-like_domain	FBgn0000413_20	da_SANGER_10	15016	10400	27	0	0.692595	NO_TEST	NO_TEST	NO_TEST	13.0077	1.87768	13.0077	15.4935
LLCs_Cluster4_Pleckstrin_homology-like_domain	MA1458.1	Hsf	15016	6855	27	18	0.456513	0.0082825	29	0.0578889	28.8194	1.87768	28.8194	33.4816
LLCs_Cluster4_Pleckstrin_homology-like_domain	FBgn0003507	srp_FlyReg	15016	6202	27	17	0.413026	0.00685349	27	0.0543203	7.47471	1.87768	7.47471	10.5374
LLCs_Cluster4_Pleckstrin_homology-like_domain	FBgn0003053	peb-F1-3_SANGER_2.5	15016	7587	27	0	0.505261	NO_TEST	NO_TEST	NO_TEST	5.84368	1.87768	5.84368	5.76079
LLCs_Cluster4_Pleckstrin_homology-like_domain	FBgn0003118	pnt_SANGER_5	15016	7811	27	0	0.520178	NO_TEST	NO_TEST	NO_TEST	12.2332	1.87768	12.2332	16.8149
LLCs_Cluster4_Pleckstrin_homology-like_domain	FBgn0020309_2	crol-F7-16_SOLEXA	15016	6362	27	18	0.423681	0.00304101	15	0.043385	43.8253	1.87768	43.8253	57.4624
LLCs_Cluster4_Pleckstrin_homology-like_domain	FBgn0003460_2	So_SOLEXA	15016	3389	27	7	0.225693	0.250808	186	0.288565	4.29682	1.87768	4.29682	5.71567
LLCs_Cluster4_Pleckstrin_homology-like_domain	FBgn0002723_2	Met_SANGER_5	15016	4691	27	7	0.3124	0.642332	NO_TEST	NO_TEST	10.4273	1.87768	10.4273	10.5019
LLCs_Cluster4_Pleckstrin_homology-like_domain	FBgn0039509	Mio_bigmax_SANGER_5	15016	3589	27	10	0.239012	0.0390693	82	0.101961	12.1164	1.87768	12.1164	14.6733
LLCs_Cluster4_Pleckstrin_homology-like_domain	FBgn0038197	foxo_SANGER_10	15016	8966	27	0	0.597096	NO_TEST	NO_TEST	NO_TEST	21.2823	1.87768	21.2823	27.894
LLCs_Cluster4_Pleckstrin_homology-like_domain	FBgn0016076	vri_SANGER_5	15016	5454	27	11	0.363213	0.246003	183	0.287422	63.0089	1.87768	63.0089	98.5315
LLCs_Cluster4_Pleckstrin_homology-like_domain	FBgn0003870	ttk_NAR	15016	6828	27	15	0.454715	0.10648	129	0.176642	36.0438	1.87768	36.0438	48.8902
LLCs_Cluster4_Pleckstrin_homology-like_domain	MA1456.1	Dref	15016	8540	27	0	0.568727	NO_TEST	NO_TEST	NO_TEST	7.00777	1.87768	7.00777	8.61741
LLCs_Cluster4_Pleckstrin_homology-like_domain	FBgn0004652	fru_SANGER_10	15016	5862	27	10	0.390384	0.500503	NO_TEST	NO_TEST	34.1112	1.87768	34.1112	21.6593
LLCs_Cluster4_Pleckstrin_homology-like_domain	FBgn0035144_2	CG17181_SOLEXA_5	15016	10146	27	0	0.675679	NO_TEST	NO_TEST	NO_TEST	4.24895	1.87768	4.24895	7.72111
LLCs_Cluster4_Pleckstrin_homology-like_domain	FBgn0005558_2	ey_SOLEXA_5	15016	10787	27	0	0.718367	NO_TEST	NO_TEST	NO_TEST	9.44027	1.87768	9.44027	8.86371
LLCs_Cluster4_Pleckstrin_homology-like_domain	FBgn0000611_4	exd_SOLEXA_2	15016	4790	27	13	0.318993	0.0245533	68	0.0765033	81.5998	1.87768	81.5998	80.8191
LLCs_Cluster4_Pleckstrin_homology-like_domain	FBgn0003053_2	peb-F1-3_SOLEXA	15016	7802	27	0	0.519579	NO_TEST	NO_TEST	NO_TEST	5.84368	1.87768	5.84368	5.76079
LLCs_Cluster4_Pleckstrin_homology-like_domain	FBgn0000611_3	Exd_SOLEXA	15016	7023	27	17	0.467701	0.0297156	75	0.0847885	81.5998	1.87768	81.5998	80.8191
LLCs_Cluster4_Pleckstrin_homology-like_domain	FBgn0000611_2	exd_FlyReg	15016	10654	27	0	0.70951	NO_TEST	NO_TEST	NO_TEST	81.5998	1.87768	81.5998	80.8191
LLCs_Cluster4_Pleckstrin_homology-like_domain	FBgn0030505	NFAT_SANGER_5	15016	9095	27	0	0.605687	NO_TEST	NO_TEST	NO_TEST	65.7803	1.87768	65.7803	67.6929
LLCs_Cluster4_Pleckstrin_homology-like_domain	FBgn0020309	crol_F7-16_SANGER_5	15016	5643	27	16	0.375799	0.00652667	24	0.0543203	43.8253	1.87768	43.8253	57.4624
LLCs_Cluster4_Pleckstrin_homology-like_domain	FBgn0005558	ey_FlyReg	15016	8495	27	0	0.56573	NO_TEST	NO_TEST	NO_TEST	9.44027	1.87768	9.44027	8.86371
LLCs_Cluster4_Pleckstrin_homology-like_domain	FBgn0000611	Exd_Cell	15016	5686	27	15	0.378663	0.0194973	58	0.0715749	81.5998	1.87768	81.5998	80.8191
LLCs_Cluster4_Pleckstrin_homology-like_domain	FBgn0032130	CG3838_SANGER_5	15016	8441	27	0	0.562134	NO_TEST	NO_TEST	NO_TEST	13.064	1.87768	13.064	13.5257
LLCs_Cluster4_Pleckstrin_homology-like_domain	cnc14_3	cnc14_3	15016	4820	27	11	0.320991	0.122489	138	0.18858	86.0957	1.87768	86.0957	132.16
LLCs_Cluster4_Pleckstrin_homology-like_domain	cnc14_2	cnc14_2	15016	7046	27	18	0.469233	0.0118159	39	0.064836	86.0957	1.87768	86.0957	132.16
LLCs_Cluster4_Pleckstrin_homology-like_domain	cnc14_1	cnc14_1	15016	6718	27	21	0.447389	0.00010201	2	0.0109151	86.0957	1.87768	86.0957	132.16
LLCs_Cluster4_Pleckstrin_homology-like_domain	FBgn0040918_2	Lag1_SOLEXA	15016	7433	27	18	0.495005	0.0230361	64	0.0746264	13.4402	1.87768	13.4402	16.9458
LLCs_Cluster4_Pleckstrin_homology-like_domain	FBgn0000210_3	br-Z3_FlyReg	15016	3503	27	13	0.233284	0.00118824	10	0.0215916	14.4025	1.87768	14.4025	10.5495
LLCs_Cluster4_Pleckstrin_homology-like_domain	FBgn0030432	CG4404_SANGER_5	15016	9117	27	0	0.607152	NO_TEST	NO_TEST	NO_TEST	21.8075	1.87768	21.8075	26.3047
LLCs_Cluster4_Pleckstrin_homology-like_domain	FBgn0039733	CG11504_SANGER_5	15016	10168	27	0	0.677144	NO_TEST	NO_TEST	NO_TEST	3.95527	1.87768	3.95527	5.05699
LLCs_Cluster4_Pleckstrin_homology-like_domain	FBgn0042650	disco-r-Cl1_SANGER_5	15016	6434	27	16	0.428476	0.0280365	70	0.0837927	7.56881	1.87768	7.56881	10.3126
LLCs_Cluster4_Pleckstrin_homology-like_domain	FBgn0027339_2	jim_F1-9_SOLEXA_2.5	15016	6784	27	17	0.451785	0.0200677	60	0.0715749	57.1529	1.87768	57.1529	48.8355
LLCs_Cluster4_Pleckstrin_homology-like_domain	FBgn0000054	Adf1_FlyReg	15016	9998	27	0	0.665823	NO_TEST	NO_TEST	NO_TEST	32.4596	1.87768	32.4596	33.2531
LLCs_Cluster4_Pleckstrin_homology-like_domain	FBgn0000286	Cf2-II_FlyReg	15016	2085	27	5	0.138852	0.162493	147	0.236132	39.8729	1.87768	39.8729	46.8956
LLCs_Cluster4_Pleckstrin_homology-like_domain	FBgn0001235_3	hth_SOLEXA_2	15016	6268	27	11	0.417421	0.460093	NO_TEST	NO_TEST	92.4706	1.87768	92.4706	93.3357
LLCs_Cluster4_Pleckstrin_homology-like_domain	FBgn0015239	Hr78_SANGER_5	15016	5969	27	16	0.397509	0.012414	40	0.0664148	19.0401	1.87768	19.0401	20.8519
LLCs_Cluster4_Pleckstrin_homology-like_domain	FBgn0041092_3	tai_SANGER_5	15016	5610	27	18	0.373601	0.000506328	8	0.0135443	14.1785	1.87768	14.1785	14.8585
LLCs_Cluster4_Pleckstrin_homology-like_domain	FBgn0000448_2	Hr46_SANGER_5	15016	5937	27	16	0.395378	0.0116867	38	0.064836	91.3392	1.87768	91.3392	55.012
LLCs_Cluster4_Pleckstrin_homology-like_domain	FBgn0025360	Optix_Cell	15016	3794	27	10	0.252664	0.0563558	100	0.120601	10.9861	1.87768	10.9861	14.1511
LLCs_Cluster4_Pleckstrin_homology-like_domain	FBgn0003430	slp1_NAR	15016	10789	27	0	0.7185	NO_TEST	NO_TEST	NO_TEST	5.89623	1.87768	5.89623	7.41955
LLCs_Cluster4_Pleckstrin_homology-like_domain	FBgn0028386	cic_SANGER_5	15016	7774	27	0	0.517714	NO_TEST	NO_TEST	NO_TEST	27.0172	1.87768	27.0172	27.6871
LLCs_Cluster4_Pleckstrin_homology-like_domain	FBgn0085432	pan_FlyReg	15016	6978	27	14	0.464704	0.225074	178	0.270435	194.941	1.87768	194.941	142.584
LLCs_Cluster4_Pleckstrin_homology-like_domain	FBgn0000439	Dfd_Cell	15016	3724	27	8	0.248002	0.206674	164	0.266436	9.77969	1.87768	9.77969	13.8827
LLCs_Cluster4_Pleckstrin_homology-like_domain	FBgn0004050	z_FlyReg	15016	7637	27	0	0.508591	NO_TEST	NO_TEST	NO_TEST	4.77719	1.87768	4.77719	6.0301
LLCs_Cluster4_Pleckstrin_homology-like_domain	FBgn0001185	her_SANGER_10	15016	7434	27	18	0.495072	0.0230738	66	0.0746264	19.2711	1.87768	19.2711	19.9288
LLCs_Cluster4_Pleckstrin_homology-like_domain	MA0535.1	Mad	15016	11088	27	0	0.738412	NO_TEST	NO_TEST	NO_TEST	11.6205	1.87768	11.6205	13.7927
LLCs_Cluster4_Pleckstrin_homology-like_domain	FBgn0029822_4	CG12236-PB_SOLEXA	15016	9162	27	0	0.610149	NO_TEST	NO_TEST	NO_TEST	8.97203	1.87768	8.97203	8.2994
LLCs_Cluster4_Pleckstrin_homology-like_domain	FBgn0027339	jim_SANGER_2.5	15016	11998	27	0	0.799014	NO_TEST	NO_TEST	NO_TEST	57.1529	1.87768	57.1529	48.8355
LLCs_Cluster4_Pleckstrin_homology-like_domain	FBgn0029822_2	CG12236_SOLEXA_5	15016	7591	27	0	0.505527	NO_TEST	NO_TEST	NO_TEST	8.97203	1.87768	8.97203	8.2994
LLCs_Cluster4_Pleckstrin_homology-like_domain	FBgn0003028	ovo_FlyReg	15016	3745	27	9	0.249401	0.111609	131	0.181489	6.35485	1.87768	6.35485	7.14082
LLCs_Cluster4_Pleckstrin_homology-like_domain	FBgn0003964	usp_SANGER_5	15016	6708	27	14	0.446723	0.17228	152	0.24026	6.19056	1.87768	6.19056	7.38365
LLCs_Cluster4_Pleckstrin_homology-like_domain	FBgn0004859_2	ci_SOLEXA	15016	10619	27	0	0.707179	NO_TEST	NO_TEST	NO_TEST	14.2173	1.87768	14.2173	16.2982
LLCs_Cluster4_Pleckstrin_homology-like_domain	FBgn0259172	rn_SANGER_10	15016	10202	27	0	0.679409	NO_TEST	NO_TEST	NO_TEST	7.80983	1.87768	7.80983	6.31129
LLCs_Cluster4_Pleckstrin_homology-like_domain	FBgn0036126_2	Xrp1_CG6272_SANGER_5	15016	7156	27	21	0.476558	0.00032039	5	0.0115999	35.9973	1.87768	35.9973	86.838
LLCs_Cluster4_Pleckstrin_homology-like_domain	MA0242.1	Bgb::run	15016	8467	27	0	0.563865	NO_TEST	NO_TEST	NO_TEST	16.0657	1.87768	16.0657	15.3463
LLCs_Cluster4_Pleckstrin_homology-like_domain	FBgn0259172_2	rn_SOLEXA_5	15016	10285	27	0	0.684936	NO_TEST	NO_TEST	NO_TEST	7.80983	1.87768	7.80983	6.31129
LLCs_Cluster4_Pleckstrin_homology-like_domain	FBgn0002521_3	pho_SOLEXA_5	15016	10720	27	0	0.713905	NO_TEST	NO_TEST	NO_TEST	38.2454	1.87768	38.2454	36.1964
LLCs_Cluster4_Pleckstrin_homology-like_domain	FBgn0002521_2	pho_SANGER_10	15016	10286	27	0	0.685003	NO_TEST	NO_TEST	NO_TEST	38.2454	1.87768	38.2454	36.1964
LLCs_Cluster4_Pleckstrin_homology-like_domain	FBgn0000567_2	Eip74EF_SANGER_5	15016	6438	27	14	0.428743	0.127891	140	0.195491	9.36243	1.87768	9.36243	8.72715
LLCs_Cluster4_Pleckstrin_homology-like_domain	FBgn0000097	aop_SANGER_10	15016	8604	27	0	0.572989	NO_TEST	NO_TEST	NO_TEST	32.6872	1.87768	32.6872	35.652
LLCs_Cluster4_Pleckstrin_homology-like_domain	FBgn0011701	Repo_Cell	15016	10709	27	0	0.713173	NO_TEST	NO_TEST	NO_TEST	21.0801	1.87768	21.0801	26.5121
LLCs_Cluster4_Pleckstrin_homology-like_domain	FBgn0032223	GATAd_SANGER_5	15016	5640	27	14	0.375599	0.0433923	86	0.107611	20.6953	1.87768	20.6953	25.3746
LLCs_Cluster4_Pleckstrin_homology-like_domain	FBgn0000099	Ap_Cell	15016	7033	27	16	0.468367	0.0683443	108	0.135423	29.1953	1.87768	29.1953	28.8742
LLCs_Cluster4_Pleckstrin_homology-like_domain	FBgn0000504_2	dsx-M_FlyReg	15016	6986	27	13	0.465237	0.357411	209	0.364329	18.1776	1.87768	18.1776	19.4896
LLCs_Cluster4_Pleckstrin_homology-like_domain	FBgn0032651	Oli_da_SANGER_5_1	15016	6575	27	15	0.437866	0.0772146	114	0.144947	5.73552	1.87768	5.73552	4.93224
LLCs_Cluster4_Pleckstrin_homology-like_domain	MA0193.1	schlank	15016	10990	27	0	0.731886	NO_TEST	NO_TEST	NO_TEST	13.4402	1.87768	13.4402	16.9458
LLCs_Cluster4_Pleckstrin_homology-like_domain	FBgn0086910	l(3)neo38_SANGER_2.5	15016	5932	27	18	0.395045	0.00113809	9	0.0215916	32.8603	1.87768	32.8603	31.6962
LLCs_Cluster4_Pleckstrin_homology-like_domain	FBgn0037735	CG16899_SANGER_5	15016	11158	27	0	0.743074	NO_TEST	NO_TEST	NO_TEST	56.92	1.87768	56.92	23.0196
LLCs_Cluster4_Pleckstrin_homology-like_domain	FBgn0000462_2	dl_FlyReg	15016	9983	27	0	0.664824	NO_TEST	NO_TEST	NO_TEST	11.8663	1.87768	11.8663	19.1547
LLCs_Cluster4_Pleckstrin_homology-like_domain	FBgn0004396	CrebA_SANGER_5	15016	6502	27	11	0.433005	0.526036	NO_TEST	NO_TEST	11.0637	1.87768	11.0637	12.8259
LLCs_Cluster4_Pleckstrin_homology-like_domain	FBgn0003053_3	peb-F5-7_SOLEXA	15016	8512	27	0	0.566862	NO_TEST	NO_TEST	NO_TEST	5.84368	1.87768	5.84368	5.76079
LLCs_Cluster4_Pleckstrin_homology-like_domain	FBgn0004837	SuH_FlyReg	15016	8717	27	0	0.580514	NO_TEST	NO_TEST	NO_TEST	8.39558	1.87768	8.39558	9.61537
LLCs_Cluster4_Pleckstrin_homology-like_domain	FBgn0036126	Crc_CG6272_SANGER_5	15016	5402	27	14	0.35975	0.0294531	74	0.0847885	35.9973	1.87768	35.9973	86.838
LLCs_Cluster4_Pleckstrin_homology-like_domain	FBgn0003567	suHw_FlyReg	15016	10190	27	0	0.678609	NO_TEST	NO_TEST	NO_TEST	6.84527	1.87768	6.84527	8.22632
LLCs_Cluster4_Pleckstrin_homology-like_domain	FBgn0015664	Dref_FlyReg	15016	8640	27	0	0.575386	NO_TEST	NO_TEST	NO_TEST	7.00777	1.87768	7.00777	8.61741
LLCs_Cluster4_Pleckstrin_homology-like_domain	FBgn0035144	CG17181_SANGER_5	15016	8438	27	0	0.561934	NO_TEST	NO_TEST	NO_TEST	4.24895	1.87768	4.24895	7.72111
LLCs_Cluster4_Pleckstrin_homology-like_domain	FBgn0015014_4	tgo_cyc_SANGER_5	15016	5199	27	10	0.346231	0.315052	196	0.343986	6.57554	1.87768	6.57554	6.66951
LLCs_Cluster4_Pleckstrin_homology-like_domain	FBgn0015014_6	tgo_sima_SANGER_5	15016	6083	27	14	0.405101	0.082212	115	0.152986	6.57554	1.87768	6.57554	6.66951
LLCs_Cluster4_Pleckstrin_homology-like_domain	FBgn0015014_7	tgo_tai_SANGER_5	15016	6724	27	15	0.447789	0.0936275	122	0.164232	6.57554	1.87768	6.57554	6.66951
LLCs_Cluster4_Pleckstrin_homology-like_domain	MA0022.1	dl	15016	8906	27	0	0.593101	NO_TEST	NO_TEST	NO_TEST	11.8663	1.87768	11.8663	19.1547
LLCs_Cluster4_Pleckstrin_homology-like_domain	FBgn0000504	dsx-F_FlyReg	15016	6986	27	13	0.465237	0.357411	208	0.364329	18.1776	1.87768	18.1776	19.4896
LLCs_Cluster4_Pleckstrin_homology-like_domain	FBgn0052830_2	CG32830_SOLEXA_5	15016	5932	27	17	0.395045	0.00391302	16	0.0523366	13.3105	1.87768	13.3105	14.6344
LLCs_Cluster4_Pleckstrin_homology-like_domain	FBgn0000462	dl_NBT	15016	7234	27	14	0.481753	0.28239	191	0.315769	11.8663	1.87768	11.8663	19.1547
LLCs_Cluster4_Pleckstrin_homology-like_domain	FBgn0004102_2	Oc_SOLEXA	15016	5176	27	11	0.344699	0.185888	160	0.24801	13.953	1.87768	13.953	17.2818
LLCs_Cluster4_Pleckstrin_homology-like_domain	FBgn0030532	CG11071_SANGER_5	15016	5846	27	12	0.389318	0.214667	170	0.269879	88.5246	1.87768	88.5246	86.4425
LLCs_Cluster4_Pleckstrin_homology-like_domain	FBgn0003507_2	srp_SANGER_5	15016	5506	27	13	0.366676	0.0769834	113	0.144947	7.47471	1.87768	7.47471	10.5374
LLCs_Cluster4_Pleckstrin_homology-like_domain	MA0237.2	pan	15016	9738	27	0	0.648508	NO_TEST	NO_TEST	NO_TEST	194.941	1.87768	194.941	142.584
LLCs_Cluster4_Pleckstrin_homology-like_domain	MA0026.1	Eip74EF	15016	5798	27	7	0.386121	0.877822	NO_TEST	NO_TEST	9.36243	1.87768	9.36243	8.72715
LLCs_Cluster4_Pleckstrin_homology-like_domain	FBgn0039905	CG2052_SANGER_2.5	15016	11583	27	0	0.771377	NO_TEST	NO_TEST	NO_TEST	18.788	1.87768	18.788	17.2718
LLCs_Cluster4_Pleckstrin_homology-like_domain	FBgn0000210	br-Z1_FlyReg	15016	7982	27	0	0.531566	NO_TEST	NO_TEST	NO_TEST	14.4025	1.87768	14.4025	10.5495
LLCs_Cluster4_Pleckstrin_homology-like_domain	FBgn0038787_2	CG4360-F1-3_SOLEXA	15016	7827	27	0	0.521244	NO_TEST	NO_TEST	NO_TEST	8.7873	1.87768	8.7873	10.7919
LLCs_Cluster4_Pleckstrin_homology-like_domain	FBgn0035481	CG12605_SANGER_10	15016	8256	27	0	0.549814	NO_TEST	NO_TEST	NO_TEST	83.9444	1.87768	83.9444	61.4541
LLCs_Cluster4_Pleckstrin_homology-like_domain	FBgn0000054_2	Adf1_SANGER_5	15016	10909	27	0	0.726492	NO_TEST	NO_TEST	NO_TEST	32.4596	1.87768	32.4596	33.2531
LLCs_Cluster4_Pleckstrin_homology-like_domain	FBgn0002723	Met_Clk_SANGER_5	15016	5059	27	11	0.336907	0.163306	148	0.236132	10.4273	1.87768	10.4273	10.5019
LLCs_Cluster4_Pleckstrin_homology-like_domain	FBgn0037206	CG12768_SANGER_5	15016	7899	27	0	0.526039	NO_TEST	NO_TEST	NO_TEST	6.18307	1.87768	6.18307	7.77149
LLCs_Cluster4_Pleckstrin_homology-like_domain	MA0533.1	su(Hw)	15016	9800	27	0	0.652637	NO_TEST	NO_TEST	NO_TEST	6.84527	1.87768	6.84527	8.22632
LLCs_Cluster4_Pleckstrin_homology-like_domain	FBgn0005630_19	lola-PD_SOLEXA	15016	8540	27	0	0.568727	NO_TEST	NO_TEST	NO_TEST	214.286	1.87768	214.286	240.502
LLCs_Cluster4_Pleckstrin_homology-like_domain	FBgn0005630_18	lola-PC_SOLEXA	15016	10494	27	0	0.698855	NO_TEST	NO_TEST	NO_TEST	214.286	1.87768	214.286	240.502
LLCs_Cluster4_Pleckstrin_homology-like_domain	FBgn0005630_15	lola-PL_SANGER_2.5	15016	10544	27	0	0.702184	NO_TEST	NO_TEST	NO_TEST	214.286	1.87768	214.286	240.502
LLCs_Cluster4_Pleckstrin_homology-like_domain	FBgn0005630_14	lola-PF_SANGER_5	15016	7600	27	0	0.506127	NO_TEST	NO_TEST	NO_TEST	214.286	1.87768	214.286	240.502
LLCs_Cluster4_Pleckstrin_homology-like_domain	FBgn0005630_17	lola-PA_SOLEXA	15016	6949	27	16	0.462773	0.0609216	102	0.127816	214.286	1.87768	214.286	240.502
LLCs_Cluster4_Pleckstrin_homology-like_domain	FBgn0005630_16	lola-PA_SANGER_5	15016	5505	27	16	0.366609	0.00487616	19	0.0543203	214.286	1.87768	214.286	240.502
LLCs_Cluster4_Pleckstrin_homology-like_domain	FBgn0005630_11	lola_PK_SANGER_5	15016	4340	27	11	0.289025	0.0619573	103	0.128727	214.286	1.87768	214.286	240.502
LLCs_Cluster4_Pleckstrin_homology-like_domain	FBgn0259211	grh_FlyReg	15016	8171	27	0	0.544153	NO_TEST	NO_TEST	NO_TEST	24.6288	1.87768	24.6288	30.0962
LLCs_Cluster4_Pleckstrin_homology-like_domain	FBgn0005630_13	lola-PC_SANGER_5	15016	10060	27	0	0.669952	NO_TEST	NO_TEST	NO_TEST	214.286	1.87768	214.286	240.502
LLCs_Cluster4_Pleckstrin_homology-like_domain	FBgn0005630_20	lola-PF_SOLEXA	15016	8951	27	0	0.596097	NO_TEST	NO_TEST	NO_TEST	214.286	1.87768	214.286	240.502
LLCs_Cluster4_Pleckstrin_homology-like_domain	MA0534.1	EcR::usp	15016	8466	27	0	0.563799	NO_TEST	NO_TEST	NO_TEST	20.7788	1.87768	20.7788	19.3608
LLCs_Cluster4_Pleckstrin_homology-like_domain	FBgn0041092	tai_Clk_SANGER_5	15016	7503	27	15	0.499667	0.219793	173	0.270435	14.1785	1.87768	14.1785	14.8585
LLCs_Cluster4_Pleckstrin_homology-like_domain	FBgn0033288	pdm3_SOLEXA_5	15016	7608	27	0	0.50666	NO_TEST	NO_TEST	NO_TEST	11.9522	1.87768	11.9522	11.2867
LLCs_Cluster4_Pleckstrin_homology-like_domain	FBgn0025360_2	Optix_SOLEXA	15016	5135	27	11	0.341969	0.177784	156	0.242869	10.9861	1.87768	10.9861	14.1511
LLCs_Cluster4_Pleckstrin_homology-like_domain	FBgn0000210_12	br-PL_SOLEXA	15016	3291	27	4	0.219166	0.736615	NO_TEST	NO_TEST	14.4025	1.87768	14.4025	10.5495
LLCs_Cluster4_Pleckstrin_homology-like_domain	MA0531.1	CTCF	15016	10484	27	0	0.698189	NO_TEST	NO_TEST	NO_TEST	10.9287	1.87768	10.9287	12.4746
LLCs_Cluster4_Pleckstrin_homology-like_domain	FBgn0000210_10	br-PA_SOLEXA	15016	7262	27	18	0.483617	0.0172961	51	0.0715749	14.4025	1.87768	14.4025	10.5495
LLCs_Cluster4_Pleckstrin_homology-like_domain	FBgn0000210_11	br-PE_SOLEXA	15016	4599	27	12	0.306273	0.042078	85	0.105938	14.4025	1.87768	14.4025	10.5495
LLCs_Cluster4_Pleckstrin_homology-like_domain	FBgn0003870_5	ttk-PA_SOLEXA	15016	7192	27	19	0.478956	0.00520155	20	0.0543203	36.0438	1.87768	36.0438	48.8902
LLCs_Cluster4_Pleckstrin_homology-like_domain	FBgn0003870_4	ttk-PA_SANGER_5	15016	5689	27	13	0.378863	0.098338	123	0.170916	36.0438	1.87768	36.0438	48.8902
LLCs_Cluster4_Pleckstrin_homology-like_domain	FBgn0003870_6	ttk-PF_SOLEXA	15016	8451	27	0	0.5628	NO_TEST	NO_TEST	NO_TEST	36.0438	1.87768	36.0438	48.8902
LLCs_Cluster4_Pleckstrin_homology-like_domain	FBgn0034945	CG10904_SANGER_5	15016	7143	27	15	0.475693	0.152816	144	0.227102	14.8938	1.87768	14.8938	19.617
LLCs_Cluster4_Pleckstrin_homology-like_domain	FBgn0034946	CG3065_F1-3_SANGER_2.5	15016	11182	27	0	0.744672	NO_TEST	NO_TEST	NO_TEST	6.20443	1.87768	6.20443	8.6889
LLCs_Cluster4_Pleckstrin_homology-like_domain	FBgn0003870_2	ttk_FlyReg	15016	8893	27	0	0.592235	NO_TEST	NO_TEST	NO_TEST	36.0438	1.87768	36.0438	48.8902
LLCs_Cluster4_Pleckstrin_homology-like_domain	FBgn0086680_2	vvl_SOLEXA_5	15016	9108	27	0	0.606553	NO_TEST	NO_TEST	NO_TEST	22.3631	1.87768	22.3631	26.4784
LLCs_Cluster4_Pleckstrin_homology-like_domain	FBgn0042650_2	disco-r-F1-2_SOLEXA	15016	6910	27	14	0.460176	0.211006	167	0.269879	7.56881	1.87768	7.56881	10.3126
LLCs_Cluster4_Pleckstrin_homology-like_domain	FBgn0003396_2	shn-F1-2_SOLEXA	15016	8789	27	0	0.585309	NO_TEST	NO_TEST	NO_TEST	10.6873	1.87768	10.6873	14.7643
LLCs_Cluster4_Pleckstrin_homology-like_domain	FBgn0043457	CG5180_SANGER_5	15016	6859	27	18	0.456779	0.00834587	30	0.0578889	10.6723	1.87768	10.6723	10.7453
LLCs_Cluster4_Pleckstrin_homology-like_domain	MA0205.2	Trl	15016	7757	27	0	0.516582	NO_TEST	NO_TEST	NO_TEST	28.1312	1.87768	28.1312	33.2023
LLCs_Cluster4_Pleckstrin_homology-like_domain	MA0012.1	br(var.3)	15016	9660	27	0	0.643314	NO_TEST	NO_TEST	NO_TEST	14.4025	1.87768	14.4025	10.5495
LLCs_Cluster4_Pleckstrin_homology-like_domain	FBgn0004198	Ct_Cell	15016	6034	27	14	0.401838	0.0769823	112	0.144947	30.9745	1.87768	30.9745	25.884
LLCs_Cluster4_Pleckstrin_homology-like_domain	FBgn0003896	Tup_Cell	15016	7273	27	18	0.48435	0.0176249	52	0.0715749	7.91036	1.87768	7.91036	6.57883
LLCs_Cluster4_Pleckstrin_homology-like_domain	MA0016.1	usp	15016	6373	27	13	0.424414	0.212401	168	0.269879	6.19056	1.87768	6.19056	7.38365
LLCs_Cluster4_Pleckstrin_homology-like_domain	FBgn0263112	Mitf_SANGER_5	15016	4573	27	13	0.304542	0.0162586	46	0.0705494	49.3224	1.87768	49.3224	56.2444
LLCs_Cluster4_Pleckstrin_homology-like_domain	FBgn0032651_2	Oli_da_SANGER_5_2	15016	9197	27	0	0.61248	NO_TEST	NO_TEST	NO_TEST	5.73552	1.87768	5.73552	4.93224
LLCs_Cluster4_Pleckstrin_homology-like_domain	FBgn0032651_3	Oli_da_SANGER_5_3	15016	7539	27	0	0.502064	NO_TEST	NO_TEST	NO_TEST	5.73552	1.87768	5.73552	4.93224
LLCs_Cluster4_Pleckstrin_homology-like_domain	FBgn0003345	sd_FlyReg	15016	6584	27	13	0.438466	0.258341	188	0.294069	25.2773	1.87768	25.2773	30.8236
LLCs_Cluster4_Pleckstrin_homology-like_domain	FBgn0001323	knrl_SANGER_5	15016	7918	27	0	0.527304	NO_TEST	NO_TEST	NO_TEST	3.61178	1.87768	3.61178	6.33594
LLCs_Cluster4_Pleckstrin_homology-like_domain	FBgn0000492	Dr_Cell	15016	7533	27	0	0.501665	NO_TEST	NO_TEST	NO_TEST	3.29273	1.87768	3.29273	6.54043
LLCs_Cluster4_Pleckstrin_homology-like_domain	FBgn0004880_3	scrt_SOLEXA_2.5_2	15016	8760	27	0	0.583378	NO_TEST	NO_TEST	NO_TEST	67.9172	1.87768	67.9172	57.5701
LLCs_Cluster4_Pleckstrin_homology-like_domain	FBgn0004880_2	scrt_SOLEXA_2.5_1	15016	9264	27	0	0.616942	NO_TEST	NO_TEST	NO_TEST	67.9172	1.87768	67.9172	57.5701
LLCs_Cluster4_Pleckstrin_homology-like_domain	MA0449.1	h	15016	6143	27	15	0.409097	0.0416188	84	0.105938	27.3675	1.87768	27.3675	54.3051
LLCs_Cluster4_Pleckstrin_homology-like_domain	FBgn0035849	ERR_SANGER_5	15016	7268	27	19	0.484017	0.00604166	23	0.0543203	7.91524	1.87768	7.91524	9.57215
LLCs_Cluster4_Pleckstrin_homology-like_domain	FBgn0005658	Ets65A_SANGER_10	15016	7266	27	15	0.483884	0.17402	155	0.24026	7.52015	1.87768	7.52015	5.61264
LLCs_Cluster4_Pleckstrin_homology-like_domain	FBgn0005659	Ets98B_SANGER_10	15016	7620	27	0	0.507459	NO_TEST	NO_TEST	NO_TEST	22.2286	1.87768	22.2286	24.4782
LLCs_Cluster4_Pleckstrin_homology-like_domain	FBgn0037207	Mes2_SANGER_5	15016	9608	27	0	0.639851	NO_TEST	NO_TEST	NO_TEST	16.4627	1.87768	16.4627	22.935
LLCs_Cluster4_Pleckstrin_homology-like_domain	FBgn0033782_2	sug_SOLEXA_5	15016	8303	27	0	0.552944	NO_TEST	NO_TEST	NO_TEST	13.7478	1.87768	13.7478	18.8023
LLCs_Cluster4_Pleckstrin_homology-like_domain	FBgn0030532_2	CG11071_SOLEXA	15016	5708	27	12	0.380128	0.186587	161	0.24801	88.5246	1.87768	88.5246	86.4425
LLCs_Cluster4_Pleckstrin_homology-like_domain	FBgn0035625	Blimp-1_NAR	15016	10895	27	0	0.725559	NO_TEST	NO_TEST	NO_TEST	34.797	1.87768	34.797	34.4608
LLCs_Cluster4_Pleckstrin_homology-like_domain	FBgn0040918	Lag1_Cell	15016	7969	27	0	0.530701	NO_TEST	NO_TEST	NO_TEST	13.4402	1.87768	13.4402	16.9458
LLCs_Cluster4_Pleckstrin_homology-like_domain	MA1461.1	sv	15016	6669	27	15	0.444126	0.0873001	116	0.159677	15.8496	1.87768	15.8496	12.6282
LLCs_Cluster4_Pleckstrin_homology-like_domain	FBgn0011655	Med_FlyReg	15016	11122	27	0	0.740677	NO_TEST	NO_TEST	NO_TEST	5.5705	1.87768	5.5705	6.47811
LLCs_Cluster4_Pleckstrin_homology-like_domain	MA0010.1	br	15016	11197	27	0	0.745671	NO_TEST	NO_TEST	NO_TEST	14.4025	1.87768	14.4025	10.5495
LLCs_Cluster4_Pleckstrin_homology-like_domain	FBgn0052830	CG32830_SANGER_10	15016	7004	27	15	0.466436	0.13097	141	0.198777	13.3105	1.87768	13.3105	14.6344
LLCs_Cluster4_Pleckstrin_homology-like_domain	FBgn0004618_2	gl_SANGER_5	15016	6608	27	16	0.440064	0.0369599	78	0.100914	13.2917	1.87768	13.2917	15.8408
LLCs_Cluster2_Nucleotide-binding	MA1459.1	M1BP	15016	9532	95	0	0.63479	NO_TEST	NO_TEST	NO_TEST	9.01609	2.70582	9.01609	11.3444
LLCs_Cluster2_Nucleotide-binding	FBgn0014018	Rel_SANGER_5	15016	8140	95	0	0.542088	NO_TEST	NO_TEST	NO_TEST	22.7221	2.70582	22.7221	46.0836
LLCs_Cluster2_Nucleotide-binding	FBgn0035481_2	CG12605_SOLEXA_5	15016	9323	95	0	0.620871	NO_TEST	NO_TEST	NO_TEST	83.9444	2.70582	83.9444	61.4541
LLCs_Cluster2_Nucleotide-binding	FBgn0005630_9	lola-PT_SANGER_5	15016	5236	95	46	0.348695	0.0023193	3	0.0986645	214.286	2.70582	214.286	240.502
LLCs_Cluster2_Nucleotide-binding	FBgn0005630_8	lola-PW_SANGER_5	15016	8586	95	0	0.57179	NO_TEST	NO_TEST	NO_TEST	214.286	2.70582	214.286	240.502
LLCs_Cluster2_Nucleotide-binding	FBgn0005630_5	lola-PD_SANGER_5	15016	8983	95	0	0.598229	NO_TEST	NO_TEST	NO_TEST	214.286	2.70582	214.286	240.502
LLCs_Cluster2_Nucleotide-binding	FBgn0005630_4	lola-PY_SANGER_2.5	15016	5470	95	31	0.364278	0.744949	NO_TEST	NO_TEST	214.286	2.70582	214.286	240.502
LLCs_Cluster2_Nucleotide-binding	FBgn0005630_7	lola-PQ_SANGER_5	15016	10087	95	0	0.67175	NO_TEST	NO_TEST	NO_TEST	214.286	2.70582	214.286	240.502
LLCs_Cluster2_Nucleotide-binding	FBgn0005630_6	lola-PO_SANGER_5	15016	10697	95	0	0.712373	NO_TEST	NO_TEST	NO_TEST	214.286	2.70582	214.286	240.502
LLCs_Cluster2_Nucleotide-binding	FBgn0005630_3	lola-PU_SANGER_5	15016	8067	95	0	0.537227	NO_TEST	NO_TEST	NO_TEST	214.286	2.70582	214.286	240.502
LLCs_Cluster2_Nucleotide-binding	FBgn0005630_2	lola_SOLEXA_5	15016	7894	95	0	0.525706	NO_TEST	NO_TEST	NO_TEST	214.286	2.70582	214.286	240.502
LLCs_Cluster2_Nucleotide-binding	FBgn0003396	shn-F1-2_SANGER_5	15016	8062	95	0	0.536894	NO_TEST	NO_TEST	NO_TEST	10.6873	2.70582	10.6873	14.7643
LLCs_Cluster2_Nucleotide-binding	FBgn0004795	retn_SANGER_5	15016	5962	95	33	0.397043	0.812148	NO_TEST	NO_TEST	9.63727	2.70582	9.63727	9.07666
LLCs_Cluster2_Nucleotide-binding	FBgn0259938	cwo_SANGER_5	15016	5559	95	41	0.370205	0.0896079	57	0.235214	12.1817	2.70582	12.1817	17.0846
LLCs_Cluster2_Nucleotide-binding	FBgn0017578	dm_Max_SANGER_10	15016	6189	95	37	0.41216	0.633252	NO_TEST	NO_TEST	15.4343	2.70582	15.4343	15.0558
LLCs_Cluster2_Nucleotide-binding	FBgn0035407	CG14962_SANGER_5	15016	8606	95	0	0.573122	NO_TEST	NO_TEST	NO_TEST	13.3727	2.70582	13.3727	14.5415
LLCs_Cluster2_Nucleotide-binding	FBgn0035405	pfk_SANGER_5	15016	9018	95	0	0.600559	NO_TEST	NO_TEST	NO_TEST	4.05678	2.70582	4.05678	5.70541
LLCs_Cluster2_Nucleotide-binding	FBgn0004893	bowl_SANGER_5	15016	6958	95	50	0.463372	0.0907154	58	0.235214	6.16573	2.70582	6.16573	7.82974
LLCs_Cluster2_Nucleotide-binding	FBgn0040765_2	luna_SOLEXA_5	15016	10858	95	0	0.723095	NO_TEST	NO_TEST	NO_TEST	6.232	2.70582	6.232	8.7302
LLCs_Cluster2_Nucleotide-binding	FBgn0000459	disco_SANGER_5	15016	6696	95	49	0.445924	0.0701027	45	0.235214	9.9732	2.70582	9.9732	9.89573
LLCs_Cluster2_Nucleotide-binding	MA0532.1	Stat92E	15016	8573	95	0	0.570924	NO_TEST	NO_TEST	NO_TEST	105.625	2.70582	105.625	137.584
LLCs_Cluster2_Nucleotide-binding	MA0529.2	BEAF-32	15016	7321	95	51	0.487547	0.142928	81	0.271748	15.27	2.70582	15.27	20.0368
LLCs_Cluster2_Nucleotide-binding	FBgn0036900	CG8765_SANGER_5	15016	7757	95	0	0.516582	NO_TEST	NO_TEST	NO_TEST	6.65179	2.70582	6.65179	7.14278
LLCs_Cluster2_Nucleotide-binding	FBgn0000210_8	br-PL_SANGER_5	15016	5635	95	34	0.375266	0.593303	NO_TEST	NO_TEST	14.4025	2.70582	14.4025	10.5495
LLCs_Cluster2_Nucleotide-binding	FBgn0001078	ftz-f1_FlyReg	15016	9913	95	0	0.660162	NO_TEST	NO_TEST	NO_TEST	20.6626	2.70582	20.6626	17.9413
LLCs_Cluster2_Nucleotide-binding	MA0530.1	cnc::maf-S	15016	8426	95	0	0.561135	NO_TEST	NO_TEST	NO_TEST	86.0957	2.70582	86.0957	132.16
LLCs_Cluster2_Nucleotide-binding	FBgn0013948	Eip93F_SANGER_10	15016	10363	95	0	0.690131	NO_TEST	NO_TEST	NO_TEST	77.0994	2.70582	77.0994	87.4338
LLCs_Cluster2_Nucleotide-binding	FBgn0000210_2	br-Z2_FlyReg	15016	4492	95	25	0.299148	0.741268	NO_TEST	NO_TEST	14.4025	2.70582	14.4025	10.5495
LLCs_Cluster2_Nucleotide-binding	FBgn0000210_6	br_SOLEXA_10	15016	5283	95	34	0.351825	0.404454	147	0.424764	14.4025	2.70582	14.4025	10.5495
LLCs_Cluster2_Nucleotide-binding	FBgn0000210_7	br-PE_SANGER_5	15016	4542	95	30	0.302477	0.341843	135	0.39184	14.4025	2.70582	14.4025	10.5495
LLCs_Cluster2_Nucleotide-binding	FBgn0002521	pho_FlyReg	15016	9378	95	0	0.624534	NO_TEST	NO_TEST	NO_TEST	38.2454	2.70582	38.2454	36.1964
LLCs_Cluster2_Nucleotide-binding	FBgn0005612	Sox14_SANGER_10	15016	9008	95	0	0.599893	NO_TEST	NO_TEST	NO_TEST	5.17994	2.70582	5.17994	7.53377
LLCs_Cluster2_Nucleotide-binding	FBgn0001185_2	her_SOLEXA_10	15016	7688	95	0	0.511987	NO_TEST	NO_TEST	NO_TEST	19.2711	2.70582	19.2711	19.9288
LLCs_Cluster2_Nucleotide-binding	FBgn0032587	CG5953_SANGER_5	15016	9671	95	0	0.644046	NO_TEST	NO_TEST	NO_TEST	4.9489	2.70582	4.9489	11.2564
LLCs_Cluster2_Nucleotide-binding	FBgn0032741	Side_SANGER_5	15016	9959	95	0	0.663226	NO_TEST	NO_TEST	NO_TEST	4.49707	2.70582	4.49707	6.09094
LLCs_Cluster2_Nucleotide-binding	FBgn0261283_4	HLH106_SANGER_5_3	15016	6669	95	49	0.444126	0.0654415	42	0.234361	52.8721	2.70582	52.8721	80.018
LLCs_Cluster2_Nucleotide-binding	FBgn0261283_3	HLH106_SANGER_5_2	15016	4655	95	24	0.310003	0.865471	NO_TEST	NO_TEST	52.8721	2.70582	52.8721	80.018
LLCs_Cluster2_Nucleotide-binding	FBgn0261283_2	HLH106_SANGER_5_1	15016	5361	95	37	0.357019	0.219568	107	0.315263	52.8721	2.70582	52.8721	80.018
LLCs_Cluster2_Nucleotide-binding	FBgn0263108	BtbVII_SANGER_5	15016	7657	95	0	0.509923	NO_TEST	NO_TEST	NO_TEST	25.592	2.70582	25.592	27.7098
LLCs_Cluster2_Nucleotide-binding	FBgn0038787	CG4360_F1-3_SANGER_2.5	15016	10957	95	0	0.729688	NO_TEST	NO_TEST	NO_TEST	8.7873	2.70582	8.7873	10.7919
LLCs_Cluster2_Nucleotide-binding	FBgn0008649	dei_da_SANGER_5	15016	7555	95	0	0.50313	NO_TEST	NO_TEST	NO_TEST	4.54624	2.70582	4.54624	6.22755
LLCs_Cluster2_Nucleotide-binding	FBgn0024321	NK7.1_Cell	15016	7360	95	52	0.490144	0.110778	73	0.235214	19.7938	2.70582	19.7938	27.9616
LLCs_Cluster2_Nucleotide-binding	FBgn0002733	HLHmbeta_SANGER_10	15016	7670	95	0	0.510788	NO_TEST	NO_TEST	NO_TEST	5.0179	2.70582	5.0179	7.20712
LLCs_Cluster2_Nucleotide-binding	FBgn0039350	jigr1_SANGER_5	15016	12537	95	0	0.834909	NO_TEST	NO_TEST	NO_TEST	12.3215	2.70582	12.3215	14.9557
LLCs_Cluster2_Nucleotide-binding	FBgn0005630_28	lola-PU_SOLEXA	15016	8278	95	0	0.551279	NO_TEST	NO_TEST	NO_TEST	214.286	2.70582	214.286	240.502
LLCs_Cluster2_Nucleotide-binding	FBgn0005630_29	lola-PW_SOLEXA	15016	10397	95	0	0.692395	NO_TEST	NO_TEST	NO_TEST	214.286	2.70582	214.286	240.502
LLCs_Cluster2_Nucleotide-binding	MA0085.1	Su(H)	15016	7990	95	0	0.532099	NO_TEST	NO_TEST	NO_TEST	8.39558	2.70582	8.39558	9.61537
LLCs_Cluster2_Nucleotide-binding	FBgn0000459_2	disco_SOLEXA_5	15016	6709	95	48	0.44679	0.105269	65	0.235214	9.9732	2.70582	9.9732	9.89573
LLCs_Cluster2_Nucleotide-binding	FBgn0261283	HLH106_SANGER_10	15016	5361	95	37	0.357019	0.219568	106	0.315263	52.8721	2.70582	52.8721	80.018
LLCs_Cluster2_Nucleotide-binding	FBgn0005630_21	lola-PG_SOLEXA	15016	7952	95	0	0.529568	NO_TEST	NO_TEST	NO_TEST	214.286	2.70582	214.286	240.502
LLCs_Cluster2_Nucleotide-binding	FBgn0005630_22	lola-PJ_SOLEXA	15016	8464	95	0	0.563665	NO_TEST	NO_TEST	NO_TEST	214.286	2.70582	214.286	240.502
LLCs_Cluster2_Nucleotide-binding	FBgn0005630_23	lola-PK_SOLEXA	15016	4163	95	20	0.277238	0.912805	NO_TEST	NO_TEST	214.286	2.70582	214.286	240.502
LLCs_Cluster2_Nucleotide-binding	FBgn0005630_24	lola-PL_SOLEXA	15016	10711	95	0	0.713306	NO_TEST	NO_TEST	NO_TEST	214.286	2.70582	214.286	240.502
LLCs_Cluster2_Nucleotide-binding	FBgn0005630_25	lola-PO_SOLEXA	15016	11165	95	0	0.74354	NO_TEST	NO_TEST	NO_TEST	214.286	2.70582	214.286	240.502
LLCs_Cluster2_Nucleotide-binding	FBgn0005630_26	lola-PQ_SOLEXA	15016	10514	95	0	0.700186	NO_TEST	NO_TEST	NO_TEST	214.286	2.70582	214.286	240.502
LLCs_Cluster2_Nucleotide-binding	FBgn0005630_27	lola-PT_SOLEXA	15016	8560	95	0	0.570059	NO_TEST	NO_TEST	NO_TEST	214.286	2.70582	214.286	240.502
LLCs_Cluster2_Nucleotide-binding	MA0255.1	z	15016	7637	95	0	0.508591	NO_TEST	NO_TEST	NO_TEST	4.77719	2.70582	4.77719	6.0301
LLCs_Cluster2_Nucleotide-binding	FBgn0002931	net_da_SANGER_10	15016	9375	95	0	0.624334	NO_TEST	NO_TEST	NO_TEST	6.09105	2.70582	6.09105	9.23929
LLCs_Cluster2_Nucleotide-binding	FBgn0004198_2	Ct_SOLEXA	15016	7172	95	40	0.477624	0.8424	NO_TEST	NO_TEST	30.9745	2.70582	30.9745	25.884
LLCs_Cluster2_Nucleotide-binding	MA0243.1	sd	15016	6584	95	48	0.438466	0.0782403	49	0.235214	25.2773	2.70582	25.2773	30.8236
LLCs_Cluster2_Nucleotide-binding	MA0126.1	ovo	15016	4446	95	31	0.296084	0.221701	108	0.315263	6.35485	2.70582	6.35485	7.14082
LLCs_Cluster2_Nucleotide-binding	FBgn0001168_2	h_SANGER_5	15016	9601	95	0	0.639385	NO_TEST	NO_TEST	NO_TEST	27.3675	2.70582	27.3675	54.3051
LLCs_Cluster2_Nucleotide-binding	FBgn0013263	Trl_FlyReg	15016	9030	95	0	0.601359	NO_TEST	NO_TEST	NO_TEST	28.1312	2.70582	28.1312	33.2023
LLCs_Cluster2_Nucleotide-binding	FBgn0004914	Hnf4_SANGER_10	15016	6967	95	53	0.463972	0.0260342	21	0.192157	18.9037	2.70582	18.9037	23.1963
LLCs_Cluster2_Nucleotide-binding	FBgn0259750	ab_SANGER_10	15016	8839	95	0	0.588639	NO_TEST	NO_TEST	NO_TEST	13.3105	2.70582	13.3105	14.6344
LLCs_Cluster2_Nucleotide-binding	FBgn0029711	Usf_SANGER_5	15016	5734	95	34	0.381859	0.64392	NO_TEST	NO_TEST	12.1234	2.70582	12.1234	12.0563
LLCs_Cluster2_Nucleotide-binding	FBgn0033010	Atf6_SANGER_5	15016	8351	95	0	0.55614	NO_TEST	NO_TEST	NO_TEST	92.0774	2.70582	92.0774	94.8922
LLCs_Cluster2_Nucleotide-binding	FBgn0004859	Ci_SANGER_5	15016	10073	95	0	0.670818	NO_TEST	NO_TEST	NO_TEST	14.2173	2.70582	14.2173	16.2982
LLCs_Cluster2_Nucleotide-binding	FBgn0034946_3	CG3065_F1-5_SOLEXA_2.5	15016	11350	95	0	0.75586	NO_TEST	NO_TEST	NO_TEST	6.20443	2.70582	6.20443	8.6889
LLCs_Cluster2_Nucleotide-binding	MA0460.1	ttk	15016	6828	95	43	0.454715	0.473901	NO_TEST	NO_TEST	36.0438	2.70582	36.0438	48.8902
LLCs_Cluster2_Nucleotide-binding	FBgn0039905_2	CG2052_SOLEXA_2.5	15016	11278	95	0	0.751066	NO_TEST	NO_TEST	NO_TEST	18.788	2.70582	18.788	17.2718
LLCs_Cluster2_Nucleotide-binding	FBgn0003896_3	tup_SOLEXA_10	15016	6897	95	40	0.45931	0.74067	NO_TEST	NO_TEST	7.91036	2.70582	7.91036	6.57883
LLCs_Cluster2_Nucleotide-binding	FBgn0034946_2	CG3065_F1-3_SOLEXA_2.5	15016	11414	95	0	0.760123	NO_TEST	NO_TEST	NO_TEST	6.20443	2.70582	6.20443	8.6889
LLCs_Cluster2_Nucleotide-binding	FBgn0026411_3	lim_SOLEXA_2	15016	7485	95	51	0.498468	0.196784	100	0.305015	17.2072	2.70582	17.2072	16.0699
LLCs_Cluster2_Nucleotide-binding	FBgn0000567	Eip74EF_FlyReg	15016	8406	95	0	0.559803	NO_TEST	NO_TEST	NO_TEST	9.36243	2.70582	9.36243	8.72715
LLCs_Cluster2_Nucleotide-binding	FBgn0023076_2	gce_Clk_SANGER_5	15016	5994	95	32	0.399174	0.873255	NO_TEST	NO_TEST	34.9492	2.70582	34.9492	29.3057
LLCs_Cluster2_Nucleotide-binding	FBgn0023489	Pph13_Cell	15016	5323	95	41	0.354489	0.0476713	31	0.218846	6.9119	2.70582	6.9119	11.6922
LLCs_Cluster2_Nucleotide-binding	FBgn0000568	Eip75B_SANGER_5	15016	7566	95	0	0.503863	NO_TEST	NO_TEST	NO_TEST	31.1354	2.70582	31.1354	37.8657
LLCs_Cluster2_Nucleotide-binding	FBgn0000546	EcR_SANGER_5	15016	5728	95	35	0.38146	0.558934	NO_TEST	NO_TEST	20.7788	2.70582	20.7788	19.3608
LLCs_Cluster2_Nucleotide-binding	FBgn0019650	toy_FlyReg	15016	8579	95	0	0.571324	NO_TEST	NO_TEST	NO_TEST	68.4858	2.70582	68.4858	53.1309
LLCs_Cluster2_Nucleotide-binding	FBgn0004618_3	gl_SOLEXA_5	15016	8917	95	0	0.593833	NO_TEST	NO_TEST	NO_TEST	13.2917	2.70582	13.2917	15.8408
LLCs_Cluster2_Nucleotide-binding	FBgn0040765	luna_SANGER_5	15016	10631	95	0	0.707978	NO_TEST	NO_TEST	NO_TEST	6.232	2.70582	6.232	8.7302
LLCs_Cluster2_Nucleotide-binding	FBgn0011648	Mad_FlyReg	15016	11215	95	0	0.74687	NO_TEST	NO_TEST	NO_TEST	11.6205	2.70582	11.6205	13.7927
LLCs_Cluster2_Nucleotide-binding	MA0446.1	fkh	15016	10804	95	0	0.719499	NO_TEST	NO_TEST	NO_TEST	5.90684	2.70582	5.90684	5.38495
LLCs_Cluster2_Nucleotide-binding	FBgn0086758	chinmo_SOLEXA	15016	9397	95	0	0.625799	NO_TEST	NO_TEST	NO_TEST	32.7212	2.70582	32.7212	27.1536
LLCs_Cluster2_Nucleotide-binding	MA1460.1	pho	15016	10824	95	0	0.720831	NO_TEST	NO_TEST	NO_TEST	38.2454	2.70582	38.2454	36.1964
LLCs_Cluster2_Nucleotide-binding	MA0222.1	exd	15016	5686	95	38	0.378663	0.293928	119	0.379657	81.5998	2.70582	81.5998	80.8191
LLCs_Cluster2_Nucleotide-binding	FBgn0004893_2	bowl_SOLEXA	15016	7992	95	0	0.532232	NO_TEST	NO_TEST	NO_TEST	6.16573	2.70582	6.16573	7.82974
LLCs_Cluster2_Nucleotide-binding	FBgn0001222	Hsf_FlyReg	15016	6312	95	47	0.420352	0.0580057	38	0.228355	28.8194	2.70582	28.8194	33.4816
LLCs_Cluster2_Nucleotide-binding	FBgn0003028_2	ovo_SANGER_5	15016	4399	95	32	0.292954	0.145773	83	0.271748	6.35485	2.70582	6.35485	7.14082
LLCs_Cluster2_Nucleotide-binding	FBgn0003028_3	ovo_SOLEXA_5	15016	4246	95	25	0.282765	0.616485	NO_TEST	NO_TEST	6.35485	2.70582	6.35485	7.14082
LLCs_Cluster2_Nucleotide-binding	FBgn0086910_2	l(3)neo38_SOLEXA_2.5	15016	5005	95	36	0.333311	0.145768	82	0.271748	32.8603	2.70582	32.8603	31.6962
LLCs_Cluster2_Nucleotide-binding	cnc13_1	cnc13_1	15016	6555	95	43	0.436534	0.335638	131	0.39184	86.0957	2.70582	86.0957	132.16
LLCs_Cluster2_Nucleotide-binding	cnc13_2	cnc13_2	15016	6734	95	44	0.448455	0.346336	137	0.39184	86.0957	2.70582	86.0957	132.16
LLCs_Cluster2_Nucleotide-binding	cnc13_3	cnc13_3	15016	7519	95	0	0.500733	NO_TEST	NO_TEST	NO_TEST	86.0957	2.70582	86.0957	132.16
LLCs_Cluster2_Nucleotide-binding	FBgn0017578_2	Max_Mnt_SANGER_5	15016	4691	95	27	0.3124	0.681792	NO_TEST	NO_TEST	15.4343	2.70582	15.4343	15.0558
LLCs_Cluster2_Nucleotide-binding	MA1702.1	Pdp1	15016	8754	95	0	0.582978	NO_TEST	NO_TEST	NO_TEST	306.832	2.70582	306.832	304.267
LLCs_Cluster2_Nucleotide-binding	FBgn0259750_2	ab_SOLEXA_5	15016	9394	95	0	0.625599	NO_TEST	NO_TEST	NO_TEST	13.3105	2.70582	13.3105	14.6344
LLCs_Cluster2_Nucleotide-binding	FBgn0261239	Hr39_SANGER_5	15016	8110	95	0	0.540091	NO_TEST	NO_TEST	NO_TEST	15.8296	2.70582	15.8296	15.1654
LLCs_Cluster2_Nucleotide-binding	MA1700.1	Clamp	15016	5908	95	42	0.393447	0.140451	79	0.271748	14.1237	2.70582	14.1237	15.4375
LLCs_Cluster2_Nucleotide-binding	FBgn0000439_3	Dfd_SOLEXA	15016	5363	95	29	0.357152	0.82907	NO_TEST	NO_TEST	9.77969	2.70582	9.77969	13.8827
LLCs_Cluster2_Nucleotide-binding	FBgn0003499	sr_SANGER_5	15016	11858	95	0	0.789691	NO_TEST	NO_TEST	NO_TEST	5.8236	2.70582	5.8236	7.6551
LLCs_Cluster2_Nucleotide-binding	FBgn0038316	CG6276_SANGER_5	15016	8652	95	0	0.576185	NO_TEST	NO_TEST	NO_TEST	23.4522	2.70582	23.4522	23.317
LLCs_Cluster2_Nucleotide-binding	FBgn0033782	sug_SANGER_5	15016	7162	95	51	0.476958	0.101145	63	0.235214	13.7478	2.70582	13.7478	18.8023
LLCs_Cluster2_Nucleotide-binding	FBgn0000448	Hr46_FlyReg	15016	8209	95	0	0.546684	NO_TEST	NO_TEST	NO_TEST	91.3392	2.70582	91.3392	55.012
LLCs_Cluster2_Nucleotide-binding	FBgn0000964	tj_SANGER_5	15016	9936	95	0	0.661694	NO_TEST	NO_TEST	NO_TEST	6.11264	2.70582	6.11264	4.77823
LLCs_Cluster2_Nucleotide-binding	MA0023.1	dl(var.2)	15016	9333	95	0	0.621537	NO_TEST	NO_TEST	NO_TEST	11.8663	2.70582	11.8663	19.1547
LLCs_Cluster2_Nucleotide-binding	FBgn0035625_3	Blimp-1_SOLEXA	15016	11145	95	0	0.742208	NO_TEST	NO_TEST	NO_TEST	34.797	2.70582	34.797	34.4608
LLCs_Cluster2_Nucleotide-binding	FBgn0003339	Scr_Cell	15016	4434	95	28	0.295285	0.453793	NO_TEST	NO_TEST	5.62915	2.70582	5.62915	6.44065
LLCs_Cluster2_Nucleotide-binding	FBgn0005694_3	Aef1_SOLEXA	15016	8144	95	0	0.542355	NO_TEST	NO_TEST	NO_TEST	22.7954	2.70582	22.7954	25.6318
LLCs_Cluster2_Nucleotide-binding	FBgn0005694_2	Aef1_SANGER_5	15016	7290	95	50	0.485482	0.183566	98	0.290334	22.7954	2.70582	22.7954	25.6318
LLCs_Cluster2_Nucleotide-binding	FBgn0004880	scrt_SANGER_2.5	15016	9983	95	0	0.664824	NO_TEST	NO_TEST	NO_TEST	67.9172	2.70582	67.9172	57.5701
LLCs_Cluster2_Nucleotide-binding	MA0015.1	Cf2	15016	10588	95	0	0.705115	NO_TEST	NO_TEST	NO_TEST	39.8729	2.70582	39.8729	46.8956
LLCs_Cluster2_Nucleotide-binding	FBgn0005561	sv_SOLEXA_5	15016	6415	95	46	0.427211	0.109586	71	0.235214	15.8496	2.70582	15.8496	12.6282
LLCs_Cluster2_Nucleotide-binding	MA0458.1	slp1	15016	10789	95	0	0.7185	NO_TEST	NO_TEST	NO_TEST	5.89623	2.70582	5.89623	7.41955
LLCs_Cluster2_Nucleotide-binding	FBgn0005694	Aef1_FlyReg	15016	9273	95	0	0.617541	NO_TEST	NO_TEST	NO_TEST	22.7954	2.70582	22.7954	25.6318
LLCs_Cluster2_Nucleotide-binding	FBgn0001168	h_NAR	15016	8470	95	0	0.564065	NO_TEST	NO_TEST	NO_TEST	27.3675	2.70582	27.3675	54.3051
LLCs_Cluster2_Nucleotide-binding	FBgn0004567	slp2_SANGER_5	15016	7947	95	0	0.529235	NO_TEST	NO_TEST	NO_TEST	8.53501	2.70582	8.53501	10.3807
LLCs_Cluster2_Nucleotide-binding	FBgn0004914_2	Hnf4_SANGER_5	15016	5938	95	45	0.395445	0.0484773	33	0.218846	18.9037	2.70582	18.9037	23.1963
LLCs_Cluster2_Nucleotide-binding	FBgn0004618	gl_FlyReg	15016	8232	95	0	0.548215	NO_TEST	NO_TEST	NO_TEST	13.2917	2.70582	13.2917	15.8408
LLCs_Cluster2_Nucleotide-binding	FBgn0001994	crp_SANGER_10	15016	10032	95	0	0.668087	NO_TEST	NO_TEST	NO_TEST	34.0297	2.70582	34.0297	37.4117
LLCs_Cluster2_Nucleotide-binding	FBgn0003499_2	sr_SOLEXA_5	15016	12122	95	0	0.807272	NO_TEST	NO_TEST	NO_TEST	5.8236	2.70582	5.8236	7.6551
LLCs_Cluster2_Nucleotide-binding	FBgn0029957	CG12155_SANGER_5	15016	7223	95	51	0.48102	0.115986	75	0.239704	4.04113	2.70582	4.04113	5.31664
LLCs_Cluster2_Nucleotide-binding	FBgn0004652_2	fru_SOLEXA_5	15016	6392	95	30	0.425679	0.981811	NO_TEST	NO_TEST	34.1112	2.70582	34.1112	21.6593
LLCs_Cluster2_Nucleotide-binding	FBgn0035625_2	Blimp-1_SANGER_5	15016	10870	95	0	0.723895	NO_TEST	NO_TEST	NO_TEST	34.797	2.70582	34.797	34.4608
LLCs_Cluster2_Nucleotide-binding	FBgn0000286_5	Cf2-PB_SOLEXA	15016	9522	95	0	0.634124	NO_TEST	NO_TEST	NO_TEST	39.8729	2.70582	39.8729	46.8956
LLCs_Cluster2_Nucleotide-binding	FBgn0000286_4	Cf2-PA_SOLEXA	15016	7217	95	50	0.480621	0.159319	86	0.278294	39.8729	2.70582	39.8729	46.8956
LLCs_Cluster2_Nucleotide-binding	FBgn0000286_3	Cf2-PA_SANGER_2.5	15016	7739	95	0	0.515384	NO_TEST	NO_TEST	NO_TEST	39.8729	2.70582	39.8729	46.8956
LLCs_Cluster2_Nucleotide-binding	FBgn0000286_2	Cf2-PB_SANGER_5	15016	8093	95	0	0.538958	NO_TEST	NO_TEST	NO_TEST	39.8729	2.70582	39.8729	46.8956
LLCs_Cluster2_Nucleotide-binding	FBgn0035407_2	CG14962_SOLEXA_5	15016	8563	95	0	0.570258	NO_TEST	NO_TEST	NO_TEST	13.3727	2.70582	13.3727	14.5415
LLCs_Cluster2_Nucleotide-binding	FBgn0001291	kay_Jra_SANGER_5	15016	5789	95	42	0.385522	0.107696	67	0.235214	23.1517	2.70582	23.1517	33.7933
LLCs_Cluster2_Nucleotide-binding	FBgn0028996_2	onecut_SOLEXA	15016	3741	95	24	0.249134	0.414178	150	0.424764	87.2381	2.70582	87.2381	70.0456
LLCs_Cluster2_Nucleotide-binding	FBgn0023094	Clk_cyc_SANGER_5	15016	4284	95	29	0.285296	0.288645	116	0.379657	7.74283	2.70582	7.74283	9.49798
LLCs_Cluster2_Nucleotide-binding	FBgn0000659	fkh_NAR	15016	10804	95	0	0.719499	NO_TEST	NO_TEST	NO_TEST	5.90684	2.70582	5.90684	5.38495
LLCs_Cluster2_Nucleotide-binding	MA1457.1	grh	15016	8393	95	0	0.558937	NO_TEST	NO_TEST	NO_TEST	24.6288	2.70582	24.6288	30.0962
LLCs_Cluster2_Nucleotide-binding	MA0011.1	br(var.2)	15016	5624	95	37	0.374534	0.339003	134	0.39184	14.4025	2.70582	14.4025	10.5495
LLCs_Cluster2_Nucleotide-binding	FBgn0005630_30	lola-PY_SOLEXA	15016	7353	95	60	0.489678	0.0019145	2	0.0986645	214.286	2.70582	214.286	240.502
LLCs_Cluster2_Nucleotide-binding	MA0013.1	br(var.4)	15016	9716	95	0	0.647043	NO_TEST	NO_TEST	NO_TEST	14.4025	2.70582	14.4025	10.5495
LLCs_Cluster2_Nucleotide-binding	FBgn0029822	CG12236_SANGER_10	15016	6554	95	46	0.436468	0.148071	84	0.271748	8.97203	2.70582	8.97203	8.2994
LLCs_Cluster2_Nucleotide-binding	FBgn0000413_20	da_SANGER_10	15016	10400	95	0	0.692595	NO_TEST	NO_TEST	NO_TEST	13.0077	2.70582	13.0077	15.4935
LLCs_Cluster2_Nucleotide-binding	MA1458.1	Hsf	15016	6855	95	52	0.456513	0.0298215	22	0.204444	28.8194	2.70582	28.8194	33.4816
LLCs_Cluster2_Nucleotide-binding	FBgn0003507	srp_FlyReg	15016	6202	95	49	0.413026	0.0165575	14	0.152466	7.47471	2.70582	7.47471	10.5374
LLCs_Cluster2_Nucleotide-binding	FBgn0003053	peb-F1-3_SANGER_2.5	15016	7587	95	0	0.505261	NO_TEST	NO_TEST	NO_TEST	5.84368	2.70582	5.84368	5.76079
LLCs_Cluster2_Nucleotide-binding	FBgn0003118	pnt_SANGER_5	15016	7811	95	0	0.520178	NO_TEST	NO_TEST	NO_TEST	12.2332	2.70582	12.2332	16.8149
LLCs_Cluster2_Nucleotide-binding	FBgn0020309_2	crol-F7-16_SOLEXA	15016	6362	95	43	0.423681	0.248402	110	0.35002	43.8253	2.70582	43.8253	57.4624
LLCs_Cluster2_Nucleotide-binding	FBgn0003460_2	So_SOLEXA	15016	3389	95	15	0.225693	0.932321	NO_TEST	NO_TEST	4.29682	2.70582	4.29682	5.71567
LLCs_Cluster2_Nucleotide-binding	FBgn0002723_2	Met_SANGER_5	15016	4691	95	27	0.3124	0.681792	NO_TEST	NO_TEST	10.4273	2.70582	10.4273	10.5019
LLCs_Cluster2_Nucleotide-binding	FBgn0039509	Mio_bigmax_SANGER_5	15016	3589	95	21	0.239012	0.607042	NO_TEST	NO_TEST	12.1164	2.70582	12.1164	14.6733
LLCs_Cluster2_Nucleotide-binding	FBgn0038197	foxo_SANGER_10	15016	8966	95	0	0.597096	NO_TEST	NO_TEST	NO_TEST	21.2823	2.70582	21.2823	27.894
LLCs_Cluster2_Nucleotide-binding	FBgn0016076	vri_SANGER_5	15016	5454	95	40	0.363213	0.100667	62	0.235214	63.0089	2.70582	63.0089	98.5315
LLCs_Cluster2_Nucleotide-binding	FBgn0003870	ttk_NAR	15016	6828	95	43	0.454715	0.473901	NO_TEST	NO_TEST	36.0438	2.70582	36.0438	48.8902
LLCs_Cluster2_Nucleotide-binding	MA1456.1	Dref	15016	8540	95	0	0.568727	NO_TEST	NO_TEST	NO_TEST	7.00777	2.70582	7.00777	8.61741
LLCs_Cluster2_Nucleotide-binding	FBgn0004652	fru_SANGER_10	15016	5862	95	36	0.390384	0.546205	NO_TEST	NO_TEST	34.1112	2.70582	34.1112	21.6593
LLCs_Cluster2_Nucleotide-binding	FBgn0035144_2	CG17181_SOLEXA_5	15016	10146	95	0	0.675679	NO_TEST	NO_TEST	NO_TEST	4.24895	2.70582	4.24895	7.72111
LLCs_Cluster2_Nucleotide-binding	FBgn0005558_2	ey_SOLEXA_5	15016	10787	95	0	0.718367	NO_TEST	NO_TEST	NO_TEST	9.44027	2.70582	9.44027	8.86371
LLCs_Cluster2_Nucleotide-binding	FBgn0000611_4	exd_SOLEXA_2	15016	4790	95	25	0.318993	0.856109	NO_TEST	NO_TEST	81.5998	2.70582	81.5998	80.8191
LLCs_Cluster2_Nucleotide-binding	FBgn0003053_2	peb-F1-3_SOLEXA	15016	7802	95	0	0.519579	NO_TEST	NO_TEST	NO_TEST	5.84368	2.70582	5.84368	5.76079
LLCs_Cluster2_Nucleotide-binding	FBgn0000611_3	Exd_SOLEXA	15016	7023	95	41	0.467701	0.726741	NO_TEST	NO_TEST	81.5998	2.70582	81.5998	80.8191
LLCs_Cluster2_Nucleotide-binding	FBgn0000611_2	exd_FlyReg	15016	10654	95	0	0.70951	NO_TEST	NO_TEST	NO_TEST	81.5998	2.70582	81.5998	80.8191
LLCs_Cluster2_Nucleotide-binding	FBgn0030505	NFAT_SANGER_5	15016	9095	95	0	0.605687	NO_TEST	NO_TEST	NO_TEST	65.7803	2.70582	65.7803	67.6929
LLCs_Cluster2_Nucleotide-binding	FBgn0020309	crol_F7-16_SANGER_5	15016	5643	95	35	0.375799	0.513538	NO_TEST	NO_TEST	43.8253	2.70582	43.8253	57.4624
LLCs_Cluster2_Nucleotide-binding	FBgn0005558	ey_FlyReg	15016	8495	95	0	0.56573	NO_TEST	NO_TEST	NO_TEST	9.44027	2.70582	9.44027	8.86371
LLCs_Cluster2_Nucleotide-binding	FBgn0000611	Exd_Cell	15016	5686	95	38	0.378663	0.293928	120	0.379657	81.5998	2.70582	81.5998	80.8191
LLCs_Cluster2_Nucleotide-binding	FBgn0032130	CG3838_SANGER_5	15016	8441	95	0	0.562134	NO_TEST	NO_TEST	NO_TEST	13.064	2.70582	13.064	13.5257
LLCs_Cluster2_Nucleotide-binding	cnc14_3	cnc14_3	15016	4820	95	29	0.320991	0.581805	NO_TEST	NO_TEST	86.0957	2.70582	86.0957	132.16
LLCs_Cluster2_Nucleotide-binding	cnc14_2	cnc14_2	15016	7046	95	39	0.469233	0.852538	NO_TEST	NO_TEST	86.0957	2.70582	86.0957	132.16
LLCs_Cluster2_Nucleotide-binding	cnc14_1	cnc14_1	15016	6718	95	48	0.447389	0.107445	66	0.235214	86.0957	2.70582	86.0957	132.16
LLCs_Cluster2_Nucleotide-binding	FBgn0040918_2	Lag1_SOLEXA	15016	7433	95	53	0.495005	0.0911921	59	0.235214	13.4402	2.70582	13.4402	16.9458
LLCs_Cluster2_Nucleotide-binding	FBgn0000210_3	br-Z3_FlyReg	15016	3503	95	24	0.233284	0.27989	114	0.379657	14.4025	2.70582	14.4025	10.5495
LLCs_Cluster2_Nucleotide-binding	FBgn0030432	CG4404_SANGER_5	15016	9117	95	0	0.607152	NO_TEST	NO_TEST	NO_TEST	21.8075	2.70582	21.8075	26.3047
LLCs_Cluster2_Nucleotide-binding	FBgn0039733	CG11504_SANGER_5	15016	10168	95	0	0.677144	NO_TEST	NO_TEST	NO_TEST	3.95527	2.70582	3.95527	5.05699
LLCs_Cluster2_Nucleotide-binding	FBgn0042650	disco-r-Cl1_SANGER_5	15016	6434	95	48	0.428476	0.0530884	37	0.222397	7.56881	2.70582	7.56881	10.3126
LLCs_Cluster2_Nucleotide-binding	FBgn0027339_2	jim_F1-9_SOLEXA_2.5	15016	6784	95	44	0.451785	0.370873	143	0.401995	57.1529	2.70582	57.1529	48.8355
LLCs_Cluster2_Nucleotide-binding	FBgn0000054	Adf1_FlyReg	15016	9998	95	0	0.665823	NO_TEST	NO_TEST	NO_TEST	32.4596	2.70582	32.4596	33.2531
LLCs_Cluster2_Nucleotide-binding	FBgn0000286	Cf2-II_FlyReg	15016	2085	95	14	0.138852	0.337468	132	0.39184	39.8729	2.70582	39.8729	46.8956
LLCs_Cluster2_Nucleotide-binding	FBgn0001235_3	hth_SOLEXA_2	15016	6268	95	51	0.417421	0.00705383	6	0.146104	92.4706	2.70582	92.4706	93.3357
LLCs_Cluster2_Nucleotide-binding	FBgn0015239	Hr78_SANGER_5	15016	5969	95	34	0.397509	0.752452	NO_TEST	NO_TEST	19.0401	2.70582	19.0401	20.8519
LLCs_Cluster2_Nucleotide-binding	FBgn0041092_3	tai_SANGER_5	15016	5610	95	38	0.373601	0.259502	111	0.359903	14.1785	2.70582	14.1785	14.8585
LLCs_Cluster2_Nucleotide-binding	FBgn0000448_2	Hr46_SANGER_5	15016	5937	95	44	0.395378	0.0729499	47	0.235214	91.3392	2.70582	91.3392	55.012
LLCs_Cluster2_Nucleotide-binding	FBgn0025360	Optix_Cell	15016	3794	95	33	0.252664	0.0144126	13	0.152466	10.9861	2.70582	10.9861	14.1511
LLCs_Cluster2_Nucleotide-binding	FBgn0003430	slp1_NAR	15016	10789	95	0	0.7185	NO_TEST	NO_TEST	NO_TEST	5.89623	2.70582	5.89623	7.41955
LLCs_Cluster2_Nucleotide-binding	FBgn0028386	cic_SANGER_5	15016	7774	95	0	0.517714	NO_TEST	NO_TEST	NO_TEST	27.0172	2.70582	27.0172	27.6871
LLCs_Cluster2_Nucleotide-binding	FBgn0085432	pan_FlyReg	15016	6978	95	44	0.464704	0.470029	NO_TEST	NO_TEST	194.941	2.70582	194.941	142.584
LLCs_Cluster2_Nucleotide-binding	FBgn0000439	Dfd_Cell	15016	3724	95	17	0.248002	0.929228	NO_TEST	NO_TEST	9.77969	2.70582	9.77969	13.8827
LLCs_Cluster2_Nucleotide-binding	FBgn0004050	z_FlyReg	15016	7637	95	0	0.508591	NO_TEST	NO_TEST	NO_TEST	4.77719	2.70582	4.77719	6.0301
LLCs_Cluster2_Nucleotide-binding	FBgn0001185	her_SANGER_10	15016	7434	95	45	0.495072	0.623538	NO_TEST	NO_TEST	19.2711	2.70582	19.2711	19.9288
LLCs_Cluster2_Nucleotide-binding	MA0535.1	Mad	15016	11088	95	0	0.738412	NO_TEST	NO_TEST	NO_TEST	11.6205	2.70582	11.6205	13.7927
LLCs_Cluster2_Nucleotide-binding	FBgn0029822_4	CG12236-PB_SOLEXA	15016	9162	95	0	0.610149	NO_TEST	NO_TEST	NO_TEST	8.97203	2.70582	8.97203	8.2994
LLCs_Cluster2_Nucleotide-binding	FBgn0027339	jim_SANGER_2.5	15016	11998	95	0	0.799014	NO_TEST	NO_TEST	NO_TEST	57.1529	2.70582	57.1529	48.8355
LLCs_Cluster2_Nucleotide-binding	FBgn0029822_2	CG12236_SOLEXA_5	15016	7591	95	0	0.505527	NO_TEST	NO_TEST	NO_TEST	8.97203	2.70582	8.97203	8.2994
LLCs_Cluster2_Nucleotide-binding	FBgn0003028	ovo_FlyReg	15016	3745	95	24	0.249401	0.416543	152	0.424764	6.35485	2.70582	6.35485	7.14082
LLCs_Cluster2_Nucleotide-binding	FBgn0003964	usp_SANGER_5	15016	6708	95	39	0.446723	0.727659	NO_TEST	NO_TEST	6.19056	2.70582	6.19056	7.38365
LLCs_Cluster2_Nucleotide-binding	FBgn0004859_2	ci_SOLEXA	15016	10619	95	0	0.707179	NO_TEST	NO_TEST	NO_TEST	14.2173	2.70582	14.2173	16.2982
LLCs_Cluster2_Nucleotide-binding	FBgn0259172	rn_SANGER_10	15016	10202	95	0	0.679409	NO_TEST	NO_TEST	NO_TEST	7.80983	2.70582	7.80983	6.31129
LLCs_Cluster2_Nucleotide-binding	FBgn0036126_2	Xrp1_CG6272_SANGER_5	15016	7156	95	47	0.476558	0.322808	126	0.39184	35.9973	2.70582	35.9973	86.838
LLCs_Cluster2_Nucleotide-binding	MA0242.1	Bgb::run	15016	8467	95	0	0.563865	NO_TEST	NO_TEST	NO_TEST	16.0657	2.70582	16.0657	15.3463
LLCs_Cluster2_Nucleotide-binding	FBgn0259172_2	rn_SOLEXA_5	15016	10285	95	0	0.684936	NO_TEST	NO_TEST	NO_TEST	7.80983	2.70582	7.80983	6.31129
LLCs_Cluster2_Nucleotide-binding	FBgn0002521_3	pho_SOLEXA_5	15016	10720	95	0	0.713905	NO_TEST	NO_TEST	NO_TEST	38.2454	2.70582	38.2454	36.1964
LLCs_Cluster2_Nucleotide-binding	FBgn0002521_2	pho_SANGER_10	15016	10286	95	0	0.685003	NO_TEST	NO_TEST	NO_TEST	38.2454	2.70582	38.2454	36.1964
LLCs_Cluster2_Nucleotide-binding	FBgn0000567_2	Eip74EF_SANGER_5	15016	6438	95	41	0.428743	0.434607	154	0.43695	9.36243	2.70582	9.36243	8.72715
LLCs_Cluster2_Nucleotide-binding	FBgn0000097	aop_SANGER_10	15016	8604	95	0	0.572989	NO_TEST	NO_TEST	NO_TEST	32.6872	2.70582	32.6872	35.652
LLCs_Cluster2_Nucleotide-binding	FBgn0011701	Repo_Cell	15016	10709	95	0	0.713173	NO_TEST	NO_TEST	NO_TEST	21.0801	2.70582	21.0801	26.5121
LLCs_Cluster2_Nucleotide-binding	FBgn0032223	GATAd_SANGER_5	15016	5640	95	44	0.375599	0.0316558	24	0.204444	20.6953	2.70582	20.6953	25.3746
LLCs_Cluster2_Nucleotide-binding	FBgn0000099	Ap_Cell	15016	7033	95	48	0.468367	0.204244	103	0.305208	29.1953	2.70582	29.1953	28.8742
LLCs_Cluster2_Nucleotide-binding	FBgn0000504_2	dsx-M_FlyReg	15016	6986	95	42	0.465237	0.636051	NO_TEST	NO_TEST	18.1776	2.70582	18.1776	19.4896
LLCs_Cluster2_Nucleotide-binding	FBgn0032651	Oli_da_SANGER_5_1	15016	6575	95	47	0.437866	0.110665	72	0.235214	5.73552	2.70582	5.73552	4.93224
LLCs_Cluster2_Nucleotide-binding	MA0193.1	schlank	15016	10990	95	0	0.731886	NO_TEST	NO_TEST	NO_TEST	13.4402	2.70582	13.4402	16.9458
LLCs_Cluster2_Nucleotide-binding	FBgn0086910	l(3)neo38_SANGER_2.5	15016	5932	95	47	0.395045	0.0187086	18	0.161102	32.8603	2.70582	32.8603	31.6962
LLCs_Cluster2_Nucleotide-binding	FBgn0037735	CG16899_SANGER_5	15016	11158	95	0	0.743074	NO_TEST	NO_TEST	NO_TEST	56.92	2.70582	56.92	23.0196
LLCs_Cluster2_Nucleotide-binding	FBgn0000462_2	dl_FlyReg	15016	9983	95	0	0.664824	NO_TEST	NO_TEST	NO_TEST	11.8663	2.70582	11.8663	19.1547
LLCs_Cluster2_Nucleotide-binding	FBgn0004396	CrebA_SANGER_5	15016	6502	95	46	0.433005	0.132749	76	0.270738	11.0637	2.70582	11.0637	12.8259
LLCs_Cluster2_Nucleotide-binding	FBgn0003053_3	peb-F5-7_SOLEXA	15016	8512	95	0	0.566862	NO_TEST	NO_TEST	NO_TEST	5.84368	2.70582	5.84368	5.76079
LLCs_Cluster2_Nucleotide-binding	FBgn0004837	SuH_FlyReg	15016	8717	95	0	0.580514	NO_TEST	NO_TEST	NO_TEST	8.39558	2.70582	8.39558	9.61537
LLCs_Cluster2_Nucleotide-binding	FBgn0036126	Crc_CG6272_SANGER_5	15016	5402	95	36	0.35975	0.306605	122	0.389539	35.9973	2.70582	35.9973	86.838
LLCs_Cluster2_Nucleotide-binding	FBgn0003567	suHw_FlyReg	15016	10190	95	0	0.678609	NO_TEST	NO_TEST	NO_TEST	6.84527	2.70582	6.84527	8.22632
LLCs_Cluster2_Nucleotide-binding	FBgn0015664	Dref_FlyReg	15016	8640	95	0	0.575386	NO_TEST	NO_TEST	NO_TEST	7.00777	2.70582	7.00777	8.61741
LLCs_Cluster2_Nucleotide-binding	FBgn0035144	CG17181_SANGER_5	15016	8438	95	0	0.561934	NO_TEST	NO_TEST	NO_TEST	4.24895	2.70582	4.24895	7.72111
LLCs_Cluster2_Nucleotide-binding	FBgn0015014_4	tgo_cyc_SANGER_5	15016	5199	95	28	0.346231	0.828705	NO_TEST	NO_TEST	6.57554	2.70582	6.57554	6.66951
LLCs_Cluster2_Nucleotide-binding	FBgn0015014_6	tgo_sima_SANGER_5	15016	6083	95	40	0.405101	0.334457	130	0.39184	6.57554	2.70582	6.57554	6.66951
LLCs_Cluster2_Nucleotide-binding	FBgn0015014_7	tgo_tai_SANGER_5	15016	6724	95	48	0.447789	0.108913	70	0.235214	6.57554	2.70582	6.57554	6.66951
LLCs_Cluster2_Nucleotide-binding	MA0022.1	dl	15016	8906	95	0	0.593101	NO_TEST	NO_TEST	NO_TEST	11.8663	2.70582	11.8663	19.1547
LLCs_Cluster2_Nucleotide-binding	FBgn0000504	dsx-F_FlyReg	15016	6986	95	42	0.465237	0.636051	NO_TEST	NO_TEST	18.1776	2.70582	18.1776	19.4896
LLCs_Cluster2_Nucleotide-binding	FBgn0052830_2	CG32830_SOLEXA_5	15016	5932	95	44	0.395045	0.0720209	46	0.235214	13.3105	2.70582	13.3105	14.6344
LLCs_Cluster2_Nucleotide-binding	FBgn0000462	dl_NBT	15016	7234	95	44	0.481753	0.602379	NO_TEST	NO_TEST	11.8663	2.70582	11.8663	19.1547
LLCs_Cluster2_Nucleotide-binding	FBgn0004102_2	Oc_SOLEXA	15016	5176	95	28	0.344699	0.820648	NO_TEST	NO_TEST	13.953	2.70582	13.953	17.2818
LLCs_Cluster2_Nucleotide-binding	FBgn0030532	CG11071_SANGER_5	15016	5846	95	47	0.389318	0.0139891	11	0.152466	88.5246	2.70582	88.5246	86.4425
LLCs_Cluster2_Nucleotide-binding	FBgn0003507_2	srp_SANGER_5	15016	5506	95	41	0.366676	0.0784293	51	0.235214	7.47471	2.70582	7.47471	10.5374
LLCs_Cluster2_Nucleotide-binding	MA0237.2	pan	15016	9738	95	0	0.648508	NO_TEST	NO_TEST	NO_TEST	194.941	2.70582	194.941	142.584
LLCs_Cluster2_Nucleotide-binding	MA0026.1	Eip74EF	15016	5798	95	37	0.386121	0.428343	153	0.433943	9.36243	2.70582	9.36243	8.72715
LLCs_Cluster2_Nucleotide-binding	FBgn0039905	CG2052_SANGER_2.5	15016	11583	95	0	0.771377	NO_TEST	NO_TEST	NO_TEST	18.788	2.70582	18.788	17.2718
LLCs_Cluster2_Nucleotide-binding	FBgn0000210	br-Z1_FlyReg	15016	7982	95	0	0.531566	NO_TEST	NO_TEST	NO_TEST	14.4025	2.70582	14.4025	10.5495
LLCs_Cluster2_Nucleotide-binding	FBgn0038787_2	CG4360-F1-3_SOLEXA	15016	7827	95	0	0.521244	NO_TEST	NO_TEST	NO_TEST	8.7873	2.70582	8.7873	10.7919
LLCs_Cluster2_Nucleotide-binding	FBgn0035481	CG12605_SANGER_10	15016	8256	95	0	0.549814	NO_TEST	NO_TEST	NO_TEST	83.9444	2.70582	83.9444	61.4541
LLCs_Cluster2_Nucleotide-binding	FBgn0000054_2	Adf1_SANGER_5	15016	10909	95	0	0.726492	NO_TEST	NO_TEST	NO_TEST	32.4596	2.70582	32.4596	33.2531
LLCs_Cluster2_Nucleotide-binding	FBgn0002723	Met_Clk_SANGER_5	15016	5059	95	34	0.336907	0.29082	118	0.379657	10.4273	2.70582	10.4273	10.5019
LLCs_Cluster2_Nucleotide-binding	FBgn0037206	CG12768_SANGER_5	15016	7899	95	0	0.526039	NO_TEST	NO_TEST	NO_TEST	6.18307	2.70582	6.18307	7.77149
LLCs_Cluster2_Nucleotide-binding	MA0533.1	su(Hw)	15016	9800	95	0	0.652637	NO_TEST	NO_TEST	NO_TEST	6.84527	2.70582	6.84527	8.22632
LLCs_Cluster2_Nucleotide-binding	FBgn0005630_19	lola-PD_SOLEXA	15016	8540	95	0	0.568727	NO_TEST	NO_TEST	NO_TEST	214.286	2.70582	214.286	240.502
LLCs_Cluster2_Nucleotide-binding	FBgn0005630_18	lola-PC_SOLEXA	15016	10494	95	0	0.698855	NO_TEST	NO_TEST	NO_TEST	214.286	2.70582	214.286	240.502
LLCs_Cluster2_Nucleotide-binding	FBgn0005630_15	lola-PL_SANGER_2.5	15016	10544	95	0	0.702184	NO_TEST	NO_TEST	NO_TEST	214.286	2.70582	214.286	240.502
LLCs_Cluster2_Nucleotide-binding	FBgn0005630_14	lola-PF_SANGER_5	15016	7600	95	0	0.506127	NO_TEST	NO_TEST	NO_TEST	214.286	2.70582	214.286	240.502
LLCs_Cluster2_Nucleotide-binding	FBgn0005630_17	lola-PA_SOLEXA	15016	6949	95	60	0.462773	0.000315088	1	0.0488386	214.286	2.70582	214.286	240.502
LLCs_Cluster2_Nucleotide-binding	FBgn0005630_16	lola-PA_SANGER_5	15016	5505	95	42	0.366609	0.051992	36	0.222397	214.286	2.70582	214.286	240.502
LLCs_Cluster2_Nucleotide-binding	FBgn0005630_11	lola_PK_SANGER_5	15016	4340	95	33	0.289025	0.086888	55	0.235214	214.286	2.70582	214.286	240.502
LLCs_Cluster2_Nucleotide-binding	FBgn0259211	grh_FlyReg	15016	8171	95	0	0.544153	NO_TEST	NO_TEST	NO_TEST	24.6288	2.70582	24.6288	30.0962
LLCs_Cluster2_Nucleotide-binding	FBgn0005630_13	lola-PC_SANGER_5	15016	10060	95	0	0.669952	NO_TEST	NO_TEST	NO_TEST	214.286	2.70582	214.286	240.502
LLCs_Cluster2_Nucleotide-binding	FBgn0005630_20	lola-PF_SOLEXA	15016	8951	95	0	0.596097	NO_TEST	NO_TEST	NO_TEST	214.286	2.70582	214.286	240.502
LLCs_Cluster2_Nucleotide-binding	MA0534.1	EcR::usp	15016	8466	95	0	0.563799	NO_TEST	NO_TEST	NO_TEST	20.7788	2.70582	20.7788	19.3608
LLCs_Cluster2_Nucleotide-binding	FBgn0041092	tai_Clk_SANGER_5	15016	7503	95	41	0.499667	0.890486	NO_TEST	NO_TEST	14.1785	2.70582	14.1785	14.8585
LLCs_Cluster2_Nucleotide-binding	FBgn0033288	pdm3_SOLEXA_5	15016	7608	95	0	0.50666	NO_TEST	NO_TEST	NO_TEST	11.9522	2.70582	11.9522	11.2867
LLCs_Cluster2_Nucleotide-binding	FBgn0025360_2	Optix_SOLEXA	15016	5135	95	43	0.341969	0.00942606	10	0.146104	10.9861	2.70582	10.9861	14.1511
LLCs_Cluster2_Nucleotide-binding	FBgn0000210_12	br-PL_SOLEXA	15016	3291	95	22	0.219166	0.331239	128	0.39184	14.4025	2.70582	14.4025	10.5495
LLCs_Cluster2_Nucleotide-binding	MA0531.1	CTCF	15016	10484	95	0	0.698189	NO_TEST	NO_TEST	NO_TEST	10.9287	2.70582	10.9287	12.4746
LLCs_Cluster2_Nucleotide-binding	FBgn0000210_10	br-PA_SOLEXA	15016	7262	95	59	0.483617	0.00254618	4	0.0986645	14.4025	2.70582	14.4025	10.5495
LLCs_Cluster2_Nucleotide-binding	FBgn0000210_11	br-PE_SOLEXA	15016	4599	95	25	0.306273	0.787461	NO_TEST	NO_TEST	14.4025	2.70582	14.4025	10.5495
LLCs_Cluster2_Nucleotide-binding	FBgn0003870_5	ttk-PA_SOLEXA	15016	7192	95	51	0.478956	0.108263	68	0.235214	36.0438	2.70582	36.0438	48.8902
LLCs_Cluster2_Nucleotide-binding	FBgn0003870_4	ttk-PA_SANGER_5	15016	5689	95	47	0.378863	0.00794689	8	0.146104	36.0438	2.70582	36.0438	48.8902
LLCs_Cluster2_Nucleotide-binding	FBgn0003870_6	ttk-PF_SOLEXA	15016	8451	95	0	0.5628	NO_TEST	NO_TEST	NO_TEST	36.0438	2.70582	36.0438	48.8902
LLCs_Cluster2_Nucleotide-binding	FBgn0034945	CG10904_SANGER_5	15016	7143	95	43	0.475693	0.635603	NO_TEST	NO_TEST	14.8938	2.70582	14.8938	19.617
LLCs_Cluster2_Nucleotide-binding	FBgn0034946	CG3065_F1-3_SANGER_2.5	15016	11182	95	0	0.744672	NO_TEST	NO_TEST	NO_TEST	6.20443	2.70582	6.20443	8.6889
LLCs_Cluster2_Nucleotide-binding	FBgn0003870_2	ttk_FlyReg	15016	8893	95	0	0.592235	NO_TEST	NO_TEST	NO_TEST	36.0438	2.70582	36.0438	48.8902
LLCs_Cluster2_Nucleotide-binding	FBgn0086680_2	vvl_SOLEXA_5	15016	9108	95	0	0.606553	NO_TEST	NO_TEST	NO_TEST	22.3631	2.70582	22.3631	26.4784
LLCs_Cluster2_Nucleotide-binding	FBgn0042650_2	disco-r-F1-2_SOLEXA	15016	6910	95	55	0.460176	0.007542	7	0.146104	7.56881	2.70582	7.56881	10.3126
LLCs_Cluster2_Nucleotide-binding	FBgn0003396_2	shn-F1-2_SOLEXA	15016	8789	95	0	0.585309	NO_TEST	NO_TEST	NO_TEST	10.6873	2.70582	10.6873	14.7643
LLCs_Cluster2_Nucleotide-binding	FBgn0043457	CG5180_SANGER_5	15016	6859	95	46	0.456779	0.260059	112	0.359903	10.6723	2.70582	10.6723	10.7453
LLCs_Cluster2_Nucleotide-binding	MA0205.2	Trl	15016	7757	95	0	0.516582	NO_TEST	NO_TEST	NO_TEST	28.1312	2.70582	28.1312	33.2023
LLCs_Cluster2_Nucleotide-binding	MA0012.1	br(var.3)	15016	9660	95	0	0.643314	NO_TEST	NO_TEST	NO_TEST	14.4025	2.70582	14.4025	10.5495
LLCs_Cluster2_Nucleotide-binding	FBgn0004198	Ct_Cell	15016	6034	95	46	0.401838	0.0411718	26	0.218846	30.9745	2.70582	30.9745	25.884
LLCs_Cluster2_Nucleotide-binding	FBgn0003896	Tup_Cell	15016	7273	95	50	0.48435	0.177725	97	0.283993	7.91036	2.70582	7.91036	6.57883
LLCs_Cluster2_Nucleotide-binding	MA0016.1	usp	15016	6373	95	38	0.424414	0.645836	NO_TEST	NO_TEST	6.19056	2.70582	6.19056	7.38365
LLCs_Cluster2_Nucleotide-binding	FBgn0263112	Mitf_SANGER_5	15016	4573	95	30	0.304542	0.35824	139	0.399476	49.3224	2.70582	49.3224	56.2444
LLCs_Cluster2_Nucleotide-binding	FBgn0032651_2	Oli_da_SANGER_5_2	15016	9197	95	0	0.61248	NO_TEST	NO_TEST	NO_TEST	5.73552	2.70582	5.73552	4.93224
LLCs_Cluster2_Nucleotide-binding	FBgn0032651_3	Oli_da_SANGER_5_3	15016	7539	95	0	0.502064	NO_TEST	NO_TEST	NO_TEST	5.73552	2.70582	5.73552	4.93224
LLCs_Cluster2_Nucleotide-binding	FBgn0003345	sd_FlyReg	15016	6584	95	48	0.438466	0.0782403	50	0.235214	25.2773	2.70582	25.2773	30.8236
LLCs_Cluster2_Nucleotide-binding	FBgn0001323	knrl_SANGER_5	15016	7918	95	0	0.527304	NO_TEST	NO_TEST	NO_TEST	3.61178	2.70582	3.61178	6.33594
LLCs_Cluster2_Nucleotide-binding	FBgn0000492	Dr_Cell	15016	7533	95	0	0.501665	NO_TEST	NO_TEST	NO_TEST	3.29273	2.70582	3.29273	6.54043
LLCs_Cluster2_Nucleotide-binding	FBgn0004880_3	scrt_SOLEXA_2.5_2	15016	8760	95	0	0.583378	NO_TEST	NO_TEST	NO_TEST	67.9172	2.70582	67.9172	57.5701
LLCs_Cluster2_Nucleotide-binding	FBgn0004880_2	scrt_SOLEXA_2.5_1	15016	9264	95	0	0.616942	NO_TEST	NO_TEST	NO_TEST	67.9172	2.70582	67.9172	57.5701
LLCs_Cluster2_Nucleotide-binding	MA0449.1	h	15016	6143	95	30	0.409097	0.961449	NO_TEST	NO_TEST	27.3675	2.70582	27.3675	54.3051
LLCs_Cluster2_Nucleotide-binding	FBgn0035849	ERR_SANGER_5	15016	7268	95	48	0.484017	0.301835	121	0.386648	7.91524	2.70582	7.91524	9.57215
LLCs_Cluster2_Nucleotide-binding	FBgn0005658	Ets65A_SANGER_10	15016	7266	95	53	0.483884	0.0604036	41	0.228355	7.52015	2.70582	7.52015	5.61264
LLCs_Cluster2_Nucleotide-binding	FBgn0005659	Ets98B_SANGER_10	15016	7620	95	0	0.507459	NO_TEST	NO_TEST	NO_TEST	22.2286	2.70582	22.2286	24.4782
LLCs_Cluster2_Nucleotide-binding	FBgn0037207	Mes2_SANGER_5	15016	9608	95	0	0.639851	NO_TEST	NO_TEST	NO_TEST	16.4627	2.70582	16.4627	22.935
LLCs_Cluster2_Nucleotide-binding	FBgn0033782_2	sug_SOLEXA_5	15016	8303	95	0	0.552944	NO_TEST	NO_TEST	NO_TEST	13.7478	2.70582	13.7478	18.8023
LLCs_Cluster2_Nucleotide-binding	FBgn0030532_2	CG11071_SOLEXA	15016	5708	95	40	0.380128	0.175806	96	0.283853	88.5246	2.70582	88.5246	86.4425
LLCs_Cluster2_Nucleotide-binding	FBgn0035625	Blimp-1_NAR	15016	10895	95	0	0.725559	NO_TEST	NO_TEST	NO_TEST	34.797	2.70582	34.797	34.4608
LLCs_Cluster2_Nucleotide-binding	FBgn0040918	Lag1_Cell	15016	7969	95	0	0.530701	NO_TEST	NO_TEST	NO_TEST	13.4402	2.70582	13.4402	16.9458
LLCs_Cluster2_Nucleotide-binding	MA1461.1	sv	15016	6669	95	50	0.444126	0.0430389	27	0.218846	15.8496	2.70582	15.8496	12.6282
LLCs_Cluster2_Nucleotide-binding	FBgn0011655	Med_FlyReg	15016	11122	95	0	0.740677	NO_TEST	NO_TEST	NO_TEST	5.5705	2.70582	5.5705	6.47811
LLCs_Cluster2_Nucleotide-binding	MA0010.1	br	15016	11197	95	0	0.745671	NO_TEST	NO_TEST	NO_TEST	14.4025	2.70582	14.4025	10.5495
LLCs_Cluster2_Nucleotide-binding	FBgn0052830	CG32830_SANGER_10	15016	7004	95	52	0.466436	0.0457153	29	0.218846	13.3105	2.70582	13.3105	14.6344
LLCs_Cluster2_Nucleotide-binding	FBgn0004618_2	gl_SANGER_5	15016	6608	95	46	0.440064	0.165166	91	0.278294	13.2917	2.70582	13.2917	15.8408
RLCs_Cluster5_CHK	MA1459.1	M1BP	15016	9532	25	0	0.63479	NO_TEST	NO_TEST	NO_TEST	9.01609	2.85039	9.01609	11.3444
RLCs_Cluster5_CHK	FBgn0014018	Rel_SANGER_5	15016	8140	25	0	0.542088	NO_TEST	NO_TEST	NO_TEST	22.7221	2.85039	22.7221	46.0836
RLCs_Cluster5_CHK	FBgn0035481_2	CG12605_SOLEXA_5	15016	9323	25	0	0.620871	NO_TEST	NO_TEST	NO_TEST	83.9444	2.85039	83.9444	61.4541
RLCs_Cluster5_CHK	FBgn0005630_9	lola-PT_SANGER_5	15016	5236	25	10	0.348695	0.22444	50	0.379371	214.286	2.85039	214.286	240.502
RLCs_Cluster5_CHK	FBgn0005630_8	lola-PW_SANGER_5	15016	8586	25	0	0.57179	NO_TEST	NO_TEST	NO_TEST	214.286	2.85039	214.286	240.502
RLCs_Cluster5_CHK	FBgn0005630_5	lola-PD_SANGER_5	15016	8983	25	0	0.598229	NO_TEST	NO_TEST	NO_TEST	214.286	2.85039	214.286	240.502
RLCs_Cluster5_CHK	FBgn0005630_4	lola-PY_SANGER_2.5	15016	5470	25	5	0.364278	0.937485	NO_TEST	NO_TEST	214.286	2.85039	214.286	240.502
RLCs_Cluster5_CHK	FBgn0005630_7	lola-PQ_SANGER_5	15016	10087	25	0	0.67175	NO_TEST	NO_TEST	NO_TEST	214.286	2.85039	214.286	240.502
RLCs_Cluster5_CHK	FBgn0005630_6	lola-PO_SANGER_5	15016	10697	25	0	0.712373	NO_TEST	NO_TEST	NO_TEST	214.286	2.85039	214.286	240.502
RLCs_Cluster5_CHK	FBgn0005630_3	lola-PU_SANGER_5	15016	8067	25	0	0.537227	NO_TEST	NO_TEST	NO_TEST	214.286	2.85039	214.286	240.502
RLCs_Cluster5_CHK	FBgn0005630_2	lola_SOLEXA_5	15016	7894	25	0	0.525706	NO_TEST	NO_TEST	NO_TEST	214.286	2.85039	214.286	240.502
RLCs_Cluster5_CHK	FBgn0003396	shn-F1-2_SANGER_5	15016	8062	25	0	0.536894	NO_TEST	NO_TEST	NO_TEST	10.6873	2.85039	10.6873	14.7643
RLCs_Cluster5_CHK	FBgn0004795	retn_SANGER_5	15016	5962	25	10	0.397043	0.40228	84	0.407553	9.63727	2.85039	9.63727	9.07666
RLCs_Cluster5_CHK	FBgn0259938	cwo_SANGER_5	15016	5559	25	6	0.370205	0.874804	NO_TEST	NO_TEST	12.1817	2.85039	12.1817	17.0846
RLCs_Cluster5_CHK	FBgn0017578	dm_Max_SANGER_10	15016	6189	25	10	0.41216	0.46358	NO_TEST	NO_TEST	15.4343	2.85039	15.4343	15.0558
RLCs_Cluster5_CHK	FBgn0035407	CG14962_SANGER_5	15016	8606	25	0	0.573122	NO_TEST	NO_TEST	NO_TEST	13.3727	2.85039	13.3727	14.5415
RLCs_Cluster5_CHK	FBgn0035405	pfk_SANGER_5	15016	9018	25	0	0.600559	NO_TEST	NO_TEST	NO_TEST	4.05678	2.85039	4.05678	5.70541
RLCs_Cluster5_CHK	FBgn0004893	bowl_SANGER_5	15016	6958	25	14	0.463372	0.121022	28	0.321236	6.16573	2.85039	6.16573	7.82974
RLCs_Cluster5_CHK	FBgn0040765_2	luna_SOLEXA_5	15016	10858	25	0	0.723095	NO_TEST	NO_TEST	NO_TEST	6.232	2.85039	6.232	8.7302
RLCs_Cluster5_CHK	FBgn0000459	disco_SANGER_5	15016	6696	25	10	0.445924	0.59996	NO_TEST	NO_TEST	9.9732	2.85039	9.9732	9.89573
RLCs_Cluster5_CHK	MA0532.1	Stat92E	15016	8573	25	0	0.570924	NO_TEST	NO_TEST	NO_TEST	105.625	2.85039	105.625	137.584
RLCs_Cluster5_CHK	MA0529.2	BEAF-32	15016	7321	25	8	0.487547	0.931224	NO_TEST	NO_TEST	15.27	2.85039	15.27	20.0368
RLCs_Cluster5_CHK	FBgn0036900	CG8765_SANGER_5	15016	7757	25	0	0.516582	NO_TEST	NO_TEST	NO_TEST	6.65179	2.85039	6.65179	7.14278
RLCs_Cluster5_CHK	FBgn0000210_8	br-PL_SANGER_5	15016	5635	25	7	0.375266	0.779261	NO_TEST	NO_TEST	14.4025	2.85039	14.4025	10.5495
RLCs_Cluster5_CHK	FBgn0001078	ftz-f1_FlyReg	15016	9913	25	0	0.660162	NO_TEST	NO_TEST	NO_TEST	20.6626	2.85039	20.6626	17.9413
RLCs_Cluster5_CHK	MA0530.1	cnc::maf-S	15016	8426	25	0	0.561135	NO_TEST	NO_TEST	NO_TEST	86.0957	2.85039	86.0957	132.16
RLCs_Cluster5_CHK	FBgn0013948	Eip93F_SANGER_10	15016	10363	25	0	0.690131	NO_TEST	NO_TEST	NO_TEST	77.0994	2.85039	77.0994	87.4338
RLCs_Cluster5_CHK	FBgn0000210_2	br-Z2_FlyReg	15016	4492	25	6	0.299148	0.65609	NO_TEST	NO_TEST	14.4025	2.85039	14.4025	10.5495
RLCs_Cluster5_CHK	FBgn0000210_6	br_SOLEXA_10	15016	5283	25	6	0.351825	0.831605	NO_TEST	NO_TEST	14.4025	2.85039	14.4025	10.5495
RLCs_Cluster5_CHK	FBgn0000210_7	br-PE_SANGER_5	15016	4542	25	12	0.302477	0.018654	5	0.218326	14.4025	2.85039	14.4025	10.5495
RLCs_Cluster5_CHK	FBgn0002521	pho_FlyReg	15016	9378	25	0	0.624534	NO_TEST	NO_TEST	NO_TEST	38.2454	2.85039	38.2454	36.1964
RLCs_Cluster5_CHK	FBgn0005612	Sox14_SANGER_10	15016	9008	25	0	0.599893	NO_TEST	NO_TEST	NO_TEST	5.17994	2.85039	5.17994	7.53377
RLCs_Cluster5_CHK	FBgn0001185_2	her_SOLEXA_10	15016	7688	25	0	0.511987	NO_TEST	NO_TEST	NO_TEST	19.2711	2.85039	19.2711	19.9288
RLCs_Cluster5_CHK	FBgn0032587	CG5953_SANGER_5	15016	9671	25	0	0.644046	NO_TEST	NO_TEST	NO_TEST	4.9489	2.85039	4.9489	11.2564
RLCs_Cluster5_CHK	FBgn0032741	Side_SANGER_5	15016	9959	25	0	0.663226	NO_TEST	NO_TEST	NO_TEST	4.49707	2.85039	4.49707	6.09094
RLCs_Cluster5_CHK	FBgn0261283_4	HLH106_SANGER_5_3	15016	6669	25	11	0.444126	0.433789	NO_TEST	NO_TEST	52.8721	2.85039	52.8721	80.018
RLCs_Cluster5_CHK	FBgn0261283_3	HLH106_SANGER_5_2	15016	4655	25	2	0.310003	0.993223	NO_TEST	NO_TEST	52.8721	2.85039	52.8721	80.018
RLCs_Cluster5_CHK	FBgn0261283_2	HLH106_SANGER_5_1	15016	5361	25	6	0.357019	0.844747	NO_TEST	NO_TEST	52.8721	2.85039	52.8721	80.018
RLCs_Cluster5_CHK	FBgn0263108	BtbVII_SANGER_5	15016	7657	25	0	0.509923	NO_TEST	NO_TEST	NO_TEST	25.592	2.85039	25.592	27.7098
RLCs_Cluster5_CHK	FBgn0038787	CG4360_F1-3_SANGER_2.5	15016	10957	25	0	0.729688	NO_TEST	NO_TEST	NO_TEST	8.7873	2.85039	8.7873	10.7919
RLCs_Cluster5_CHK	FBgn0008649	dei_da_SANGER_5	15016	7555	25	0	0.50313	NO_TEST	NO_TEST	NO_TEST	4.54624	2.85039	4.54624	6.22755
RLCs_Cluster5_CHK	FBgn0024321	NK7.1_Cell	15016	7360	25	8	0.490144	0.934603	NO_TEST	NO_TEST	19.7938	2.85039	19.7938	27.9616
RLCs_Cluster5_CHK	FBgn0002733	HLHmbeta_SANGER_10	15016	7670	25	0	0.510788	NO_TEST	NO_TEST	NO_TEST	5.0179	2.85039	5.0179	7.20712
RLCs_Cluster5_CHK	FBgn0039350	jigr1_SANGER_5	15016	12537	25	0	0.834909	NO_TEST	NO_TEST	NO_TEST	12.3215	2.85039	12.3215	14.9557
RLCs_Cluster5_CHK	FBgn0005630_28	lola-PU_SOLEXA	15016	8278	25	0	0.551279	NO_TEST	NO_TEST	NO_TEST	214.286	2.85039	214.286	240.502
RLCs_Cluster5_CHK	FBgn0005630_29	lola-PW_SOLEXA	15016	10397	25	0	0.692395	NO_TEST	NO_TEST	NO_TEST	214.286	2.85039	214.286	240.502
RLCs_Cluster5_CHK	MA0085.1	Su(H)	15016	7990	25	0	0.532099	NO_TEST	NO_TEST	NO_TEST	8.39558	2.85039	8.39558	9.61537
RLCs_Cluster5_CHK	FBgn0000459_2	disco_SOLEXA_5	15016	6709	25	10	0.44679	0.60335	NO_TEST	NO_TEST	9.9732	2.85039	9.9732	9.89573
RLCs_Cluster5_CHK	FBgn0261283	HLH106_SANGER_10	15016	5361	25	6	0.357019	0.844747	NO_TEST	NO_TEST	52.8721	2.85039	52.8721	80.018
RLCs_Cluster5_CHK	FBgn0005630_21	lola-PG_SOLEXA	15016	7952	25	0	0.529568	NO_TEST	NO_TEST	NO_TEST	214.286	2.85039	214.286	240.502
RLCs_Cluster5_CHK	FBgn0005630_22	lola-PJ_SOLEXA	15016	8464	25	0	0.563665	NO_TEST	NO_TEST	NO_TEST	214.286	2.85039	214.286	240.502
RLCs_Cluster5_CHK	FBgn0005630_23	lola-PK_SOLEXA	15016	4163	25	5	0.277238	0.731712	NO_TEST	NO_TEST	214.286	2.85039	214.286	240.502
RLCs_Cluster5_CHK	FBgn0005630_24	lola-PL_SOLEXA	15016	10711	25	0	0.713306	NO_TEST	NO_TEST	NO_TEST	214.286	2.85039	214.286	240.502
RLCs_Cluster5_CHK	FBgn0005630_25	lola-PO_SOLEXA	15016	11165	25	0	0.74354	NO_TEST	NO_TEST	NO_TEST	214.286	2.85039	214.286	240.502
RLCs_Cluster5_CHK	FBgn0005630_26	lola-PQ_SOLEXA	15016	10514	25	0	0.700186	NO_TEST	NO_TEST	NO_TEST	214.286	2.85039	214.286	240.502
RLCs_Cluster5_CHK	FBgn0005630_27	lola-PT_SOLEXA	15016	8560	25	0	0.570059	NO_TEST	NO_TEST	NO_TEST	214.286	2.85039	214.286	240.502
RLCs_Cluster5_CHK	MA0255.1	z	15016	7637	25	0	0.508591	NO_TEST	NO_TEST	NO_TEST	4.77719	2.85039	4.77719	6.0301
RLCs_Cluster5_CHK	FBgn0002931	net_da_SANGER_10	15016	9375	25	0	0.624334	NO_TEST	NO_TEST	NO_TEST	6.09105	2.85039	6.09105	9.23929
RLCs_Cluster5_CHK	FBgn0004198_2	Ct_SOLEXA	15016	7172	25	14	0.477624	0.152558	40	0.321236	30.9745	2.85039	30.9745	25.884
RLCs_Cluster5_CHK	MA0243.1	sd	15016	6584	25	15	0.438466	0.0339576	10	0.257453	25.2773	2.85039	25.2773	30.8236
RLCs_Cluster5_CHK	MA0126.1	ovo	15016	4446	25	7	0.296084	0.470902	NO_TEST	NO_TEST	6.35485	2.85039	6.35485	7.14082
RLCs_Cluster5_CHK	FBgn0001168_2	h_SANGER_5	15016	9601	25	0	0.639385	NO_TEST	NO_TEST	NO_TEST	27.3675	2.85039	27.3675	54.3051
RLCs_Cluster5_CHK	FBgn0013263	Trl_FlyReg	15016	9030	25	0	0.601359	NO_TEST	NO_TEST	NO_TEST	28.1312	2.85039	28.1312	33.2023
RLCs_Cluster5_CHK	FBgn0004914	Hnf4_SANGER_10	15016	6967	25	11	0.463972	0.513893	NO_TEST	NO_TEST	18.9037	2.85039	18.9037	23.1963
RLCs_Cluster5_CHK	FBgn0259750	ab_SANGER_10	15016	8839	25	0	0.588639	NO_TEST	NO_TEST	NO_TEST	13.3105	2.85039	13.3105	14.6344
RLCs_Cluster5_CHK	FBgn0029711	Usf_SANGER_5	15016	5734	25	6	0.381859	0.897592	NO_TEST	NO_TEST	12.1234	2.85039	12.1234	12.0563
RLCs_Cluster5_CHK	FBgn0033010	Atf6_SANGER_5	15016	8351	25	0	0.55614	NO_TEST	NO_TEST	NO_TEST	92.0774	2.85039	92.0774	94.8922
RLCs_Cluster5_CHK	FBgn0004859	Ci_SANGER_5	15016	10073	25	0	0.670818	NO_TEST	NO_TEST	NO_TEST	14.2173	2.85039	14.2173	16.2982
RLCs_Cluster5_CHK	FBgn0034946_3	CG3065_F1-5_SOLEXA_2.5	15016	11350	25	0	0.75586	NO_TEST	NO_TEST	NO_TEST	6.20443	2.85039	6.20443	8.6889
RLCs_Cluster5_CHK	MA0460.1	ttk	15016	6828	25	14	0.454715	0.104221	24	0.321236	36.0438	2.85039	36.0438	48.8902
RLCs_Cluster5_CHK	FBgn0039905_2	CG2052_SOLEXA_2.5	15016	11278	25	0	0.751066	NO_TEST	NO_TEST	NO_TEST	18.788	2.85039	18.788	17.2718
RLCs_Cluster5_CHK	FBgn0003896_3	tup_SOLEXA_10	15016	6897	25	14	0.45931	0.11292	26	0.321236	7.91036	2.85039	7.91036	6.57883
RLCs_Cluster5_CHK	FBgn0034946_2	CG3065_F1-3_SOLEXA_2.5	15016	11414	25	0	0.760123	NO_TEST	NO_TEST	NO_TEST	6.20443	2.85039	6.20443	8.6889
RLCs_Cluster5_CHK	FBgn0026411_3	lim_SOLEXA_2	15016	7485	25	13	0.498468	0.339212	67	0.407553	17.2072	2.85039	17.2072	16.0699
RLCs_Cluster5_CHK	FBgn0000567	Eip74EF_FlyReg	15016	8406	25	0	0.559803	NO_TEST	NO_TEST	NO_TEST	9.36243	2.85039	9.36243	8.72715
RLCs_Cluster5_CHK	FBgn0023076_2	gce_Clk_SANGER_5	15016	5994	25	9	0.399174	0.572131	NO_TEST	NO_TEST	34.9492	2.85039	34.9492	29.3057
RLCs_Cluster5_CHK	FBgn0023489	Pph13_Cell	15016	5323	25	12	0.354489	0.0663248	18	0.291016	6.9119	2.85039	6.9119	11.6922
RLCs_Cluster5_CHK	FBgn0000568	Eip75B_SANGER_5	15016	7566	25	0	0.503863	NO_TEST	NO_TEST	NO_TEST	31.1354	2.85039	31.1354	37.8657
RLCs_Cluster5_CHK	FBgn0000546	EcR_SANGER_5	15016	5728	25	8	0.38146	0.659902	NO_TEST	NO_TEST	20.7788	2.85039	20.7788	19.3608
RLCs_Cluster5_CHK	FBgn0019650	toy_FlyReg	15016	8579	25	0	0.571324	NO_TEST	NO_TEST	NO_TEST	68.4858	2.85039	68.4858	53.1309
RLCs_Cluster5_CHK	FBgn0004618_3	gl_SOLEXA_5	15016	8917	25	0	0.593833	NO_TEST	NO_TEST	NO_TEST	13.2917	2.85039	13.2917	15.8408
RLCs_Cluster5_CHK	FBgn0040765	luna_SANGER_5	15016	10631	25	0	0.707978	NO_TEST	NO_TEST	NO_TEST	6.232	2.85039	6.232	8.7302
RLCs_Cluster5_CHK	FBgn0011648	Mad_FlyReg	15016	11215	25	0	0.74687	NO_TEST	NO_TEST	NO_TEST	11.6205	2.85039	11.6205	13.7927
RLCs_Cluster5_CHK	MA0446.1	fkh	15016	10804	25	0	0.719499	NO_TEST	NO_TEST	NO_TEST	5.90684	2.85039	5.90684	5.38495
RLCs_Cluster5_CHK	FBgn0086758	chinmo_SOLEXA	15016	9397	25	0	0.625799	NO_TEST	NO_TEST	NO_TEST	32.7212	2.85039	32.7212	27.1536
RLCs_Cluster5_CHK	MA1460.1	pho	15016	10824	25	0	0.720831	NO_TEST	NO_TEST	NO_TEST	38.2454	2.85039	38.2454	36.1964
RLCs_Cluster5_CHK	MA0222.1	exd	15016	5686	25	7	0.378663	0.789472	NO_TEST	NO_TEST	81.5998	2.85039	81.5998	80.8191
RLCs_Cluster5_CHK	FBgn0004893_2	bowl_SOLEXA	15016	7992	25	0	0.532232	NO_TEST	NO_TEST	NO_TEST	6.16573	2.85039	6.16573	7.82974
RLCs_Cluster5_CHK	FBgn0001222	Hsf_FlyReg	15016	6312	25	6	0.420352	0.950986	NO_TEST	NO_TEST	28.8194	2.85039	28.8194	33.4816
RLCs_Cluster5_CHK	FBgn0003028_2	ovo_SANGER_5	15016	4399	25	5	0.292954	0.78522	NO_TEST	NO_TEST	6.35485	2.85039	6.35485	7.14082
RLCs_Cluster5_CHK	FBgn0003028_3	ovo_SOLEXA_5	15016	4246	25	7	0.282765	0.412056	NO_TEST	NO_TEST	6.35485	2.85039	6.35485	7.14082
RLCs_Cluster5_CHK	FBgn0086910_2	l(3)neo38_SOLEXA_2.5	15016	5005	25	5	0.333311	0.888201	NO_TEST	NO_TEST	32.8603	2.85039	32.8603	31.6962
RLCs_Cluster5_CHK	cnc13_1	cnc13_1	15016	6555	25	14	0.436534	0.0744459	22	0.291016	86.0957	2.85039	86.0957	132.16
RLCs_Cluster5_CHK	cnc13_2	cnc13_2	15016	6734	25	11	0.448455	0.451181	NO_TEST	NO_TEST	86.0957	2.85039	86.0957	132.16
RLCs_Cluster5_CHK	cnc13_3	cnc13_3	15016	7519	25	0	0.500733	NO_TEST	NO_TEST	NO_TEST	86.0957	2.85039	86.0957	132.16
RLCs_Cluster5_CHK	FBgn0017578_2	Max_Mnt_SANGER_5	15016	4691	25	8	0.3124	0.37375	75	0.407553	15.4343	2.85039	15.4343	15.0558
RLCs_Cluster5_CHK	MA1702.1	Pdp1	15016	8754	25	0	0.582978	NO_TEST	NO_TEST	NO_TEST	306.832	2.85039	306.832	304.267
RLCs_Cluster5_CHK	FBgn0259750_2	ab_SOLEXA_5	15016	9394	25	0	0.625599	NO_TEST	NO_TEST	NO_TEST	13.3105	2.85039	13.3105	14.6344
RLCs_Cluster5_CHK	FBgn0261239	Hr39_SANGER_5	15016	8110	25	0	0.540091	NO_TEST	NO_TEST	NO_TEST	15.8296	2.85039	15.8296	15.1654
RLCs_Cluster5_CHK	MA1700.1	Clamp	15016	5908	25	8	0.393447	0.703884	NO_TEST	NO_TEST	14.1237	2.85039	14.1237	15.4375
RLCs_Cluster5_CHK	FBgn0000439_3	Dfd_SOLEXA	15016	5363	25	8	0.357152	0.563113	NO_TEST	NO_TEST	9.77969	2.85039	9.77969	13.8827
RLCs_Cluster5_CHK	FBgn0003499	sr_SANGER_5	15016	11858	25	0	0.789691	NO_TEST	NO_TEST	NO_TEST	5.8236	2.85039	5.8236	7.6551
RLCs_Cluster5_CHK	FBgn0038316	CG6276_SANGER_5	15016	8652	25	0	0.576185	NO_TEST	NO_TEST	NO_TEST	23.4522	2.85039	23.4522	23.317
RLCs_Cluster5_CHK	FBgn0033782	sug_SANGER_5	15016	7162	25	8	0.476958	0.916044	NO_TEST	NO_TEST	13.7478	2.85039	13.7478	18.8023
RLCs_Cluster5_CHK	FBgn0000448	Hr46_FlyReg	15016	8209	25	0	0.546684	NO_TEST	NO_TEST	NO_TEST	91.3392	2.85039	91.3392	55.012
RLCs_Cluster5_CHK	FBgn0000964	tj_SANGER_5	15016	9936	25	0	0.661694	NO_TEST	NO_TEST	NO_TEST	6.11264	2.85039	6.11264	4.77823
RLCs_Cluster5_CHK	MA0023.1	dl(var.2)	15016	9333	25	0	0.621537	NO_TEST	NO_TEST	NO_TEST	11.8663	2.85039	11.8663	19.1547
RLCs_Cluster5_CHK	FBgn0035625_3	Blimp-1_SOLEXA	15016	11145	25	0	0.742208	NO_TEST	NO_TEST	NO_TEST	34.797	2.85039	34.797	34.4608
RLCs_Cluster5_CHK	FBgn0003339	Scr_Cell	15016	4434	25	5	0.295285	0.792505	NO_TEST	NO_TEST	5.62915	2.85039	5.62915	6.44065
RLCs_Cluster5_CHK	FBgn0005694_3	Aef1_SOLEXA	15016	8144	25	0	0.542355	NO_TEST	NO_TEST	NO_TEST	22.7954	2.85039	22.7954	25.6318
RLCs_Cluster5_CHK	FBgn0005694_2	Aef1_SANGER_5	15016	7290	25	7	0.485482	0.969807	NO_TEST	NO_TEST	22.7954	2.85039	22.7954	25.6318
RLCs_Cluster5_CHK	FBgn0004880	scrt_SANGER_2.5	15016	9983	25	0	0.664824	NO_TEST	NO_TEST	NO_TEST	67.9172	2.85039	67.9172	57.5701
RLCs_Cluster5_CHK	MA0015.1	Cf2	15016	10588	25	0	0.705115	NO_TEST	NO_TEST	NO_TEST	39.8729	2.85039	39.8729	46.8956
RLCs_Cluster5_CHK	FBgn0005561	sv_SOLEXA_5	15016	6415	25	6	0.427211	0.957535	NO_TEST	NO_TEST	15.8496	2.85039	15.8496	12.6282
RLCs_Cluster5_CHK	MA0458.1	slp1	15016	10789	25	0	0.7185	NO_TEST	NO_TEST	NO_TEST	5.89623	2.85039	5.89623	7.41955
RLCs_Cluster5_CHK	FBgn0005694	Aef1_FlyReg	15016	9273	25	0	0.617541	NO_TEST	NO_TEST	NO_TEST	22.7954	2.85039	22.7954	25.6318
RLCs_Cluster5_CHK	FBgn0001168	h_NAR	15016	8470	25	0	0.564065	NO_TEST	NO_TEST	NO_TEST	27.3675	2.85039	27.3675	54.3051
RLCs_Cluster5_CHK	FBgn0004567	slp2_SANGER_5	15016	7947	25	0	0.529235	NO_TEST	NO_TEST	NO_TEST	8.53501	2.85039	8.53501	10.3807
RLCs_Cluster5_CHK	FBgn0004914_2	Hnf4_SANGER_5	15016	5938	25	9	0.395445	0.556999	NO_TEST	NO_TEST	18.9037	2.85039	18.9037	23.1963
RLCs_Cluster5_CHK	FBgn0004618	gl_FlyReg	15016	8232	25	0	0.548215	NO_TEST	NO_TEST	NO_TEST	13.2917	2.85039	13.2917	15.8408
RLCs_Cluster5_CHK	FBgn0001994	crp_SANGER_10	15016	10032	25	0	0.668087	NO_TEST	NO_TEST	NO_TEST	34.0297	2.85039	34.0297	37.4117
RLCs_Cluster5_CHK	FBgn0003499_2	sr_SOLEXA_5	15016	12122	25	0	0.807272	NO_TEST	NO_TEST	NO_TEST	5.8236	2.85039	5.8236	7.6551
RLCs_Cluster5_CHK	FBgn0029957	CG12155_SANGER_5	15016	7223	25	11	0.48102	0.582136	NO_TEST	NO_TEST	4.04113	2.85039	4.04113	5.31664
RLCs_Cluster5_CHK	FBgn0004652_2	fru_SOLEXA_5	15016	6392	25	12	0.425679	0.224976	51	0.379371	34.1112	2.85039	34.1112	21.6593
RLCs_Cluster5_CHK	FBgn0035625_2	Blimp-1_SANGER_5	15016	10870	25	0	0.723895	NO_TEST	NO_TEST	NO_TEST	34.797	2.85039	34.797	34.4608
RLCs_Cluster5_CHK	FBgn0000286_5	Cf2-PB_SOLEXA	15016	9522	25	0	0.634124	NO_TEST	NO_TEST	NO_TEST	39.8729	2.85039	39.8729	46.8956
RLCs_Cluster5_CHK	FBgn0000286_4	Cf2-PA_SOLEXA	15016	7217	25	7	0.480621	0.966342	NO_TEST	NO_TEST	39.8729	2.85039	39.8729	46.8956
RLCs_Cluster5_CHK	FBgn0000286_3	Cf2-PA_SANGER_2.5	15016	7739	25	0	0.515384	NO_TEST	NO_TEST	NO_TEST	39.8729	2.85039	39.8729	46.8956
RLCs_Cluster5_CHK	FBgn0000286_2	Cf2-PB_SANGER_5	15016	8093	25	0	0.538958	NO_TEST	NO_TEST	NO_TEST	39.8729	2.85039	39.8729	46.8956
RLCs_Cluster5_CHK	FBgn0035407_2	CG14962_SOLEXA_5	15016	8563	25	0	0.570258	NO_TEST	NO_TEST	NO_TEST	13.3727	2.85039	13.3727	14.5415
RLCs_Cluster5_CHK	FBgn0001291	kay_Jra_SANGER_5	15016	5789	25	8	0.385522	0.675128	NO_TEST	NO_TEST	23.1517	2.85039	23.1517	33.7933
RLCs_Cluster5_CHK	FBgn0028996_2	onecut_SOLEXA	15016	3741	25	7	0.249134	0.26993	56	0.405596	87.2381	2.85039	87.2381	70.0456
RLCs_Cluster5_CHK	FBgn0023094	Clk_cyc_SANGER_5	15016	4284	25	6	0.285296	0.598427	NO_TEST	NO_TEST	7.74283	2.85039	7.74283	9.49798
RLCs_Cluster5_CHK	FBgn0000659	fkh_NAR	15016	10804	25	0	0.719499	NO_TEST	NO_TEST	NO_TEST	5.90684	2.85039	5.90684	5.38495
RLCs_Cluster5_CHK	MA1457.1	grh	15016	8393	25	0	0.558937	NO_TEST	NO_TEST	NO_TEST	24.6288	2.85039	24.6288	30.0962
RLCs_Cluster5_CHK	MA0011.1	br(var.2)	15016	5624	25	8	0.374534	0.633247	NO_TEST	NO_TEST	14.4025	2.85039	14.4025	10.5495
RLCs_Cluster5_CHK	FBgn0005630_30	lola-PY_SOLEXA	15016	7353	25	6	0.489678	0.990387	NO_TEST	NO_TEST	214.286	2.85039	214.286	240.502
RLCs_Cluster5_CHK	MA0013.1	br(var.4)	15016	9716	25	0	0.647043	NO_TEST	NO_TEST	NO_TEST	14.4025	2.85039	14.4025	10.5495
RLCs_Cluster5_CHK	FBgn0029822	CG12236_SANGER_10	15016	6554	25	14	0.436468	0.0743499	21	0.291016	8.97203	2.85039	8.97203	8.2994
RLCs_Cluster5_CHK	FBgn0000413_20	da_SANGER_10	15016	10400	25	0	0.692595	NO_TEST	NO_TEST	NO_TEST	13.0077	2.85039	13.0077	15.4935
RLCs_Cluster5_CHK	MA1458.1	Hsf	15016	6855	25	16	0.456513	0.0203094	8	0.218326	28.8194	2.85039	28.8194	33.4816
RLCs_Cluster5_CHK	FBgn0003507	srp_FlyReg	15016	6202	25	13	0.413026	0.0992786	23	0.321236	7.47471	2.85039	7.47471	10.5374
RLCs_Cluster5_CHK	FBgn0003053	peb-F1-3_SANGER_2.5	15016	7587	25	0	0.505261	NO_TEST	NO_TEST	NO_TEST	5.84368	2.85039	5.84368	5.76079
RLCs_Cluster5_CHK	FBgn0003118	pnt_SANGER_5	15016	7811	25	0	0.520178	NO_TEST	NO_TEST	NO_TEST	12.2332	2.85039	12.2332	16.8149
RLCs_Cluster5_CHK	FBgn0020309_2	crol-F7-16_SOLEXA	15016	6362	25	5	0.423681	0.983242	NO_TEST	NO_TEST	43.8253	2.85039	43.8253	57.4624
RLCs_Cluster5_CHK	FBgn0003460_2	So_SOLEXA	15016	3389	25	3	0.225693	0.848656	NO_TEST	NO_TEST	4.29682	2.85039	4.29682	5.71567
RLCs_Cluster5_CHK	FBgn0002723_2	Met_SANGER_5	15016	4691	25	8	0.3124	0.37375	76	0.407553	10.4273	2.85039	10.4273	10.5019
RLCs_Cluster5_CHK	FBgn0039509	Mio_bigmax_SANGER_5	15016	3589	25	4	0.239012	0.748188	NO_TEST	NO_TEST	12.1164	2.85039	12.1164	14.6733
RLCs_Cluster5_CHK	FBgn0038197	foxo_SANGER_10	15016	8966	25	0	0.597096	NO_TEST	NO_TEST	NO_TEST	21.2823	2.85039	21.2823	27.894
RLCs_Cluster5_CHK	FBgn0016076	vri_SANGER_5	15016	5454	25	10	0.363213	0.273541	58	0.405596	63.0089	2.85039	63.0089	98.5315
RLCs_Cluster5_CHK	FBgn0003870	ttk_NAR	15016	6828	25	14	0.454715	0.104221	25	0.321236	36.0438	2.85039	36.0438	48.8902
RLCs_Cluster5_CHK	MA1456.1	Dref	15016	8540	25	0	0.568727	NO_TEST	NO_TEST	NO_TEST	7.00777	2.85039	7.00777	8.61741
RLCs_Cluster5_CHK	FBgn0004652	fru_SANGER_10	15016	5862	25	8	0.390384	0.692922	NO_TEST	NO_TEST	34.1112	2.85039	34.1112	21.6593
RLCs_Cluster5_CHK	FBgn0035144_2	CG17181_SOLEXA_5	15016	10146	25	0	0.675679	NO_TEST	NO_TEST	NO_TEST	4.24895	2.85039	4.24895	7.72111
RLCs_Cluster5_CHK	FBgn0005558_2	ey_SOLEXA_5	15016	10787	25	0	0.718367	NO_TEST	NO_TEST	NO_TEST	9.44027	2.85039	9.44027	8.86371
RLCs_Cluster5_CHK	FBgn0000611_4	exd_SOLEXA_2	15016	4790	25	7	0.318993	0.570557	NO_TEST	NO_TEST	81.5998	2.85039	81.5998	80.8191
RLCs_Cluster5_CHK	FBgn0003053_2	peb-F1-3_SOLEXA	15016	7802	25	0	0.519579	NO_TEST	NO_TEST	NO_TEST	5.84368	2.85039	5.84368	5.76079
RLCs_Cluster5_CHK	FBgn0000611_3	Exd_SOLEXA	15016	7023	25	11	0.467701	0.528942	NO_TEST	NO_TEST	81.5998	2.85039	81.5998	80.8191
RLCs_Cluster5_CHK	FBgn0000611_2	exd_FlyReg	15016	10654	25	0	0.70951	NO_TEST	NO_TEST	NO_TEST	81.5998	2.85039	81.5998	80.8191
RLCs_Cluster5_CHK	FBgn0030505	NFAT_SANGER_5	15016	9095	25	0	0.605687	NO_TEST	NO_TEST	NO_TEST	65.7803	2.85039	65.7803	67.6929
RLCs_Cluster5_CHK	FBgn0020309	crol_F7-16_SANGER_5	15016	5643	25	3	0.375799	0.995239	NO_TEST	NO_TEST	43.8253	2.85039	43.8253	57.4624
RLCs_Cluster5_CHK	FBgn0005558	ey_FlyReg	15016	8495	25	0	0.56573	NO_TEST	NO_TEST	NO_TEST	9.44027	2.85039	9.44027	8.86371
RLCs_Cluster5_CHK	FBgn0000611	Exd_Cell	15016	5686	25	7	0.378663	0.789472	NO_TEST	NO_TEST	81.5998	2.85039	81.5998	80.8191
RLCs_Cluster5_CHK	FBgn0032130	CG3838_SANGER_5	15016	8441	25	0	0.562134	NO_TEST	NO_TEST	NO_TEST	13.064	2.85039	13.064	13.5257
RLCs_Cluster5_CHK	cnc14_3	cnc14_3	15016	4820	25	10	0.320991	0.144666	35	0.321236	86.0957	2.85039	86.0957	132.16
RLCs_Cluster5_CHK	cnc14_2	cnc14_2	15016	7046	25	10	0.469233	0.687633	NO_TEST	NO_TEST	86.0957	2.85039	86.0957	132.16
RLCs_Cluster5_CHK	cnc14_1	cnc14_1	15016	6718	25	12	0.447389	0.296911	60	0.407553	86.0957	2.85039	86.0957	132.16
RLCs_Cluster5_CHK	FBgn0040918_2	Lag1_SOLEXA	15016	7433	25	17	0.495005	0.0191127	6	0.218326	13.4402	2.85039	13.4402	16.9458
RLCs_Cluster5_CHK	FBgn0000210_3	br-Z3_FlyReg	15016	3503	25	3	0.233284	0.868114	NO_TEST	NO_TEST	14.4025	2.85039	14.4025	10.5495
RLCs_Cluster5_CHK	FBgn0030432	CG4404_SANGER_5	15016	9117	25	0	0.607152	NO_TEST	NO_TEST	NO_TEST	21.8075	2.85039	21.8075	26.3047
RLCs_Cluster5_CHK	FBgn0039733	CG11504_SANGER_5	15016	10168	25	0	0.677144	NO_TEST	NO_TEST	NO_TEST	3.95527	2.85039	3.95527	5.05699
RLCs_Cluster5_CHK	FBgn0042650	disco-r-Cl1_SANGER_5	15016	6434	25	12	0.428476	0.233686	52	0.386482	7.56881	2.85039	7.56881	10.3126
RLCs_Cluster5_CHK	FBgn0027339_2	jim_F1-9_SOLEXA_2.5	15016	6784	25	12	0.451785	0.312587	63	0.407553	57.1529	2.85039	57.1529	48.8355
RLCs_Cluster5_CHK	FBgn0000054	Adf1_FlyReg	15016	9998	25	0	0.665823	NO_TEST	NO_TEST	NO_TEST	32.4596	2.85039	32.4596	33.2531
RLCs_Cluster5_CHK	FBgn0000286	Cf2-II_FlyReg	15016	2085	25	2	0.138852	0.694593	NO_TEST	NO_TEST	39.8729	2.85039	39.8729	46.8956
RLCs_Cluster5_CHK	FBgn0001235_3	hth_SOLEXA_2	15016	6268	25	10	0.417421	0.485083	NO_TEST	NO_TEST	92.4706	2.85039	92.4706	93.3357
RLCs_Cluster5_CHK	FBgn0015239	Hr78_SANGER_5	15016	5969	25	5	0.397509	0.969052	NO_TEST	NO_TEST	19.0401	2.85039	19.0401	20.8519
RLCs_Cluster5_CHK	FBgn0041092_3	tai_SANGER_5	15016	5610	25	7	0.373601	0.774146	NO_TEST	NO_TEST	14.1785	2.85039	14.1785	14.8585
RLCs_Cluster5_CHK	FBgn0000448_2	Hr46_SANGER_5	15016	5937	25	11	0.395378	0.251968	53	0.405596	91.3392	2.85039	91.3392	55.012
RLCs_Cluster5_CHK	FBgn0025360	Optix_Cell	15016	3794	25	5	0.252664	0.633479	NO_TEST	NO_TEST	10.9861	2.85039	10.9861	14.1511
RLCs_Cluster5_CHK	FBgn0003430	slp1_NAR	15016	10789	25	0	0.7185	NO_TEST	NO_TEST	NO_TEST	5.89623	2.85039	5.89623	7.41955
RLCs_Cluster5_CHK	FBgn0028386	cic_SANGER_5	15016	7774	25	0	0.517714	NO_TEST	NO_TEST	NO_TEST	27.0172	2.85039	27.0172	27.6871
RLCs_Cluster5_CHK	FBgn0085432	pan_FlyReg	15016	6978	25	12	0.464704	0.360457	70	0.407553	194.941	2.85039	194.941	142.584
RLCs_Cluster5_CHK	FBgn0000439	Dfd_Cell	15016	3724	25	6	0.248002	0.429642	NO_TEST	NO_TEST	9.77969	2.85039	9.77969	13.8827
RLCs_Cluster5_CHK	FBgn0004050	z_FlyReg	15016	7637	25	0	0.508591	NO_TEST	NO_TEST	NO_TEST	4.77719	2.85039	4.77719	6.0301
RLCs_Cluster5_CHK	FBgn0001185	her_SANGER_10	15016	7434	25	11	0.495072	0.636588	NO_TEST	NO_TEST	19.2711	2.85039	19.2711	19.9288
RLCs_Cluster5_CHK	MA0535.1	Mad	15016	11088	25	0	0.738412	NO_TEST	NO_TEST	NO_TEST	11.6205	2.85039	11.6205	13.7927
RLCs_Cluster5_CHK	FBgn0029822_4	CG12236-PB_SOLEXA	15016	9162	25	0	0.610149	NO_TEST	NO_TEST	NO_TEST	8.97203	2.85039	8.97203	8.2994
RLCs_Cluster5_CHK	FBgn0027339	jim_SANGER_2.5	15016	11998	25	0	0.799014	NO_TEST	NO_TEST	NO_TEST	57.1529	2.85039	57.1529	48.8355
RLCs_Cluster5_CHK	FBgn0029822_2	CG12236_SOLEXA_5	15016	7591	25	0	0.505527	NO_TEST	NO_TEST	NO_TEST	8.97203	2.85039	8.97203	8.2994
RLCs_Cluster5_CHK	FBgn0003028	ovo_FlyReg	15016	3745	25	8	0.249401	0.14757	37	0.321236	6.35485	2.85039	6.35485	7.14082
RLCs_Cluster5_CHK	FBgn0003964	usp_SANGER_5	15016	6708	25	7	0.446723	0.932123	NO_TEST	NO_TEST	6.19056	2.85039	6.19056	7.38365
RLCs_Cluster5_CHK	FBgn0004859_2	ci_SOLEXA	15016	10619	25	0	0.707179	NO_TEST	NO_TEST	NO_TEST	14.2173	2.85039	14.2173	16.2982
RLCs_Cluster5_CHK	FBgn0259172	rn_SANGER_10	15016	10202	25	0	0.679409	NO_TEST	NO_TEST	NO_TEST	7.80983	2.85039	7.80983	6.31129
RLCs_Cluster5_CHK	FBgn0036126_2	Xrp1_CG6272_SANGER_5	15016	7156	25	9	0.476558	0.83319	NO_TEST	NO_TEST	35.9973	2.85039	35.9973	86.838
RLCs_Cluster5_CHK	MA0242.1	Bgb::run	15016	8467	25	0	0.563865	NO_TEST	NO_TEST	NO_TEST	16.0657	2.85039	16.0657	15.3463
RLCs_Cluster5_CHK	FBgn0259172_2	rn_SOLEXA_5	15016	10285	25	0	0.684936	NO_TEST	NO_TEST	NO_TEST	7.80983	2.85039	7.80983	6.31129
RLCs_Cluster5_CHK	FBgn0002521_3	pho_SOLEXA_5	15016	10720	25	0	0.713905	NO_TEST	NO_TEST	NO_TEST	38.2454	2.85039	38.2454	36.1964
RLCs_Cluster5_CHK	FBgn0002521_2	pho_SANGER_10	15016	10286	25	0	0.685003	NO_TEST	NO_TEST	NO_TEST	38.2454	2.85039	38.2454	36.1964
RLCs_Cluster5_CHK	FBgn0000567_2	Eip74EF_SANGER_5	15016	6438	25	13	0.428743	0.130619	29	0.321236	9.36243	2.85039	9.36243	8.72715
RLCs_Cluster5_CHK	FBgn0000097	aop_SANGER_10	15016	8604	25	0	0.572989	NO_TEST	NO_TEST	NO_TEST	32.6872	2.85039	32.6872	35.652
RLCs_Cluster5_CHK	FBgn0011701	Repo_Cell	15016	10709	25	0	0.713173	NO_TEST	NO_TEST	NO_TEST	21.0801	2.85039	21.0801	26.5121
RLCs_Cluster5_CHK	FBgn0032223	GATAd_SANGER_5	15016	5640	25	8	0.375599	0.637402	NO_TEST	NO_TEST	20.6953	2.85039	20.6953	25.3746
RLCs_Cluster5_CHK	FBgn0000099	Ap_Cell	15016	7033	25	12	0.468367	0.374452	79	0.407553	29.1953	2.85039	29.1953	28.8742
RLCs_Cluster5_CHK	FBgn0000504_2	dsx-M_FlyReg	15016	6986	25	12	0.465237	0.362483	72	0.407553	18.1776	2.85039	18.1776	19.4896
RLCs_Cluster5_CHK	FBgn0032651	Oli_da_SANGER_5_1	15016	6575	25	7	0.437866	0.919733	NO_TEST	NO_TEST	5.73552	2.85039	5.73552	4.93224
RLCs_Cluster5_CHK	MA0193.1	schlank	15016	10990	25	0	0.731886	NO_TEST	NO_TEST	NO_TEST	13.4402	2.85039	13.4402	16.9458
RLCs_Cluster5_CHK	FBgn0086910	l(3)neo38_SANGER_2.5	15016	5932	25	8	0.395045	0.709524	NO_TEST	NO_TEST	32.8603	2.85039	32.8603	31.6962
RLCs_Cluster5_CHK	FBgn0037735	CG16899_SANGER_5	15016	11158	25	0	0.743074	NO_TEST	NO_TEST	NO_TEST	56.92	2.85039	56.92	23.0196
RLCs_Cluster5_CHK	FBgn0000462_2	dl_FlyReg	15016	9983	25	0	0.664824	NO_TEST	NO_TEST	NO_TEST	11.8663	2.85039	11.8663	19.1547
RLCs_Cluster5_CHK	FBgn0004396	CrebA_SANGER_5	15016	6502	25	11	0.433005	0.389656	80	0.407553	11.0637	2.85039	11.0637	12.8259
RLCs_Cluster5_CHK	FBgn0003053_3	peb-F5-7_SOLEXA	15016	8512	25	0	0.566862	NO_TEST	NO_TEST	NO_TEST	5.84368	2.85039	5.84368	5.76079
RLCs_Cluster5_CHK	FBgn0004837	SuH_FlyReg	15016	8717	25	0	0.580514	NO_TEST	NO_TEST	NO_TEST	8.39558	2.85039	8.39558	9.61537
RLCs_Cluster5_CHK	FBgn0036126	Crc_CG6272_SANGER_5	15016	5402	25	7	0.35975	0.728824	NO_TEST	NO_TEST	35.9973	2.85039	35.9973	86.838
RLCs_Cluster5_CHK	FBgn0003567	suHw_FlyReg	15016	10190	25	0	0.678609	NO_TEST	NO_TEST	NO_TEST	6.84527	2.85039	6.84527	8.22632
RLCs_Cluster5_CHK	FBgn0015664	Dref_FlyReg	15016	8640	25	0	0.575386	NO_TEST	NO_TEST	NO_TEST	7.00777	2.85039	7.00777	8.61741
RLCs_Cluster5_CHK	FBgn0035144	CG17181_SANGER_5	15016	8438	25	0	0.561934	NO_TEST	NO_TEST	NO_TEST	4.24895	2.85039	4.24895	7.72111
RLCs_Cluster5_CHK	FBgn0015014_4	tgo_cyc_SANGER_5	15016	5199	25	6	0.346231	0.816608	NO_TEST	NO_TEST	6.57554	2.85039	6.57554	6.66951
RLCs_Cluster5_CHK	FBgn0015014_6	tgo_sima_SANGER_5	15016	6083	25	6	0.405101	0.933467	NO_TEST	NO_TEST	6.57554	2.85039	6.57554	6.66951
RLCs_Cluster5_CHK	FBgn0015014_7	tgo_tai_SANGER_5	15016	6724	25	10	0.447789	0.607251	NO_TEST	NO_TEST	6.57554	2.85039	6.57554	6.66951
RLCs_Cluster5_CHK	MA0022.1	dl	15016	8906	25	0	0.593101	NO_TEST	NO_TEST	NO_TEST	11.8663	2.85039	11.8663	19.1547
RLCs_Cluster5_CHK	FBgn0000504	dsx-F_FlyReg	15016	6986	25	12	0.465237	0.362483	71	0.407553	18.1776	2.85039	18.1776	19.4896
RLCs_Cluster5_CHK	FBgn0052830_2	CG32830_SOLEXA_5	15016	5932	25	13	0.395045	0.0703688	20	0.291016	13.3105	2.85039	13.3105	14.6344
RLCs_Cluster5_CHK	FBgn0000462	dl_NBT	15016	7234	25	12	0.481753	0.426805	NO_TEST	NO_TEST	11.8663	2.85039	11.8663	19.1547
RLCs_Cluster5_CHK	FBgn0004102_2	Oc_SOLEXA	15016	5176	25	10	0.344699	0.211754	48	0.379371	13.953	2.85039	13.953	17.2818
RLCs_Cluster5_CHK	FBgn0030532	CG11071_SANGER_5	15016	5846	25	9	0.389318	0.531895	NO_TEST	NO_TEST	88.5246	2.85039	88.5246	86.4425
RLCs_Cluster5_CHK	FBgn0003507_2	srp_SANGER_5	15016	5506	25	8	0.366676	0.602051	NO_TEST	NO_TEST	7.47471	2.85039	7.47471	10.5374
RLCs_Cluster5_CHK	MA0237.2	pan	15016	9738	25	0	0.648508	NO_TEST	NO_TEST	NO_TEST	194.941	2.85039	194.941	142.584
RLCs_Cluster5_CHK	MA0026.1	Eip74EF	15016	5798	25	7	0.386121	0.810829	NO_TEST	NO_TEST	9.36243	2.85039	9.36243	8.72715
RLCs_Cluster5_CHK	FBgn0039905	CG2052_SANGER_2.5	15016	11583	25	0	0.771377	NO_TEST	NO_TEST	NO_TEST	18.788	2.85039	18.788	17.2718
RLCs_Cluster5_CHK	FBgn0000210	br-Z1_FlyReg	15016	7982	25	0	0.531566	NO_TEST	NO_TEST	NO_TEST	14.4025	2.85039	14.4025	10.5495
RLCs_Cluster5_CHK	FBgn0038787_2	CG4360-F1-3_SOLEXA	15016	7827	25	0	0.521244	NO_TEST	NO_TEST	NO_TEST	8.7873	2.85039	8.7873	10.7919
RLCs_Cluster5_CHK	FBgn0035481	CG12605_SANGER_10	15016	8256	25	0	0.549814	NO_TEST	NO_TEST	NO_TEST	83.9444	2.85039	83.9444	61.4541
RLCs_Cluster5_CHK	FBgn0000054_2	Adf1_SANGER_5	15016	10909	25	0	0.726492	NO_TEST	NO_TEST	NO_TEST	32.4596	2.85039	32.4596	33.2531
RLCs_Cluster5_CHK	FBgn0002723	Met_Clk_SANGER_5	15016	5059	25	8	0.336907	0.477678	NO_TEST	NO_TEST	10.4273	2.85039	10.4273	10.5019
RLCs_Cluster5_CHK	FBgn0037206	CG12768_SANGER_5	15016	7899	25	0	0.526039	NO_TEST	NO_TEST	NO_TEST	6.18307	2.85039	6.18307	7.77149
RLCs_Cluster5_CHK	MA0533.1	su(Hw)	15016	9800	25	0	0.652637	NO_TEST	NO_TEST	NO_TEST	6.84527	2.85039	6.84527	8.22632
RLCs_Cluster5_CHK	FBgn0005630_19	lola-PD_SOLEXA	15016	8540	25	0	0.568727	NO_TEST	NO_TEST	NO_TEST	214.286	2.85039	214.286	240.502
RLCs_Cluster5_CHK	FBgn0005630_18	lola-PC_SOLEXA	15016	10494	25	0	0.698855	NO_TEST	NO_TEST	NO_TEST	214.286	2.85039	214.286	240.502
RLCs_Cluster5_CHK	FBgn0005630_15	lola-PL_SANGER_2.5	15016	10544	25	0	0.702184	NO_TEST	NO_TEST	NO_TEST	214.286	2.85039	214.286	240.502
RLCs_Cluster5_CHK	FBgn0005630_14	lola-PF_SANGER_5	15016	7600	25	0	0.506127	NO_TEST	NO_TEST	NO_TEST	214.286	2.85039	214.286	240.502
RLCs_Cluster5_CHK	FBgn0005630_17	lola-PA_SOLEXA	15016	6949	25	8	0.462773	0.891928	NO_TEST	NO_TEST	214.286	2.85039	214.286	240.502
RLCs_Cluster5_CHK	FBgn0005630_16	lola-PA_SANGER_5	15016	5505	25	3	0.366609	0.993846	NO_TEST	NO_TEST	214.286	2.85039	214.286	240.502
RLCs_Cluster5_CHK	FBgn0005630_11	lola_PK_SANGER_5	15016	4340	25	4	0.289025	0.889252	NO_TEST	NO_TEST	214.286	2.85039	214.286	240.502
RLCs_Cluster5_CHK	FBgn0259211	grh_FlyReg	15016	8171	25	0	0.544153	NO_TEST	NO_TEST	NO_TEST	24.6288	2.85039	24.6288	30.0962
RLCs_Cluster5_CHK	FBgn0005630_13	lola-PC_SANGER_5	15016	10060	25	0	0.669952	NO_TEST	NO_TEST	NO_TEST	214.286	2.85039	214.286	240.502
RLCs_Cluster5_CHK	FBgn0005630_20	lola-PF_SOLEXA	15016	8951	25	0	0.596097	NO_TEST	NO_TEST	NO_TEST	214.286	2.85039	214.286	240.502
RLCs_Cluster5_CHK	MA0534.1	EcR::usp	15016	8466	25	0	0.563799	NO_TEST	NO_TEST	NO_TEST	20.7788	2.85039	20.7788	19.3608
RLCs_Cluster5_CHK	FBgn0041092	tai_Clk_SANGER_5	15016	7503	25	13	0.499667	0.343656	69	0.407553	14.1785	2.85039	14.1785	14.8585
RLCs_Cluster5_CHK	FBgn0033288	pdm3_SOLEXA_5	15016	7608	25	0	0.50666	NO_TEST	NO_TEST	NO_TEST	11.9522	2.85039	11.9522	11.2867
RLCs_Cluster5_CHK	FBgn0025360_2	Optix_SOLEXA	15016	5135	25	9	0.341969	0.337643	66	0.407553	10.9861	2.85039	10.9861	14.1511
RLCs_Cluster5_CHK	FBgn0000210_12	br-PL_SOLEXA	15016	3291	25	7	0.219166	0.162946	42	0.333651	14.4025	2.85039	14.4025	10.5495
RLCs_Cluster5_CHK	MA0531.1	CTCF	15016	10484	25	0	0.698189	NO_TEST	NO_TEST	NO_TEST	10.9287	2.85039	10.9287	12.4746
RLCs_Cluster5_CHK	FBgn0000210_10	br-PA_SOLEXA	15016	7262	25	12	0.483617	0.434217	NO_TEST	NO_TEST	14.4025	2.85039	14.4025	10.5495
RLCs_Cluster5_CHK	FBgn0000210_11	br-PE_SOLEXA	15016	4599	25	7	0.306273	0.515716	NO_TEST	NO_TEST	14.4025	2.85039	14.4025	10.5495
RLCs_Cluster5_CHK	FBgn0003870_5	ttk-PA_SOLEXA	15016	7192	25	13	0.478956	0.270299	57	0.405596	36.0438	2.85039	36.0438	48.8902
RLCs_Cluster5_CHK	FBgn0003870_4	ttk-PA_SANGER_5	15016	5689	25	10	0.378863	0.331059	65	0.407553	36.0438	2.85039	36.0438	48.8902
RLCs_Cluster5_CHK	FBgn0003870_6	ttk-PF_SOLEXA	15016	8451	25	0	0.5628	NO_TEST	NO_TEST	NO_TEST	36.0438	2.85039	36.0438	48.8902
RLCs_Cluster5_CHK	FBgn0034945	CG10904_SANGER_5	15016	7143	25	9	0.475693	0.831004	NO_TEST	NO_TEST	14.8938	2.85039	14.8938	19.617
RLCs_Cluster5_CHK	FBgn0034946	CG3065_F1-3_SANGER_2.5	15016	11182	25	0	0.744672	NO_TEST	NO_TEST	NO_TEST	6.20443	2.85039	6.20443	8.6889
RLCs_Cluster5_CHK	FBgn0003870_2	ttk_FlyReg	15016	8893	25	0	0.592235	NO_TEST	NO_TEST	NO_TEST	36.0438	2.85039	36.0438	48.8902
RLCs_Cluster5_CHK	FBgn0086680_2	vvl_SOLEXA_5	15016	9108	25	0	0.606553	NO_TEST	NO_TEST	NO_TEST	22.3631	2.85039	22.3631	26.4784
RLCs_Cluster5_CHK	FBgn0042650_2	disco-r-F1-2_SOLEXA	15016	6910	25	13	0.460176	0.211175	47	0.379371	7.56881	2.85039	7.56881	10.3126
RLCs_Cluster5_CHK	FBgn0003396_2	shn-F1-2_SOLEXA	15016	8789	25	0	0.585309	NO_TEST	NO_TEST	NO_TEST	10.6873	2.85039	10.6873	14.7643
RLCs_Cluster5_CHK	FBgn0043457	CG5180_SANGER_5	15016	6859	25	8	0.456779	0.880351	NO_TEST	NO_TEST	10.6723	2.85039	10.6723	10.7453
RLCs_Cluster5_CHK	MA0205.2	Trl	15016	7757	25	0	0.516582	NO_TEST	NO_TEST	NO_TEST	28.1312	2.85039	28.1312	33.2023
RLCs_Cluster5_CHK	MA0012.1	br(var.3)	15016	9660	25	0	0.643314	NO_TEST	NO_TEST	NO_TEST	14.4025	2.85039	14.4025	10.5495
RLCs_Cluster5_CHK	FBgn0004198	Ct_Cell	15016	6034	25	10	0.401838	0.421593	NO_TEST	NO_TEST	30.9745	2.85039	30.9745	25.884
RLCs_Cluster5_CHK	FBgn0003896	Tup_Cell	15016	7273	25	11	0.48435	0.595229	NO_TEST	NO_TEST	7.91036	2.85039	7.91036	6.57883
RLCs_Cluster5_CHK	MA0016.1	usp	15016	6373	25	10	0.424414	0.513639	NO_TEST	NO_TEST	6.19056	2.85039	6.19056	7.38365
RLCs_Cluster5_CHK	FBgn0263112	Mitf_SANGER_5	15016	4573	25	5	0.304542	0.819778	NO_TEST	NO_TEST	49.3224	2.85039	49.3224	56.2444
RLCs_Cluster5_CHK	FBgn0032651_2	Oli_da_SANGER_5_2	15016	9197	25	0	0.61248	NO_TEST	NO_TEST	NO_TEST	5.73552	2.85039	5.73552	4.93224
RLCs_Cluster5_CHK	FBgn0032651_3	Oli_da_SANGER_5_3	15016	7539	25	0	0.502064	NO_TEST	NO_TEST	NO_TEST	5.73552	2.85039	5.73552	4.93224
RLCs_Cluster5_CHK	FBgn0003345	sd_FlyReg	15016	6584	25	15	0.438466	0.0339576	11	0.257453	25.2773	2.85039	25.2773	30.8236
RLCs_Cluster5_CHK	FBgn0001323	knrl_SANGER_5	15016	7918	25	0	0.527304	NO_TEST	NO_TEST	NO_TEST	3.61178	2.85039	3.61178	6.33594
RLCs_Cluster5_CHK	FBgn0000492	Dr_Cell	15016	7533	25	0	0.501665	NO_TEST	NO_TEST	NO_TEST	3.29273	2.85039	3.29273	6.54043
RLCs_Cluster5_CHK	FBgn0004880_3	scrt_SOLEXA_2.5_2	15016	8760	25	0	0.583378	NO_TEST	NO_TEST	NO_TEST	67.9172	2.85039	67.9172	57.5701
RLCs_Cluster5_CHK	FBgn0004880_2	scrt_SOLEXA_2.5_1	15016	9264	25	0	0.616942	NO_TEST	NO_TEST	NO_TEST	67.9172	2.85039	67.9172	57.5701
RLCs_Cluster5_CHK	MA0449.1	h	15016	6143	25	14	0.409097	0.0421267	13	0.278684	27.3675	2.85039	27.3675	54.3051
RLCs_Cluster5_CHK	FBgn0035849	ERR_SANGER_5	15016	7268	25	6	0.484017	0.988848	NO_TEST	NO_TEST	7.91524	2.85039	7.91524	9.57215
RLCs_Cluster5_CHK	FBgn0005658	Ets65A_SANGER_10	15016	7266	25	11	0.483884	0.593402	NO_TEST	NO_TEST	7.52015	2.85039	7.52015	5.61264
RLCs_Cluster5_CHK	FBgn0005659	Ets98B_SANGER_10	15016	7620	25	0	0.507459	NO_TEST	NO_TEST	NO_TEST	22.2286	2.85039	22.2286	24.4782
RLCs_Cluster5_CHK	FBgn0037207	Mes2_SANGER_5	15016	9608	25	0	0.639851	NO_TEST	NO_TEST	NO_TEST	16.4627	2.85039	16.4627	22.935
RLCs_Cluster5_CHK	FBgn0033782_2	sug_SOLEXA_5	15016	8303	25	0	0.552944	NO_TEST	NO_TEST	NO_TEST	13.7478	2.85039	13.7478	18.8023
RLCs_Cluster5_CHK	FBgn0030532_2	CG11071_SOLEXA	15016	5708	25	8	0.380128	0.654842	NO_TEST	NO_TEST	88.5246	2.85039	88.5246	86.4425
RLCs_Cluster5_CHK	FBgn0035625	Blimp-1_NAR	15016	10895	25	0	0.725559	NO_TEST	NO_TEST	NO_TEST	34.797	2.85039	34.797	34.4608
RLCs_Cluster5_CHK	FBgn0040918	Lag1_Cell	15016	7969	25	0	0.530701	NO_TEST	NO_TEST	NO_TEST	13.4402	2.85039	13.4402	16.9458
RLCs_Cluster5_CHK	MA1461.1	sv	15016	6669	25	10	0.444126	0.592892	NO_TEST	NO_TEST	15.8496	2.85039	15.8496	12.6282
RLCs_Cluster5_CHK	FBgn0011655	Med_FlyReg	15016	11122	25	0	0.740677	NO_TEST	NO_TEST	NO_TEST	5.5705	2.85039	5.5705	6.47811
RLCs_Cluster5_CHK	MA0010.1	br	15016	11197	25	0	0.745671	NO_TEST	NO_TEST	NO_TEST	14.4025	2.85039	14.4025	10.5495
RLCs_Cluster5_CHK	FBgn0052830	CG32830_SANGER_10	15016	7004	25	10	0.466436	0.677564	NO_TEST	NO_TEST	13.3105	2.85039	13.3105	14.6344
RLCs_Cluster5_CHK	FBgn0004618_2	gl_SANGER_5	15016	6608	25	11	0.440064	0.417562	NO_TEST	NO_TEST	13.2917	2.85039	13.2917	15.8408
LLCs_Cluster1_Membrane	MA1459.1	M1BP	15016	9532	316	0	0.63479	NO_TEST	NO_TEST	NO_TEST	9.01609	3.93877	9.01609	11.3444
LLCs_Cluster1_Membrane	FBgn0014018	Rel_SANGER_5	15016	8140	316	0	0.542088	NO_TEST	NO_TEST	NO_TEST	22.7221	3.93877	22.7221	46.0836
LLCs_Cluster1_Membrane	FBgn0035481_2	CG12605_SOLEXA_5	15016	9323	316	0	0.620871	NO_TEST	NO_TEST	NO_TEST	83.9444	3.93877	83.9444	61.4541
LLCs_Cluster1_Membrane	FBgn0005630_9	lola-PT_SANGER_5	15016	5236	316	115	0.348695	0.262008	134	0.353907	214.286	3.93877	214.286	240.502
LLCs_Cluster1_Membrane	FBgn0005630_8	lola-PW_SANGER_5	15016	8586	316	0	0.57179	NO_TEST	NO_TEST	NO_TEST	214.286	3.93877	214.286	240.502
LLCs_Cluster1_Membrane	FBgn0005630_5	lola-PD_SANGER_5	15016	8983	316	0	0.598229	NO_TEST	NO_TEST	NO_TEST	214.286	3.93877	214.286	240.502
LLCs_Cluster1_Membrane	FBgn0005630_4	lola-PY_SANGER_2.5	15016	5470	316	116	0.364278	0.432919	174	0.448994	214.286	3.93877	214.286	240.502
LLCs_Cluster1_Membrane	FBgn0005630_7	lola-PQ_SANGER_5	15016	10087	316	0	0.67175	NO_TEST	NO_TEST	NO_TEST	214.286	3.93877	214.286	240.502
LLCs_Cluster1_Membrane	FBgn0005630_6	lola-PO_SANGER_5	15016	10697	316	0	0.712373	NO_TEST	NO_TEST	NO_TEST	214.286	3.93877	214.286	240.502
LLCs_Cluster1_Membrane	FBgn0005630_3	lola-PU_SANGER_5	15016	8067	316	0	0.537227	NO_TEST	NO_TEST	NO_TEST	214.286	3.93877	214.286	240.502
LLCs_Cluster1_Membrane	FBgn0005630_2	lola_SOLEXA_5	15016	7894	316	0	0.525706	NO_TEST	NO_TEST	NO_TEST	214.286	3.93877	214.286	240.502
LLCs_Cluster1_Membrane	FBgn0003396	shn-F1-2_SANGER_5	15016	8062	316	0	0.536894	NO_TEST	NO_TEST	NO_TEST	10.6873	3.93877	10.6873	14.7643
LLCs_Cluster1_Membrane	FBgn0004795	retn_SANGER_5	15016	5962	316	125	0.397043	0.496881	NO_TEST	NO_TEST	9.63727	3.93877	9.63727	9.07666
LLCs_Cluster1_Membrane	FBgn0259938	cwo_SANGER_5	15016	5559	316	143	0.370205	0.00100943	4	0.0354642	12.1817	3.93877	12.1817	17.0846
LLCs_Cluster1_Membrane	FBgn0017578	dm_Max_SANGER_10	15016	6189	316	149	0.41216	0.0134152	25	0.0971261	15.4343	3.93877	15.4343	15.0558
LLCs_Cluster1_Membrane	FBgn0035407	CG14962_SANGER_5	15016	8606	316	0	0.573122	NO_TEST	NO_TEST	NO_TEST	13.3727	3.93877	13.3727	14.5415
LLCs_Cluster1_Membrane	FBgn0035405	pfk_SANGER_5	15016	9018	316	0	0.600559	NO_TEST	NO_TEST	NO_TEST	4.05678	3.93877	4.05678	5.70541
LLCs_Cluster1_Membrane	FBgn0004893	bowl_SANGER_5	15016	6958	316	154	0.463372	0.178581	114	0.283527	6.16573	3.93877	6.16573	7.82974
LLCs_Cluster1_Membrane	FBgn0040765_2	luna_SOLEXA_5	15016	10858	316	0	0.723095	NO_TEST	NO_TEST	NO_TEST	6.232	3.93877	6.232	8.7302
LLCs_Cluster1_Membrane	FBgn0000459	disco_SANGER_5	15016	6696	316	136	0.445924	0.692551	NO_TEST	NO_TEST	9.9732	3.93877	9.9732	9.89573
LLCs_Cluster1_Membrane	MA0532.1	Stat92E	15016	8573	316	0	0.570924	NO_TEST	NO_TEST	NO_TEST	105.625	3.93877	105.625	137.584
LLCs_Cluster1_Membrane	MA0529.2	BEAF-32	15016	7321	316	157	0.487547	0.34788	153	0.403463	15.27	3.93877	15.27	20.0368
LLCs_Cluster1_Membrane	FBgn0036900	CG8765_SANGER_5	15016	7757	316	0	0.516582	NO_TEST	NO_TEST	NO_TEST	6.65179	3.93877	6.65179	7.14278
LLCs_Cluster1_Membrane	FBgn0000210_8	br-PL_SANGER_5	15016	5635	316	124	0.375266	0.242902	126	0.34893	14.4025	3.93877	14.4025	10.5495
LLCs_Cluster1_Membrane	FBgn0001078	ftz-f1_FlyReg	15016	9913	316	0	0.660162	NO_TEST	NO_TEST	NO_TEST	20.6626	3.93877	20.6626	17.9413
LLCs_Cluster1_Membrane	MA0530.1	cnc::maf-S	15016	8426	316	0	0.561135	NO_TEST	NO_TEST	NO_TEST	86.0957	3.93877	86.0957	132.16
LLCs_Cluster1_Membrane	FBgn0013948	Eip93F_SANGER_10	15016	10363	316	0	0.690131	NO_TEST	NO_TEST	NO_TEST	77.0994	3.93877	77.0994	87.4338
LLCs_Cluster1_Membrane	FBgn0000210_2	br-Z2_FlyReg	15016	4492	316	91	0.299148	0.644073	NO_TEST	NO_TEST	14.4025	3.93877	14.4025	10.5495
LLCs_Cluster1_Membrane	FBgn0000210_6	br_SOLEXA_10	15016	5283	316	124	0.351825	0.0572166	59	0.175529	14.4025	3.93877	14.4025	10.5495
LLCs_Cluster1_Membrane	FBgn0000210_7	br-PE_SANGER_5	15016	4542	316	93	0.302477	0.598875	NO_TEST	NO_TEST	14.4025	3.93877	14.4025	10.5495
LLCs_Cluster1_Membrane	FBgn0002521	pho_FlyReg	15016	9378	316	0	0.624534	NO_TEST	NO_TEST	NO_TEST	38.2454	3.93877	38.2454	36.1964
LLCs_Cluster1_Membrane	FBgn0005612	Sox14_SANGER_10	15016	9008	316	0	0.599893	NO_TEST	NO_TEST	NO_TEST	5.17994	3.93877	5.17994	7.53377
LLCs_Cluster1_Membrane	FBgn0001185_2	her_SOLEXA_10	15016	7688	316	0	0.511987	NO_TEST	NO_TEST	NO_TEST	19.2711	3.93877	19.2711	19.9288
LLCs_Cluster1_Membrane	FBgn0032587	CG5953_SANGER_5	15016	9671	316	0	0.644046	NO_TEST	NO_TEST	NO_TEST	4.9489	3.93877	4.9489	11.2564
LLCs_Cluster1_Membrane	FBgn0032741	Side_SANGER_5	15016	9959	316	0	0.663226	NO_TEST	NO_TEST	NO_TEST	4.49707	3.93877	4.49707	6.09094
LLCs_Cluster1_Membrane	FBgn0261283_4	HLH106_SANGER_5_3	15016	6669	316	143	0.444126	0.35836	160	0.405395	52.8721	3.93877	52.8721	80.018
LLCs_Cluster1_Membrane	FBgn0261283_3	HLH106_SANGER_5_2	15016	4655	316	82	0.310003	0.972724	NO_TEST	NO_TEST	52.8721	3.93877	52.8721	80.018
LLCs_Cluster1_Membrane	FBgn0261283_2	HLH106_SANGER_5_1	15016	5361	316	107	0.357019	0.734904	NO_TEST	NO_TEST	52.8721	3.93877	52.8721	80.018
LLCs_Cluster1_Membrane	FBgn0263108	BtbVII_SANGER_5	15016	7657	316	0	0.509923	NO_TEST	NO_TEST	NO_TEST	25.592	3.93877	25.592	27.7098
LLCs_Cluster1_Membrane	FBgn0038787	CG4360_F1-3_SANGER_2.5	15016	10957	316	0	0.729688	NO_TEST	NO_TEST	NO_TEST	8.7873	3.93877	8.7873	10.7919
LLCs_Cluster1_Membrane	FBgn0008649	dei_da_SANGER_5	15016	7555	316	0	0.50313	NO_TEST	NO_TEST	NO_TEST	4.54624	3.93877	4.54624	6.22755
LLCs_Cluster1_Membrane	FBgn0024321	NK7.1_Cell	15016	7360	316	167	0.490144	0.0756858	67	0.201787	19.7938	3.93877	19.7938	27.9616
LLCs_Cluster1_Membrane	FBgn0002733	HLHmbeta_SANGER_10	15016	7670	316	0	0.510788	NO_TEST	NO_TEST	NO_TEST	5.0179	3.93877	5.0179	7.20712
LLCs_Cluster1_Membrane	FBgn0039350	jigr1_SANGER_5	15016	12537	316	0	0.834909	NO_TEST	NO_TEST	NO_TEST	12.3215	3.93877	12.3215	14.9557
LLCs_Cluster1_Membrane	FBgn0005630_28	lola-PU_SOLEXA	15016	8278	316	0	0.551279	NO_TEST	NO_TEST	NO_TEST	214.286	3.93877	214.286	240.502
LLCs_Cluster1_Membrane	FBgn0005630_29	lola-PW_SOLEXA	15016	10397	316	0	0.692395	NO_TEST	NO_TEST	NO_TEST	214.286	3.93877	214.286	240.502
LLCs_Cluster1_Membrane	MA0085.1	Su(H)	15016	7990	316	0	0.532099	NO_TEST	NO_TEST	NO_TEST	8.39558	3.93877	8.39558	9.61537
LLCs_Cluster1_Membrane	FBgn0000459_2	disco_SOLEXA_5	15016	6709	316	139	0.44679	0.57568	NO_TEST	NO_TEST	9.9732	3.93877	9.9732	9.89573
LLCs_Cluster1_Membrane	FBgn0261283	HLH106_SANGER_10	15016	5361	316	107	0.357019	0.734904	NO_TEST	NO_TEST	52.8721	3.93877	52.8721	80.018
LLCs_Cluster1_Membrane	FBgn0005630_21	lola-PG_SOLEXA	15016	7952	316	0	0.529568	NO_TEST	NO_TEST	NO_TEST	214.286	3.93877	214.286	240.502
LLCs_Cluster1_Membrane	FBgn0005630_22	lola-PJ_SOLEXA	15016	8464	316	0	0.563665	NO_TEST	NO_TEST	NO_TEST	214.286	3.93877	214.286	240.502
LLCs_Cluster1_Membrane	FBgn0005630_23	lola-PK_SOLEXA	15016	4163	316	77	0.277238	0.901502	NO_TEST	NO_TEST	214.286	3.93877	214.286	240.502
LLCs_Cluster1_Membrane	FBgn0005630_24	lola-PL_SOLEXA	15016	10711	316	0	0.713306	NO_TEST	NO_TEST	NO_TEST	214.286	3.93877	214.286	240.502
LLCs_Cluster1_Membrane	FBgn0005630_25	lola-PO_SOLEXA	15016	11165	316	0	0.74354	NO_TEST	NO_TEST	NO_TEST	214.286	3.93877	214.286	240.502
LLCs_Cluster1_Membrane	FBgn0005630_26	lola-PQ_SOLEXA	15016	10514	316	0	0.700186	NO_TEST	NO_TEST	NO_TEST	214.286	3.93877	214.286	240.502
LLCs_Cluster1_Membrane	FBgn0005630_27	lola-PT_SOLEXA	15016	8560	316	0	0.570059	NO_TEST	NO_TEST	NO_TEST	214.286	3.93877	214.286	240.502
LLCs_Cluster1_Membrane	MA0255.1	z	15016	7637	316	0	0.508591	NO_TEST	NO_TEST	NO_TEST	4.77719	3.93877	4.77719	6.0301
LLCs_Cluster1_Membrane	FBgn0002931	net_da_SANGER_10	15016	9375	316	0	0.624334	NO_TEST	NO_TEST	NO_TEST	6.09105	3.93877	6.09105	9.23929
LLCs_Cluster1_Membrane	FBgn0004198_2	Ct_SOLEXA	15016	7172	316	152	0.477624	0.428754	172	0.448994	30.9745	3.93877	30.9745	25.884
LLCs_Cluster1_Membrane	MA0243.1	sd	15016	6584	316	134	0.438466	0.678241	NO_TEST	NO_TEST	25.2773	3.93877	25.2773	30.8236
LLCs_Cluster1_Membrane	MA0126.1	ovo	15016	4446	316	90	0.296084	0.645935	NO_TEST	NO_TEST	6.35485	3.93877	6.35485	7.14082
LLCs_Cluster1_Membrane	FBgn0001168_2	h_SANGER_5	15016	9601	316	0	0.639385	NO_TEST	NO_TEST	NO_TEST	27.3675	3.93877	27.3675	54.3051
LLCs_Cluster1_Membrane	FBgn0013263	Trl_FlyReg	15016	9030	316	0	0.601359	NO_TEST	NO_TEST	NO_TEST	28.1312	3.93877	28.1312	33.2023
LLCs_Cluster1_Membrane	FBgn0004914	Hnf4_SANGER_10	15016	6967	316	145	0.463972	0.550056	NO_TEST	NO_TEST	18.9037	3.93877	18.9037	23.1963
LLCs_Cluster1_Membrane	FBgn0259750	ab_SANGER_10	15016	8839	316	0	0.588639	NO_TEST	NO_TEST	NO_TEST	13.3105	3.93877	13.3105	14.6344
LLCs_Cluster1_Membrane	FBgn0029711	Usf_SANGER_5	15016	5734	316	131	0.381859	0.10289	86	0.214132	12.1234	3.93877	12.1234	12.0563
LLCs_Cluster1_Membrane	FBgn0033010	Atf6_SANGER_5	15016	8351	316	0	0.55614	NO_TEST	NO_TEST	NO_TEST	92.0774	3.93877	92.0774	94.8922
LLCs_Cluster1_Membrane	FBgn0004859	Ci_SANGER_5	15016	10073	316	0	0.670818	NO_TEST	NO_TEST	NO_TEST	14.2173	3.93877	14.2173	16.2982
LLCs_Cluster1_Membrane	FBgn0034946_3	CG3065_F1-5_SOLEXA_2.5	15016	11350	316	0	0.75586	NO_TEST	NO_TEST	NO_TEST	6.20443	3.93877	6.20443	8.6889
LLCs_Cluster1_Membrane	MA0460.1	ttk	15016	6828	316	146	0.454715	0.373626	163	0.412355	36.0438	3.93877	36.0438	48.8902
LLCs_Cluster1_Membrane	FBgn0039905_2	CG2052_SOLEXA_2.5	15016	11278	316	0	0.751066	NO_TEST	NO_TEST	NO_TEST	18.788	3.93877	18.788	17.2718
LLCs_Cluster1_Membrane	FBgn0003896_3	tup_SOLEXA_10	15016	6897	316	155	0.45931	0.118745	96	0.223884	7.91036	3.93877	7.91036	6.57883
LLCs_Cluster1_Membrane	FBgn0034946_2	CG3065_F1-3_SOLEXA_2.5	15016	11414	316	0	0.760123	NO_TEST	NO_TEST	NO_TEST	6.20443	3.93877	6.20443	8.6889
LLCs_Cluster1_Membrane	FBgn0026411_3	lim_SOLEXA_2	15016	7485	316	165	0.498468	0.181979	116	0.28395	17.2072	3.93877	17.2072	16.0699
LLCs_Cluster1_Membrane	FBgn0000567	Eip74EF_FlyReg	15016	8406	316	0	0.559803	NO_TEST	NO_TEST	NO_TEST	9.36243	3.93877	9.36243	8.72715
LLCs_Cluster1_Membrane	FBgn0023076_2	gce_Clk_SANGER_5	15016	5994	316	146	0.399174	0.00939394	19	0.0884845	34.9492	3.93877	34.9492	29.3057
LLCs_Cluster1_Membrane	FBgn0023489	Pph13_Cell	15016	5323	316	112	0.354489	0.474987	NO_TEST	NO_TEST	6.9119	3.93877	6.9119	11.6922
LLCs_Cluster1_Membrane	FBgn0000568	Eip75B_SANGER_5	15016	7566	316	0	0.503863	NO_TEST	NO_TEST	NO_TEST	31.1354	3.93877	31.1354	37.8657
LLCs_Cluster1_Membrane	FBgn0000546	EcR_SANGER_5	15016	5728	316	132	0.38146	0.0813672	72	0.204548	20.7788	3.93877	20.7788	19.3608
LLCs_Cluster1_Membrane	FBgn0019650	toy_FlyReg	15016	8579	316	0	0.571324	NO_TEST	NO_TEST	NO_TEST	68.4858	3.93877	68.4858	53.1309
LLCs_Cluster1_Membrane	FBgn0004618_3	gl_SOLEXA_5	15016	8917	316	0	0.593833	NO_TEST	NO_TEST	NO_TEST	13.2917	3.93877	13.2917	15.8408
LLCs_Cluster1_Membrane	FBgn0040765	luna_SANGER_5	15016	10631	316	0	0.707978	NO_TEST	NO_TEST	NO_TEST	6.232	3.93877	6.232	8.7302
LLCs_Cluster1_Membrane	FBgn0011648	Mad_FlyReg	15016	11215	316	0	0.74687	NO_TEST	NO_TEST	NO_TEST	11.6205	3.93877	11.6205	13.7927
LLCs_Cluster1_Membrane	MA0446.1	fkh	15016	10804	316	0	0.719499	NO_TEST	NO_TEST	NO_TEST	5.90684	3.93877	5.90684	5.38495
LLCs_Cluster1_Membrane	FBgn0086758	chinmo_SOLEXA	15016	9397	316	0	0.625799	NO_TEST	NO_TEST	NO_TEST	32.7212	3.93877	32.7212	27.1536
LLCs_Cluster1_Membrane	MA1460.1	pho	15016	10824	316	0	0.720831	NO_TEST	NO_TEST	NO_TEST	38.2454	3.93877	38.2454	36.1964
LLCs_Cluster1_Membrane	MA0222.1	exd	15016	5686	316	134	0.378663	0.0416676	50	0.143293	81.5998	3.93877	81.5998	80.8191
LLCs_Cluster1_Membrane	FBgn0004893_2	bowl_SOLEXA	15016	7992	316	0	0.532232	NO_TEST	NO_TEST	NO_TEST	6.16573	3.93877	6.16573	7.82974
LLCs_Cluster1_Membrane	FBgn0001222	Hsf_FlyReg	15016	6312	316	138	0.420352	0.25638	132	0.351552	28.8194	3.93877	28.8194	33.4816
LLCs_Cluster1_Membrane	FBgn0003028_2	ovo_SANGER_5	15016	4399	316	94	0.292954	0.401917	168	0.433017	6.35485	3.93877	6.35485	7.14082
LLCs_Cluster1_Membrane	FBgn0003028_3	ovo_SOLEXA_5	15016	4246	316	94	0.282765	0.256332	131	0.351552	6.35485	3.93877	6.35485	7.14082
LLCs_Cluster1_Membrane	FBgn0086910_2	l(3)neo38_SOLEXA_2.5	15016	5005	316	108	0.333311	0.348942	154	0.403463	32.8603	3.93877	32.8603	31.6962
LLCs_Cluster1_Membrane	cnc13_1	cnc13_1	15016	6555	316	140	0.436534	0.384006	167	0.416198	86.0957	3.93877	86.0957	132.16
LLCs_Cluster1_Membrane	cnc13_2	cnc13_2	15016	6734	316	147	0.448455	0.253768	130	0.351552	86.0957	3.93877	86.0957	132.16
LLCs_Cluster1_Membrane	cnc13_3	cnc13_3	15016	7519	316	0	0.500733	NO_TEST	NO_TEST	NO_TEST	86.0957	3.93877	86.0957	132.16
LLCs_Cluster1_Membrane	FBgn0017578_2	Max_Mnt_SANGER_5	15016	4691	316	107	0.3124	0.14091	101	0.24864	15.4343	3.93877	15.4343	15.0558
LLCs_Cluster1_Membrane	MA1702.1	Pdp1	15016	8754	316	0	0.582978	NO_TEST	NO_TEST	NO_TEST	306.832	3.93877	306.832	304.267
LLCs_Cluster1_Membrane	FBgn0259750_2	ab_SOLEXA_5	15016	9394	316	0	0.625599	NO_TEST	NO_TEST	NO_TEST	13.3105	3.93877	13.3105	14.6344
LLCs_Cluster1_Membrane	FBgn0261239	Hr39_SANGER_5	15016	8110	316	0	0.540091	NO_TEST	NO_TEST	NO_TEST	15.8296	3.93877	15.8296	15.1654
LLCs_Cluster1_Membrane	MA1700.1	Clamp	15016	5908	316	124	0.393447	0.490493	NO_TEST	NO_TEST	14.1237	3.93877	14.1237	15.4375
LLCs_Cluster1_Membrane	FBgn0000439_3	Dfd_SOLEXA	15016	5363	316	111	0.357152	0.56201	NO_TEST	NO_TEST	9.77969	3.93877	9.77969	13.8827
LLCs_Cluster1_Membrane	FBgn0003499	sr_SANGER_5	15016	11858	316	0	0.789691	NO_TEST	NO_TEST	NO_TEST	5.8236	3.93877	5.8236	7.6551
LLCs_Cluster1_Membrane	FBgn0038316	CG6276_SANGER_5	15016	8652	316	0	0.576185	NO_TEST	NO_TEST	NO_TEST	23.4522	3.93877	23.4522	23.317
LLCs_Cluster1_Membrane	FBgn0033782	sug_SANGER_5	15016	7162	316	168	0.476958	0.0215323	31	0.121057	13.7478	3.93877	13.7478	18.8023
LLCs_Cluster1_Membrane	FBgn0000448	Hr46_FlyReg	15016	8209	316	0	0.546684	NO_TEST	NO_TEST	NO_TEST	91.3392	3.93877	91.3392	55.012
LLCs_Cluster1_Membrane	FBgn0000964	tj_SANGER_5	15016	9936	316	0	0.661694	NO_TEST	NO_TEST	NO_TEST	6.11264	3.93877	6.11264	4.77823
LLCs_Cluster1_Membrane	MA0023.1	dl(var.2)	15016	9333	316	0	0.621537	NO_TEST	NO_TEST	NO_TEST	11.8663	3.93877	11.8663	19.1547
LLCs_Cluster1_Membrane	FBgn0035625_3	Blimp-1_SOLEXA	15016	11145	316	0	0.742208	NO_TEST	NO_TEST	NO_TEST	34.797	3.93877	34.797	34.4608
LLCs_Cluster1_Membrane	FBgn0003339	Scr_Cell	15016	4434	316	100	0.295285	0.184657	117	0.285666	5.62915	3.93877	5.62915	6.44065
LLCs_Cluster1_Membrane	FBgn0005694_3	Aef1_SOLEXA	15016	8144	316	0	0.542355	NO_TEST	NO_TEST	NO_TEST	22.7954	3.93877	22.7954	25.6318
LLCs_Cluster1_Membrane	FBgn0005694_2	Aef1_SANGER_5	15016	7290	316	154	0.485482	0.450571	178	0.456831	22.7954	3.93877	22.7954	25.6318
LLCs_Cluster1_Membrane	FBgn0004880	scrt_SANGER_2.5	15016	9983	316	0	0.664824	NO_TEST	NO_TEST	NO_TEST	67.9172	3.93877	67.9172	57.5701
LLCs_Cluster1_Membrane	MA0015.1	Cf2	15016	10588	316	0	0.705115	NO_TEST	NO_TEST	NO_TEST	39.8729	3.93877	39.8729	46.8956
LLCs_Cluster1_Membrane	FBgn0005561	sv_SOLEXA_5	15016	6415	316	151	0.427211	0.0293138	42	0.121057	15.8496	3.93877	15.8496	12.6282
LLCs_Cluster1_Membrane	MA0458.1	slp1	15016	10789	316	0	0.7185	NO_TEST	NO_TEST	NO_TEST	5.89623	3.93877	5.89623	7.41955
LLCs_Cluster1_Membrane	FBgn0005694	Aef1_FlyReg	15016	9273	316	0	0.617541	NO_TEST	NO_TEST	NO_TEST	22.7954	3.93877	22.7954	25.6318
LLCs_Cluster1_Membrane	FBgn0001168	h_NAR	15016	8470	316	0	0.564065	NO_TEST	NO_TEST	NO_TEST	27.3675	3.93877	27.3675	54.3051
LLCs_Cluster1_Membrane	FBgn0004567	slp2_SANGER_5	15016	7947	316	0	0.529235	NO_TEST	NO_TEST	NO_TEST	8.53501	3.93877	8.53501	10.3807
LLCs_Cluster1_Membrane	FBgn0004914_2	Hnf4_SANGER_5	15016	5938	316	143	0.395445	0.0160213	29	0.099995	18.9037	3.93877	18.9037	23.1963
LLCs_Cluster1_Membrane	FBgn0004618	gl_FlyReg	15016	8232	316	0	0.548215	NO_TEST	NO_TEST	NO_TEST	13.2917	3.93877	13.2917	15.8408
LLCs_Cluster1_Membrane	FBgn0001994	crp_SANGER_10	15016	10032	316	0	0.668087	NO_TEST	NO_TEST	NO_TEST	34.0297	3.93877	34.0297	37.4117
LLCs_Cluster1_Membrane	FBgn0003499_2	sr_SOLEXA_5	15016	12122	316	0	0.807272	NO_TEST	NO_TEST	NO_TEST	5.8236	3.93877	5.8236	7.6551
LLCs_Cluster1_Membrane	FBgn0029957	CG12155_SANGER_5	15016	7223	316	171	0.48102	0.0132707	24	0.0971261	4.04113	3.93877	4.04113	5.31664
LLCs_Cluster1_Membrane	FBgn0004652_2	fru_SOLEXA_5	15016	6392	316	129	0.425679	0.717255	NO_TEST	NO_TEST	34.1112	3.93877	34.1112	21.6593
LLCs_Cluster1_Membrane	FBgn0035625_2	Blimp-1_SANGER_5	15016	10870	316	0	0.723895	NO_TEST	NO_TEST	NO_TEST	34.797	3.93877	34.797	34.4608
LLCs_Cluster1_Membrane	FBgn0000286_5	Cf2-PB_SOLEXA	15016	9522	316	0	0.634124	NO_TEST	NO_TEST	NO_TEST	39.8729	3.93877	39.8729	46.8956
LLCs_Cluster1_Membrane	FBgn0000286_4	Cf2-PA_SOLEXA	15016	7217	316	165	0.480621	0.0605805	60	0.182081	39.8729	3.93877	39.8729	46.8956
LLCs_Cluster1_Membrane	FBgn0000286_3	Cf2-PA_SANGER_2.5	15016	7739	316	0	0.515384	NO_TEST	NO_TEST	NO_TEST	39.8729	3.93877	39.8729	46.8956
LLCs_Cluster1_Membrane	FBgn0000286_2	Cf2-PB_SANGER_5	15016	8093	316	0	0.538958	NO_TEST	NO_TEST	NO_TEST	39.8729	3.93877	39.8729	46.8956
LLCs_Cluster1_Membrane	FBgn0035407_2	CG14962_SOLEXA_5	15016	8563	316	0	0.570258	NO_TEST	NO_TEST	NO_TEST	13.3727	3.93877	13.3727	14.5415
LLCs_Cluster1_Membrane	FBgn0001291	kay_Jra_SANGER_5	15016	5789	316	117	0.385522	0.692143	NO_TEST	NO_TEST	23.1517	3.93877	23.1517	33.7933
LLCs_Cluster1_Membrane	FBgn0028996_2	onecut_SOLEXA	15016	3741	316	87	0.249134	0.125023	97	0.229628	87.2381	3.93877	87.2381	70.0456
LLCs_Cluster1_Membrane	FBgn0023094	Clk_cyc_SANGER_5	15016	4284	316	102	0.285296	0.0613644	61	0.182081	7.74283	3.93877	7.74283	9.49798
LLCs_Cluster1_Membrane	FBgn0000659	fkh_NAR	15016	10804	316	0	0.719499	NO_TEST	NO_TEST	NO_TEST	5.90684	3.93877	5.90684	5.38495
LLCs_Cluster1_Membrane	MA1457.1	grh	15016	8393	316	0	0.558937	NO_TEST	NO_TEST	NO_TEST	24.6288	3.93877	24.6288	30.0962
LLCs_Cluster1_Membrane	MA0011.1	br(var.2)	15016	5624	316	125	0.374534	0.200191	121	0.299459	14.4025	3.93877	14.4025	10.5495
LLCs_Cluster1_Membrane	FBgn0005630_30	lola-PY_SOLEXA	15016	7353	316	166	0.489678	0.0904947	78	0.20638	214.286	3.93877	214.286	240.502
LLCs_Cluster1_Membrane	MA0013.1	br(var.4)	15016	9716	316	0	0.647043	NO_TEST	NO_TEST	NO_TEST	14.4025	3.93877	14.4025	10.5495
LLCs_Cluster1_Membrane	FBgn0029822	CG12236_SANGER_10	15016	6554	316	139	0.436468	0.427437	171	0.448994	8.97203	3.93877	8.97203	8.2994
LLCs_Cluster1_Membrane	FBgn0000413_20	da_SANGER_10	15016	10400	316	0	0.692595	NO_TEST	NO_TEST	NO_TEST	13.0077	3.93877	13.0077	15.4935
LLCs_Cluster1_Membrane	MA1458.1	Hsf	15016	6855	316	145	0.456513	0.443037	176	0.455624	28.8194	3.93877	28.8194	33.4816
LLCs_Cluster1_Membrane	FBgn0003507	srp_FlyReg	15016	6202	316	144	0.413026	0.0536659	58	0.167474	7.47471	3.93877	7.47471	10.5374
LLCs_Cluster1_Membrane	FBgn0003053	peb-F1-3_SANGER_2.5	15016	7587	316	0	0.505261	NO_TEST	NO_TEST	NO_TEST	5.84368	3.93877	5.84368	5.76079
LLCs_Cluster1_Membrane	FBgn0003118	pnt_SANGER_5	15016	7811	316	0	0.520178	NO_TEST	NO_TEST	NO_TEST	12.2332	3.93877	12.2332	16.8149
LLCs_Cluster1_Membrane	FBgn0020309_2	crol-F7-16_SOLEXA	15016	6362	316	144	0.423681	0.111166	93	0.216356	43.8253	3.93877	43.8253	57.4624
LLCs_Cluster1_Membrane	FBgn0003460_2	So_SOLEXA	15016	3389	316	81	0.225693	0.0845993	74	0.204587	4.29682	3.93877	4.29682	5.71567
LLCs_Cluster1_Membrane	FBgn0002723_2	Met_SANGER_5	15016	4691	316	107	0.3124	0.14091	102	0.24864	10.4273	3.93877	10.4273	10.5019
LLCs_Cluster1_Membrane	FBgn0039509	Mio_bigmax_SANGER_5	15016	3589	316	82	0.239012	0.175894	112	0.283527	12.1164	3.93877	12.1164	14.6733
LLCs_Cluster1_Membrane	FBgn0038197	foxo_SANGER_10	15016	8966	316	0	0.597096	NO_TEST	NO_TEST	NO_TEST	21.2823	3.93877	21.2823	27.894
LLCs_Cluster1_Membrane	FBgn0016076	vri_SANGER_5	15016	5454	316	125	0.363213	0.102925	87	0.214132	63.0089	3.93877	63.0089	98.5315
LLCs_Cluster1_Membrane	FBgn0003870	ttk_NAR	15016	6828	316	146	0.454715	0.373626	164	0.412355	36.0438	3.93877	36.0438	48.8902
LLCs_Cluster1_Membrane	MA1456.1	Dref	15016	8540	316	0	0.568727	NO_TEST	NO_TEST	NO_TEST	7.00777	3.93877	7.00777	8.61741
LLCs_Cluster1_Membrane	FBgn0004652	fru_SANGER_10	15016	5862	316	101	0.390384	0.994985	NO_TEST	NO_TEST	34.1112	3.93877	34.1112	21.6593
LLCs_Cluster1_Membrane	FBgn0035144_2	CG17181_SOLEXA_5	15016	10146	316	0	0.675679	NO_TEST	NO_TEST	NO_TEST	4.24895	3.93877	4.24895	7.72111
LLCs_Cluster1_Membrane	FBgn0005558_2	ey_SOLEXA_5	15016	10787	316	0	0.718367	NO_TEST	NO_TEST	NO_TEST	9.44027	3.93877	9.44027	8.86371
LLCs_Cluster1_Membrane	FBgn0000611_4	exd_SOLEXA_2	15016	4790	316	104	0.318993	0.323961	147	0.397458	81.5998	3.93877	81.5998	80.8191
LLCs_Cluster1_Membrane	FBgn0003053_2	peb-F1-3_SOLEXA	15016	7802	316	0	0.519579	NO_TEST	NO_TEST	NO_TEST	5.84368	3.93877	5.84368	5.76079
LLCs_Cluster1_Membrane	FBgn0000611_3	Exd_SOLEXA	15016	7023	316	159	0.467701	0.0912175	80	0.20638	81.5998	3.93877	81.5998	80.8191
LLCs_Cluster1_Membrane	FBgn0000611_2	exd_FlyReg	15016	10654	316	0	0.70951	NO_TEST	NO_TEST	NO_TEST	81.5998	3.93877	81.5998	80.8191
LLCs_Cluster1_Membrane	FBgn0030505	NFAT_SANGER_5	15016	9095	316	0	0.605687	NO_TEST	NO_TEST	NO_TEST	65.7803	3.93877	65.7803	67.6929
LLCs_Cluster1_Membrane	FBgn0020309	crol_F7-16_SANGER_5	15016	5643	316	123	0.375799	0.287594	136	0.378386	43.8253	3.93877	43.8253	57.4624
LLCs_Cluster1_Membrane	FBgn0005558	ey_FlyReg	15016	8495	316	0	0.56573	NO_TEST	NO_TEST	NO_TEST	9.44027	3.93877	9.44027	8.86371
LLCs_Cluster1_Membrane	FBgn0000611	Exd_Cell	15016	5686	316	134	0.378663	0.0416676	51	0.143293	81.5998	3.93877	81.5998	80.8191
LLCs_Cluster1_Membrane	FBgn0032130	CG3838_SANGER_5	15016	8441	316	0	0.562134	NO_TEST	NO_TEST	NO_TEST	13.064	3.93877	13.064	13.5257
LLCs_Cluster1_Membrane	cnc14_3	cnc14_3	15016	4820	316	104	0.320991	0.352194	157	0.403463	86.0957	3.93877	86.0957	132.16
LLCs_Cluster1_Membrane	cnc14_2	cnc14_2	15016	7046	316	144	0.469233	0.666172	NO_TEST	NO_TEST	86.0957	3.93877	86.0957	132.16
LLCs_Cluster1_Membrane	cnc14_1	cnc14_1	15016	6718	316	146	0.447389	0.27854	135	0.37345	86.0957	3.93877	86.0957	132.16
LLCs_Cluster1_Membrane	FBgn0040918_2	Lag1_SOLEXA	15016	7433	316	168	0.495005	0.0847737	75	0.204587	13.4402	3.93877	13.4402	16.9458
LLCs_Cluster1_Membrane	FBgn0000210_3	br-Z3_FlyReg	15016	3503	316	67	0.233284	0.797424	NO_TEST	NO_TEST	14.4025	3.93877	14.4025	10.5495
LLCs_Cluster1_Membrane	FBgn0030432	CG4404_SANGER_5	15016	9117	316	0	0.607152	NO_TEST	NO_TEST	NO_TEST	21.8075	3.93877	21.8075	26.3047
LLCs_Cluster1_Membrane	FBgn0039733	CG11504_SANGER_5	15016	10168	316	0	0.677144	NO_TEST	NO_TEST	NO_TEST	3.95527	3.93877	3.95527	5.05699
LLCs_Cluster1_Membrane	FBgn0042650	disco-r-Cl1_SANGER_5	15016	6434	316	135	0.428476	0.494301	NO_TEST	NO_TEST	7.56881	3.93877	7.56881	10.3126
LLCs_Cluster1_Membrane	FBgn0027339_2	jim_F1-9_SOLEXA_2.5	15016	6784	316	154	0.451785	0.09018	77	0.20638	57.1529	3.93877	57.1529	48.8355
LLCs_Cluster1_Membrane	FBgn0000054	Adf1_FlyReg	15016	9998	316	0	0.665823	NO_TEST	NO_TEST	NO_TEST	32.4596	3.93877	32.4596	33.2531
LLCs_Cluster1_Membrane	FBgn0000286	Cf2-II_FlyReg	15016	2085	316	44	0.138852	0.451783	179	0.456831	39.8729	3.93877	39.8729	46.8956
LLCs_Cluster1_Membrane	FBgn0001235_3	hth_SOLEXA_2	15016	6268	316	151	0.417421	0.0122498	22	0.0971261	92.4706	3.93877	92.4706	93.3357
LLCs_Cluster1_Membrane	FBgn0015239	Hr78_SANGER_5	15016	5969	316	141	0.397509	0.0330417	47	0.125371	19.0401	3.93877	19.0401	20.8519
LLCs_Cluster1_Membrane	FBgn0041092_3	tai_SANGER_5	15016	5610	316	128	0.373601	0.110277	92	0.216356	14.1785	3.93877	14.1785	14.8585
LLCs_Cluster1_Membrane	FBgn0000448_2	Hr46_SANGER_5	15016	5937	316	155	0.395378	0.000215877	2	0.0191437	91.3392	3.93877	91.3392	55.012
LLCs_Cluster1_Membrane	FBgn0025360	Optix_Cell	15016	3794	316	96	0.252664	0.0159752	28	0.099995	10.9861	3.93877	10.9861	14.1511
LLCs_Cluster1_Membrane	FBgn0003430	slp1_NAR	15016	10789	316	0	0.7185	NO_TEST	NO_TEST	NO_TEST	5.89623	3.93877	5.89623	7.41955
LLCs_Cluster1_Membrane	FBgn0028386	cic_SANGER_5	15016	7774	316	0	0.517714	NO_TEST	NO_TEST	NO_TEST	27.0172	3.93877	27.0172	27.6871
LLCs_Cluster1_Membrane	FBgn0085432	pan_FlyReg	15016	6978	316	159	0.464704	0.0747285	66	0.201787	194.941	3.93877	194.941	142.584
LLCs_Cluster1_Membrane	FBgn0000439	Dfd_Cell	15016	3724	316	71	0.248002	0.816582	NO_TEST	NO_TEST	9.77969	3.93877	9.77969	13.8827
LLCs_Cluster1_Membrane	FBgn0004050	z_FlyReg	15016	7637	316	0	0.508591	NO_TEST	NO_TEST	NO_TEST	4.77719	3.93877	4.77719	6.0301
LLCs_Cluster1_Membrane	FBgn0001185	her_SANGER_10	15016	7434	316	156	0.495072	0.497331	NO_TEST	NO_TEST	19.2711	3.93877	19.2711	19.9288
LLCs_Cluster1_Membrane	MA0535.1	Mad	15016	11088	316	0	0.738412	NO_TEST	NO_TEST	NO_TEST	11.6205	3.93877	11.6205	13.7927
LLCs_Cluster1_Membrane	FBgn0029822_4	CG12236-PB_SOLEXA	15016	9162	316	0	0.610149	NO_TEST	NO_TEST	NO_TEST	8.97203	3.93877	8.97203	8.2994
LLCs_Cluster1_Membrane	FBgn0027339	jim_SANGER_2.5	15016	11998	316	0	0.799014	NO_TEST	NO_TEST	NO_TEST	57.1529	3.93877	57.1529	48.8355
LLCs_Cluster1_Membrane	FBgn0029822_2	CG12236_SOLEXA_5	15016	7591	316	0	0.505527	NO_TEST	NO_TEST	NO_TEST	8.97203	3.93877	8.97203	8.2994
LLCs_Cluster1_Membrane	FBgn0003028	ovo_FlyReg	15016	3745	316	82	0.249401	0.31109	145	0.388327	6.35485	3.93877	6.35485	7.14082
LLCs_Cluster1_Membrane	FBgn0003964	usp_SANGER_5	15016	6708	316	162	0.446723	0.00747805	16	0.0845954	6.19056	3.93877	6.19056	7.38365
LLCs_Cluster1_Membrane	FBgn0004859_2	ci_SOLEXA	15016	10619	316	0	0.707179	NO_TEST	NO_TEST	NO_TEST	14.2173	3.93877	14.2173	16.2982
LLCs_Cluster1_Membrane	FBgn0259172	rn_SANGER_10	15016	10202	316	0	0.679409	NO_TEST	NO_TEST	NO_TEST	7.80983	3.93877	7.80983	6.31129
LLCs_Cluster1_Membrane	FBgn0036126_2	Xrp1_CG6272_SANGER_5	15016	7156	316	184	0.476558	5.63041e-05	1	0.010191	35.9973	3.93877	35.9973	86.838
LLCs_Cluster1_Membrane	MA0242.1	Bgb::run	15016	8467	316	0	0.563865	NO_TEST	NO_TEST	NO_TEST	16.0657	3.93877	16.0657	15.3463
LLCs_Cluster1_Membrane	FBgn0259172_2	rn_SOLEXA_5	15016	10285	316	0	0.684936	NO_TEST	NO_TEST	NO_TEST	7.80983	3.93877	7.80983	6.31129
LLCs_Cluster1_Membrane	FBgn0002521_3	pho_SOLEXA_5	15016	10720	316	0	0.713905	NO_TEST	NO_TEST	NO_TEST	38.2454	3.93877	38.2454	36.1964
LLCs_Cluster1_Membrane	FBgn0002521_2	pho_SANGER_10	15016	10286	316	0	0.685003	NO_TEST	NO_TEST	NO_TEST	38.2454	3.93877	38.2454	36.1964
LLCs_Cluster1_Membrane	FBgn0000567_2	Eip74EF_SANGER_5	15016	6438	316	151	0.428743	0.0332476	48	0.125371	9.36243	3.93877	9.36243	8.72715
LLCs_Cluster1_Membrane	FBgn0000097	aop_SANGER_10	15016	8604	316	0	0.572989	NO_TEST	NO_TEST	NO_TEST	32.6872	3.93877	32.6872	35.652
LLCs_Cluster1_Membrane	FBgn0011701	Repo_Cell	15016	10709	316	0	0.713173	NO_TEST	NO_TEST	NO_TEST	21.0801	3.93877	21.0801	26.5121
LLCs_Cluster1_Membrane	FBgn0032223	GATAd_SANGER_5	15016	5640	316	129	0.375599	0.102645	85	0.214132	20.6953	3.93877	20.6953	25.3746
LLCs_Cluster1_Membrane	FBgn0000099	Ap_Cell	15016	7033	316	164	0.468367	0.0302011	45	0.121057	29.1953	3.93877	29.1953	28.8742
LLCs_Cluster1_Membrane	FBgn0000504_2	dsx-M_FlyReg	15016	6986	316	124	0.465237	0.995021	NO_TEST	NO_TEST	18.1776	3.93877	18.1776	19.4896
LLCs_Cluster1_Membrane	FBgn0032651	Oli_da_SANGER_5_1	15016	6575	316	135	0.437866	0.627904	NO_TEST	NO_TEST	5.73552	3.93877	5.73552	4.93224
LLCs_Cluster1_Membrane	MA0193.1	schlank	15016	10990	316	0	0.731886	NO_TEST	NO_TEST	NO_TEST	13.4402	3.93877	13.4402	16.9458
LLCs_Cluster1_Membrane	FBgn0086910	l(3)neo38_SANGER_2.5	15016	5932	316	117	0.395045	0.802861	NO_TEST	NO_TEST	32.8603	3.93877	32.8603	31.6962
LLCs_Cluster1_Membrane	FBgn0037735	CG16899_SANGER_5	15016	11158	316	0	0.743074	NO_TEST	NO_TEST	NO_TEST	56.92	3.93877	56.92	23.0196
LLCs_Cluster1_Membrane	FBgn0000462_2	dl_FlyReg	15016	9983	316	0	0.664824	NO_TEST	NO_TEST	NO_TEST	11.8663	3.93877	11.8663	19.1547
LLCs_Cluster1_Membrane	FBgn0004396	CrebA_SANGER_5	15016	6502	316	159	0.433005	0.00478336	14	0.061842	11.0637	3.93877	11.0637	12.8259
LLCs_Cluster1_Membrane	FBgn0003053_3	peb-F5-7_SOLEXA	15016	8512	316	0	0.566862	NO_TEST	NO_TEST	NO_TEST	5.84368	3.93877	5.84368	5.76079
LLCs_Cluster1_Membrane	FBgn0004837	SuH_FlyReg	15016	8717	316	0	0.580514	NO_TEST	NO_TEST	NO_TEST	8.39558	3.93877	8.39558	9.61537
LLCs_Cluster1_Membrane	FBgn0036126	Crc_CG6272_SANGER_5	15016	5402	316	124	0.35975	0.100516	83	0.214132	35.9973	3.93877	35.9973	86.838
LLCs_Cluster1_Membrane	FBgn0003567	suHw_FlyReg	15016	10190	316	0	0.678609	NO_TEST	NO_TEST	NO_TEST	6.84527	3.93877	6.84527	8.22632
LLCs_Cluster1_Membrane	FBgn0015664	Dref_FlyReg	15016	8640	316	0	0.575386	NO_TEST	NO_TEST	NO_TEST	7.00777	3.93877	7.00777	8.61741
LLCs_Cluster1_Membrane	FBgn0035144	CG17181_SANGER_5	15016	8438	316	0	0.561934	NO_TEST	NO_TEST	NO_TEST	4.24895	3.93877	4.24895	7.72111
LLCs_Cluster1_Membrane	FBgn0015014_4	tgo_cyc_SANGER_5	15016	5199	316	119	0.346231	0.114392	95	0.217947	6.57554	3.93877	6.57554	6.66951
LLCs_Cluster1_Membrane	FBgn0015014_6	tgo_sima_SANGER_5	15016	6083	316	129	0.405101	0.430264	173	0.448994	6.57554	3.93877	6.57554	6.66951
LLCs_Cluster1_Membrane	FBgn0015014_7	tgo_tai_SANGER_5	15016	6724	316	134	0.447789	0.788072	NO_TEST	NO_TEST	6.57554	3.93877	6.57554	6.66951
LLCs_Cluster1_Membrane	MA0022.1	dl	15016	8906	316	0	0.593101	NO_TEST	NO_TEST	NO_TEST	11.8663	3.93877	11.8663	19.1547
LLCs_Cluster1_Membrane	FBgn0000504	dsx-F_FlyReg	15016	6986	316	124	0.465237	0.995021	NO_TEST	NO_TEST	18.1776	3.93877	18.1776	19.4896
LLCs_Cluster1_Membrane	FBgn0052830_2	CG32830_SOLEXA_5	15016	5932	316	141	0.395045	0.0268621	38	0.121057	13.3105	3.93877	13.3105	14.6344
LLCs_Cluster1_Membrane	FBgn0000462	dl_NBT	15016	7234	316	160	0.481753	0.173447	110	0.283527	11.8663	3.93877	11.8663	19.1547
LLCs_Cluster1_Membrane	FBgn0004102_2	Oc_SOLEXA	15016	5176	316	105	0.344699	0.65714	NO_TEST	NO_TEST	13.953	3.93877	13.953	17.2818
LLCs_Cluster1_Membrane	FBgn0030532	CG11071_SANGER_5	15016	5846	316	134	0.389318	0.0909099	79	0.20638	88.5246	3.93877	88.5246	86.4425
LLCs_Cluster1_Membrane	FBgn0003507_2	srp_SANGER_5	15016	5506	316	124	0.366676	0.154309	106	0.262754	7.47471	3.93877	7.47471	10.5374
LLCs_Cluster1_Membrane	MA0237.2	pan	15016	9738	316	0	0.648508	NO_TEST	NO_TEST	NO_TEST	194.941	3.93877	194.941	142.584
LLCs_Cluster1_Membrane	MA0026.1	Eip74EF	15016	5798	316	137	0.386121	0.0359301	49	0.132721	9.36243	3.93877	9.36243	8.72715
LLCs_Cluster1_Membrane	FBgn0039905	CG2052_SANGER_2.5	15016	11583	316	0	0.771377	NO_TEST	NO_TEST	NO_TEST	18.788	3.93877	18.788	17.2718
LLCs_Cluster1_Membrane	FBgn0000210	br-Z1_FlyReg	15016	7982	316	0	0.531566	NO_TEST	NO_TEST	NO_TEST	14.4025	3.93877	14.4025	10.5495
LLCs_Cluster1_Membrane	FBgn0038787_2	CG4360-F1-3_SOLEXA	15016	7827	316	0	0.521244	NO_TEST	NO_TEST	NO_TEST	8.7873	3.93877	8.7873	10.7919
LLCs_Cluster1_Membrane	FBgn0035481	CG12605_SANGER_10	15016	8256	316	0	0.549814	NO_TEST	NO_TEST	NO_TEST	83.9444	3.93877	83.9444	61.4541
LLCs_Cluster1_Membrane	FBgn0000054_2	Adf1_SANGER_5	15016	10909	316	0	0.726492	NO_TEST	NO_TEST	NO_TEST	32.4596	3.93877	32.4596	33.2531
LLCs_Cluster1_Membrane	FBgn0002723	Met_Clk_SANGER_5	15016	5059	316	118	0.336907	0.0746903	65	0.201787	10.4273	3.93877	10.4273	10.5019
LLCs_Cluster1_Membrane	FBgn0037206	CG12768_SANGER_5	15016	7899	316	0	0.526039	NO_TEST	NO_TEST	NO_TEST	6.18307	3.93877	6.18307	7.77149
LLCs_Cluster1_Membrane	MA0533.1	su(Hw)	15016	9800	316	0	0.652637	NO_TEST	NO_TEST	NO_TEST	6.84527	3.93877	6.84527	8.22632
LLCs_Cluster1_Membrane	FBgn0005630_19	lola-PD_SOLEXA	15016	8540	316	0	0.568727	NO_TEST	NO_TEST	NO_TEST	214.286	3.93877	214.286	240.502
LLCs_Cluster1_Membrane	FBgn0005630_18	lola-PC_SOLEXA	15016	10494	316	0	0.698855	NO_TEST	NO_TEST	NO_TEST	214.286	3.93877	214.286	240.502
LLCs_Cluster1_Membrane	FBgn0005630_15	lola-PL_SANGER_2.5	15016	10544	316	0	0.702184	NO_TEST	NO_TEST	NO_TEST	214.286	3.93877	214.286	240.502
LLCs_Cluster1_Membrane	FBgn0005630_14	lola-PF_SANGER_5	15016	7600	316	0	0.506127	NO_TEST	NO_TEST	NO_TEST	214.286	3.93877	214.286	240.502
LLCs_Cluster1_Membrane	FBgn0005630_17	lola-PA_SOLEXA	15016	6949	316	172	0.462773	0.00139466	5	0.0354642	214.286	3.93877	214.286	240.502
LLCs_Cluster1_Membrane	FBgn0005630_16	lola-PA_SANGER_5	15016	5505	316	121	0.366609	0.251581	129	0.351552	214.286	3.93877	214.286	240.502
LLCs_Cluster1_Membrane	FBgn0005630_11	lola_PK_SANGER_5	15016	4340	316	100	0.289025	0.125598	99	0.229628	214.286	3.93877	214.286	240.502
LLCs_Cluster1_Membrane	FBgn0259211	grh_FlyReg	15016	8171	316	0	0.544153	NO_TEST	NO_TEST	NO_TEST	24.6288	3.93877	24.6288	30.0962
LLCs_Cluster1_Membrane	FBgn0005630_13	lola-PC_SANGER_5	15016	10060	316	0	0.669952	NO_TEST	NO_TEST	NO_TEST	214.286	3.93877	214.286	240.502
LLCs_Cluster1_Membrane	FBgn0005630_20	lola-PF_SOLEXA	15016	8951	316	0	0.596097	NO_TEST	NO_TEST	NO_TEST	214.286	3.93877	214.286	240.502
LLCs_Cluster1_Membrane	MA0534.1	EcR::usp	15016	8466	316	0	0.563799	NO_TEST	NO_TEST	NO_TEST	20.7788	3.93877	20.7788	19.3608
LLCs_Cluster1_Membrane	FBgn0041092	tai_Clk_SANGER_5	15016	7503	316	163	0.499667	0.261968	133	0.353907	14.1785	3.93877	14.1785	14.8585
LLCs_Cluster1_Membrane	FBgn0033288	pdm3_SOLEXA_5	15016	7608	316	0	0.50666	NO_TEST	NO_TEST	NO_TEST	11.9522	3.93877	11.9522	11.2867
LLCs_Cluster1_Membrane	FBgn0025360_2	Optix_SOLEXA	15016	5135	316	122	0.341969	0.0427504	54	0.143293	10.9861	3.93877	10.9861	14.1511
LLCs_Cluster1_Membrane	FBgn0000210_12	br-PL_SOLEXA	15016	3291	316	69	0.219166	0.481741	NO_TEST	NO_TEST	14.4025	3.93877	14.4025	10.5495
LLCs_Cluster1_Membrane	MA0531.1	CTCF	15016	10484	316	0	0.698189	NO_TEST	NO_TEST	NO_TEST	10.9287	3.93877	10.9287	12.4746
LLCs_Cluster1_Membrane	FBgn0000210_10	br-PA_SOLEXA	15016	7262	316	150	0.483617	0.603991	NO_TEST	NO_TEST	14.4025	3.93877	14.4025	10.5495
LLCs_Cluster1_Membrane	FBgn0000210_11	br-PE_SOLEXA	15016	4599	316	112	0.306273	0.0274406	39	0.121057	14.4025	3.93877	14.4025	10.5495
LLCs_Cluster1_Membrane	FBgn0003870_5	ttk-PA_SOLEXA	15016	7192	316	152	0.478956	0.44765	177	0.456831	36.0438	3.93877	36.0438	48.8902
LLCs_Cluster1_Membrane	FBgn0003870_4	ttk-PA_SANGER_5	15016	5689	316	113	0.378863	0.766343	NO_TEST	NO_TEST	36.0438	3.93877	36.0438	48.8902
LLCs_Cluster1_Membrane	FBgn0003870_6	ttk-PF_SOLEXA	15016	8451	316	0	0.5628	NO_TEST	NO_TEST	NO_TEST	36.0438	3.93877	36.0438	48.8902
LLCs_Cluster1_Membrane	FBgn0034945	CG10904_SANGER_5	15016	7143	316	171	0.475693	0.00797463	17	0.0849064	14.8938	3.93877	14.8938	19.617
LLCs_Cluster1_Membrane	FBgn0034946	CG3065_F1-3_SANGER_2.5	15016	11182	316	0	0.744672	NO_TEST	NO_TEST	NO_TEST	6.20443	3.93877	6.20443	8.6889
LLCs_Cluster1_Membrane	FBgn0003870_2	ttk_FlyReg	15016	8893	316	0	0.592235	NO_TEST	NO_TEST	NO_TEST	36.0438	3.93877	36.0438	48.8902
LLCs_Cluster1_Membrane	FBgn0086680_2	vvl_SOLEXA_5	15016	9108	316	0	0.606553	NO_TEST	NO_TEST	NO_TEST	22.3631	3.93877	22.3631	26.4784
LLCs_Cluster1_Membrane	FBgn0042650_2	disco-r-F1-2_SOLEXA	15016	6910	316	155	0.460176	0.125071	98	0.229628	7.56881	3.93877	7.56881	10.3126
LLCs_Cluster1_Membrane	FBgn0003396_2	shn-F1-2_SOLEXA	15016	8789	316	0	0.585309	NO_TEST	NO_TEST	NO_TEST	10.6873	3.93877	10.6873	14.7643
LLCs_Cluster1_Membrane	FBgn0043457	CG5180_SANGER_5	15016	6859	316	158	0.456779	0.0532556	57	0.167474	10.6723	3.93877	10.6723	10.7453
LLCs_Cluster1_Membrane	MA0205.2	Trl	15016	7757	316	0	0.516582	NO_TEST	NO_TEST	NO_TEST	28.1312	3.93877	28.1312	33.2023
LLCs_Cluster1_Membrane	MA0012.1	br(var.3)	15016	9660	316	0	0.643314	NO_TEST	NO_TEST	NO_TEST	14.4025	3.93877	14.4025	10.5495
LLCs_Cluster1_Membrane	FBgn0004198	Ct_Cell	15016	6034	316	129	0.401838	0.383842	166	0.416198	30.9745	3.93877	30.9745	25.884
LLCs_Cluster1_Membrane	FBgn0003896	Tup_Cell	15016	7273	316	165	0.48435	0.0784365	70	0.201787	7.91036	3.93877	7.91036	6.57883
LLCs_Cluster1_Membrane	MA0016.1	usp	15016	6373	316	146	0.424414	0.0774753	68	0.201787	6.19056	3.93877	6.19056	7.38365
LLCs_Cluster1_Membrane	FBgn0263112	Mitf_SANGER_5	15016	4573	316	107	0.304542	0.0830147	73	0.204587	49.3224	3.93877	49.3224	56.2444
LLCs_Cluster1_Membrane	FBgn0032651_2	Oli_da_SANGER_5_2	15016	9197	316	0	0.61248	NO_TEST	NO_TEST	NO_TEST	5.73552	3.93877	5.73552	4.93224
LLCs_Cluster1_Membrane	FBgn0032651_3	Oli_da_SANGER_5_3	15016	7539	316	0	0.502064	NO_TEST	NO_TEST	NO_TEST	5.73552	3.93877	5.73552	4.93224
LLCs_Cluster1_Membrane	FBgn0003345	sd_FlyReg	15016	6584	316	134	0.438466	0.678241	NO_TEST	NO_TEST	25.2773	3.93877	25.2773	30.8236
LLCs_Cluster1_Membrane	FBgn0001323	knrl_SANGER_5	15016	7918	316	0	0.527304	NO_TEST	NO_TEST	NO_TEST	3.61178	3.93877	3.61178	6.33594
LLCs_Cluster1_Membrane	FBgn0000492	Dr_Cell	15016	7533	316	0	0.501665	NO_TEST	NO_TEST	NO_TEST	3.29273	3.93877	3.29273	6.54043
LLCs_Cluster1_Membrane	FBgn0004880_3	scrt_SOLEXA_2.5_2	15016	8760	316	0	0.583378	NO_TEST	NO_TEST	NO_TEST	67.9172	3.93877	67.9172	57.5701
LLCs_Cluster1_Membrane	FBgn0004880_2	scrt_SOLEXA_2.5_1	15016	9264	316	0	0.616942	NO_TEST	NO_TEST	NO_TEST	67.9172	3.93877	67.9172	57.5701
LLCs_Cluster1_Membrane	MA0449.1	h	15016	6143	316	141	0.409097	0.0791542	71	0.201787	27.3675	3.93877	27.3675	54.3051
LLCs_Cluster1_Membrane	FBgn0035849	ERR_SANGER_5	15016	7268	316	148	0.484017	0.693458	NO_TEST	NO_TEST	7.91524	3.93877	7.91524	9.57215
LLCs_Cluster1_Membrane	FBgn0005658	Ets65A_SANGER_10	15016	7266	316	170	0.483884	0.0226803	33	0.121057	7.52015	3.93877	7.52015	5.61264
LLCs_Cluster1_Membrane	FBgn0005659	Ets98B_SANGER_10	15016	7620	316	0	0.507459	NO_TEST	NO_TEST	NO_TEST	22.2286	3.93877	22.2286	24.4782
LLCs_Cluster1_Membrane	FBgn0037207	Mes2_SANGER_5	15016	9608	316	0	0.639851	NO_TEST	NO_TEST	NO_TEST	16.4627	3.93877	16.4627	22.935
LLCs_Cluster1_Membrane	FBgn0033782_2	sug_SOLEXA_5	15016	8303	316	0	0.552944	NO_TEST	NO_TEST	NO_TEST	13.7478	3.93877	13.7478	18.8023
LLCs_Cluster1_Membrane	FBgn0030532_2	CG11071_SOLEXA	15016	5708	316	121	0.380128	0.434111	175	0.448994	88.5246	3.93877	88.5246	86.4425
LLCs_Cluster1_Membrane	FBgn0035625	Blimp-1_NAR	15016	10895	316	0	0.725559	NO_TEST	NO_TEST	NO_TEST	34.797	3.93877	34.797	34.4608
LLCs_Cluster1_Membrane	FBgn0040918	Lag1_Cell	15016	7969	316	0	0.530701	NO_TEST	NO_TEST	NO_TEST	13.4402	3.93877	13.4402	16.9458
LLCs_Cluster1_Membrane	MA1461.1	sv	15016	6669	316	148	0.444126	0.175274	111	0.283527	15.8496	3.93877	15.8496	12.6282
LLCs_Cluster1_Membrane	FBgn0011655	Med_FlyReg	15016	11122	316	0	0.740677	NO_TEST	NO_TEST	NO_TEST	5.5705	3.93877	5.5705	6.47811
LLCs_Cluster1_Membrane	MA0010.1	br	15016	11197	316	0	0.745671	NO_TEST	NO_TEST	NO_TEST	14.4025	3.93877	14.4025	10.5495
LLCs_Cluster1_Membrane	FBgn0052830	CG32830_SANGER_10	15016	7004	316	143	0.466436	0.671004	NO_TEST	NO_TEST	13.3105	3.93877	13.3105	14.6344
LLCs_Cluster1_Membrane	FBgn0004618_2	gl_SANGER_5	15016	6608	316	157	0.440064	0.0175864	30	0.106104	13.2917	3.93877	13.2917	15.8408
RLCs_Cluster9_Glycolysis	MA1459.1	M1BP	15016	9532	27	0	0.63479	NO_TEST	NO_TEST	NO_TEST	9.01609	1.70864	9.01609	11.3444
RLCs_Cluster9_Glycolysis	FBgn0014018	Rel_SANGER_5	15016	8140	27	0	0.542088	NO_TEST	NO_TEST	NO_TEST	22.7221	1.70864	22.7221	46.0836
RLCs_Cluster9_Glycolysis	FBgn0035481_2	CG12605_SOLEXA_5	15016	9323	27	0	0.620871	NO_TEST	NO_TEST	NO_TEST	83.9444	1.70864	83.9444	61.4541
RLCs_Cluster9_Glycolysis	FBgn0005630_9	lola-PT_SANGER_5	15016	5236	27	10	0.348695	0.324854	90	0.387565	214.286	1.70864	214.286	240.502
RLCs_Cluster9_Glycolysis	FBgn0005630_8	lola-PW_SANGER_5	15016	8586	27	0	0.57179	NO_TEST	NO_TEST	NO_TEST	214.286	1.70864	214.286	240.502
RLCs_Cluster9_Glycolysis	FBgn0005630_5	lola-PD_SANGER_5	15016	8983	27	0	0.598229	NO_TEST	NO_TEST	NO_TEST	214.286	1.70864	214.286	240.502
RLCs_Cluster9_Glycolysis	FBgn0005630_4	lola-PY_SANGER_2.5	15016	5470	27	7	0.364278	0.824372	NO_TEST	NO_TEST	214.286	1.70864	214.286	240.502
RLCs_Cluster9_Glycolysis	FBgn0005630_7	lola-PQ_SANGER_5	15016	10087	27	0	0.67175	NO_TEST	NO_TEST	NO_TEST	214.286	1.70864	214.286	240.502
RLCs_Cluster9_Glycolysis	FBgn0005630_6	lola-PO_SANGER_5	15016	10697	27	0	0.712373	NO_TEST	NO_TEST	NO_TEST	214.286	1.70864	214.286	240.502
RLCs_Cluster9_Glycolysis	FBgn0005630_3	lola-PU_SANGER_5	15016	8067	27	0	0.537227	NO_TEST	NO_TEST	NO_TEST	214.286	1.70864	214.286	240.502
RLCs_Cluster9_Glycolysis	FBgn0005630_2	lola_SOLEXA_5	15016	7894	27	0	0.525706	NO_TEST	NO_TEST	NO_TEST	214.286	1.70864	214.286	240.502
RLCs_Cluster9_Glycolysis	FBgn0003396	shn-F1-2_SANGER_5	15016	8062	27	0	0.536894	NO_TEST	NO_TEST	NO_TEST	10.6873	1.70864	10.6873	14.7643
RLCs_Cluster9_Glycolysis	FBgn0004795	retn_SANGER_5	15016	5962	27	9	0.397043	0.68028	NO_TEST	NO_TEST	9.63727	1.70864	9.63727	9.07666
RLCs_Cluster9_Glycolysis	FBgn0259938	cwo_SANGER_5	15016	5559	27	14	0.370205	0.0381701	7	0.332979	12.1817	1.70864	12.1817	17.0846
RLCs_Cluster9_Glycolysis	FBgn0017578	dm_Max_SANGER_10	15016	6189	27	10	0.41216	0.592576	NO_TEST	NO_TEST	15.4343	1.70864	15.4343	15.0558
RLCs_Cluster9_Glycolysis	FBgn0035407	CG14962_SANGER_5	15016	8606	27	0	0.573122	NO_TEST	NO_TEST	NO_TEST	13.3727	1.70864	13.3727	14.5415
RLCs_Cluster9_Glycolysis	FBgn0035405	pfk_SANGER_5	15016	9018	27	0	0.600559	NO_TEST	NO_TEST	NO_TEST	4.05678	1.70864	4.05678	5.70541
RLCs_Cluster9_Glycolysis	FBgn0004893	bowl_SANGER_5	15016	6958	27	10	0.463372	0.780484	NO_TEST	NO_TEST	6.16573	1.70864	6.16573	7.82974
RLCs_Cluster9_Glycolysis	FBgn0040765_2	luna_SOLEXA_5	15016	10858	27	0	0.723095	NO_TEST	NO_TEST	NO_TEST	6.232	1.70864	6.232	8.7302
RLCs_Cluster9_Glycolysis	FBgn0000459	disco_SANGER_5	15016	6696	27	9	0.445924	0.837397	NO_TEST	NO_TEST	9.9732	1.70864	9.9732	9.89573
RLCs_Cluster9_Glycolysis	MA0532.1	Stat92E	15016	8573	27	0	0.570924	NO_TEST	NO_TEST	NO_TEST	105.625	1.70864	105.625	137.584
RLCs_Cluster9_Glycolysis	MA0529.2	BEAF-32	15016	7321	27	14	0.487547	0.303314	86	0.384433	15.27	1.70864	15.27	20.0368
RLCs_Cluster9_Glycolysis	FBgn0036900	CG8765_SANGER_5	15016	7757	27	0	0.516582	NO_TEST	NO_TEST	NO_TEST	6.65179	1.70864	6.65179	7.14278
RLCs_Cluster9_Glycolysis	FBgn0000210_8	br-PL_SANGER_5	15016	5635	27	10	0.375266	0.435561	NO_TEST	NO_TEST	14.4025	1.70864	14.4025	10.5495
RLCs_Cluster9_Glycolysis	FBgn0001078	ftz-f1_FlyReg	15016	9913	27	0	0.660162	NO_TEST	NO_TEST	NO_TEST	20.6626	1.70864	20.6626	17.9413
RLCs_Cluster9_Glycolysis	MA0530.1	cnc::maf-S	15016	8426	27	0	0.561135	NO_TEST	NO_TEST	NO_TEST	86.0957	1.70864	86.0957	132.16
RLCs_Cluster9_Glycolysis	FBgn0013948	Eip93F_SANGER_10	15016	10363	27	0	0.690131	NO_TEST	NO_TEST	NO_TEST	77.0994	1.70864	77.0994	87.4338
RLCs_Cluster9_Glycolysis	FBgn0000210_2	br-Z2_FlyReg	15016	4492	27	12	0.299148	0.0350215	6	0.332979	14.4025	1.70864	14.4025	10.5495
RLCs_Cluster9_Glycolysis	FBgn0000210_6	br_SOLEXA_10	15016	5283	27	13	0.351825	0.0557363	13	0.332979	14.4025	1.70864	14.4025	10.5495
RLCs_Cluster9_Glycolysis	FBgn0000210_7	br-PE_SANGER_5	15016	4542	27	9	0.302477	0.281936	77	0.384433	14.4025	1.70864	14.4025	10.5495
RLCs_Cluster9_Glycolysis	FBgn0002521	pho_FlyReg	15016	9378	27	0	0.624534	NO_TEST	NO_TEST	NO_TEST	38.2454	1.70864	38.2454	36.1964
RLCs_Cluster9_Glycolysis	FBgn0005612	Sox14_SANGER_10	15016	9008	27	0	0.599893	NO_TEST	NO_TEST	NO_TEST	5.17994	1.70864	5.17994	7.53377
RLCs_Cluster9_Glycolysis	FBgn0001185_2	her_SOLEXA_10	15016	7688	27	0	0.511987	NO_TEST	NO_TEST	NO_TEST	19.2711	1.70864	19.2711	19.9288
RLCs_Cluster9_Glycolysis	FBgn0032587	CG5953_SANGER_5	15016	9671	27	0	0.644046	NO_TEST	NO_TEST	NO_TEST	4.9489	1.70864	4.9489	11.2564
RLCs_Cluster9_Glycolysis	FBgn0032741	Side_SANGER_5	15016	9959	27	0	0.663226	NO_TEST	NO_TEST	NO_TEST	4.49707	1.70864	4.49707	6.09094
RLCs_Cluster9_Glycolysis	FBgn0261283_4	HLH106_SANGER_5_3	15016	6669	27	13	0.444126	0.278126	74	0.384433	52.8721	1.70864	52.8721	80.018
RLCs_Cluster9_Glycolysis	FBgn0261283_3	HLH106_SANGER_5_2	15016	4655	27	8	0.310003	0.467879	NO_TEST	NO_TEST	52.8721	1.70864	52.8721	80.018
RLCs_Cluster9_Glycolysis	FBgn0261283_2	HLH106_SANGER_5_1	15016	5361	27	12	0.357019	0.125958	38	0.332979	52.8721	1.70864	52.8721	80.018
RLCs_Cluster9_Glycolysis	FBgn0263108	BtbVII_SANGER_5	15016	7657	27	0	0.509923	NO_TEST	NO_TEST	NO_TEST	25.592	1.70864	25.592	27.7098
RLCs_Cluster9_Glycolysis	FBgn0038787	CG4360_F1-3_SANGER_2.5	15016	10957	27	0	0.729688	NO_TEST	NO_TEST	NO_TEST	8.7873	1.70864	8.7873	10.7919
RLCs_Cluster9_Glycolysis	FBgn0008649	dei_da_SANGER_5	15016	7555	27	0	0.50313	NO_TEST	NO_TEST	NO_TEST	4.54624	1.70864	4.54624	6.22755
RLCs_Cluster9_Glycolysis	FBgn0024321	NK7.1_Cell	15016	7360	27	16	0.490144	0.103856	28	0.332979	19.7938	1.70864	19.7938	27.9616
RLCs_Cluster9_Glycolysis	FBgn0002733	HLHmbeta_SANGER_10	15016	7670	27	0	0.510788	NO_TEST	NO_TEST	NO_TEST	5.0179	1.70864	5.0179	7.20712
RLCs_Cluster9_Glycolysis	FBgn0039350	jigr1_SANGER_5	15016	12537	27	0	0.834909	NO_TEST	NO_TEST	NO_TEST	12.3215	1.70864	12.3215	14.9557
RLCs_Cluster9_Glycolysis	FBgn0005630_28	lola-PU_SOLEXA	15016	8278	27	0	0.551279	NO_TEST	NO_TEST	NO_TEST	214.286	1.70864	214.286	240.502
RLCs_Cluster9_Glycolysis	FBgn0005630_29	lola-PW_SOLEXA	15016	10397	27	0	0.692395	NO_TEST	NO_TEST	NO_TEST	214.286	1.70864	214.286	240.502
RLCs_Cluster9_Glycolysis	MA0085.1	Su(H)	15016	7990	27	0	0.532099	NO_TEST	NO_TEST	NO_TEST	8.39558	1.70864	8.39558	9.61537
RLCs_Cluster9_Glycolysis	FBgn0000459_2	disco_SOLEXA_5	15016	6709	27	15	0.44679	0.0918701	25	0.332979	9.9732	1.70864	9.9732	9.89573
RLCs_Cluster9_Glycolysis	FBgn0261283	HLH106_SANGER_10	15016	5361	27	12	0.357019	0.125958	37	0.332979	52.8721	1.70864	52.8721	80.018
RLCs_Cluster9_Glycolysis	FBgn0005630_21	lola-PG_SOLEXA	15016	7952	27	0	0.529568	NO_TEST	NO_TEST	NO_TEST	214.286	1.70864	214.286	240.502
RLCs_Cluster9_Glycolysis	FBgn0005630_22	lola-PJ_SOLEXA	15016	8464	27	0	0.563665	NO_TEST	NO_TEST	NO_TEST	214.286	1.70864	214.286	240.502
RLCs_Cluster9_Glycolysis	FBgn0005630_23	lola-PK_SOLEXA	15016	4163	27	6	0.277238	0.653853	NO_TEST	NO_TEST	214.286	1.70864	214.286	240.502
RLCs_Cluster9_Glycolysis	FBgn0005630_24	lola-PL_SOLEXA	15016	10711	27	0	0.713306	NO_TEST	NO_TEST	NO_TEST	214.286	1.70864	214.286	240.502
RLCs_Cluster9_Glycolysis	FBgn0005630_25	lola-PO_SOLEXA	15016	11165	27	0	0.74354	NO_TEST	NO_TEST	NO_TEST	214.286	1.70864	214.286	240.502
RLCs_Cluster9_Glycolysis	FBgn0005630_26	lola-PQ_SOLEXA	15016	10514	27	0	0.700186	NO_TEST	NO_TEST	NO_TEST	214.286	1.70864	214.286	240.502
RLCs_Cluster9_Glycolysis	FBgn0005630_27	lola-PT_SOLEXA	15016	8560	27	0	0.570059	NO_TEST	NO_TEST	NO_TEST	214.286	1.70864	214.286	240.502
RLCs_Cluster9_Glycolysis	MA0255.1	z	15016	7637	27	0	0.508591	NO_TEST	NO_TEST	NO_TEST	4.77719	1.70864	4.77719	6.0301
RLCs_Cluster9_Glycolysis	FBgn0002931	net_da_SANGER_10	15016	9375	27	0	0.624334	NO_TEST	NO_TEST	NO_TEST	6.09105	1.70864	6.09105	9.23929
RLCs_Cluster9_Glycolysis	FBgn0004198_2	Ct_SOLEXA	15016	7172	27	12	0.477624	0.559349	NO_TEST	NO_TEST	30.9745	1.70864	30.9745	25.884
RLCs_Cluster9_Glycolysis	MA0243.1	sd	15016	6584	27	4	0.438466	0.998617	NO_TEST	NO_TEST	25.2773	1.70864	25.2773	30.8236
RLCs_Cluster9_Glycolysis	MA0126.1	ovo	15016	4446	27	5	0.296084	0.854741	NO_TEST	NO_TEST	6.35485	1.70864	6.35485	7.14082
RLCs_Cluster9_Glycolysis	FBgn0001168_2	h_SANGER_5	15016	9601	27	0	0.639385	NO_TEST	NO_TEST	NO_TEST	27.3675	1.70864	27.3675	54.3051
RLCs_Cluster9_Glycolysis	FBgn0013263	Trl_FlyReg	15016	9030	27	0	0.601359	NO_TEST	NO_TEST	NO_TEST	28.1312	1.70864	28.1312	33.2023
RLCs_Cluster9_Glycolysis	FBgn0004914	Hnf4_SANGER_10	15016	6967	27	14	0.463972	0.222764	68	0.357077	18.9037	1.70864	18.9037	23.1963
RLCs_Cluster9_Glycolysis	FBgn0259750	ab_SANGER_10	15016	8839	27	0	0.588639	NO_TEST	NO_TEST	NO_TEST	13.3105	1.70864	13.3105	14.6344
RLCs_Cluster9_Glycolysis	FBgn0029711	Usf_SANGER_5	15016	5734	27	12	0.381859	0.19171	55	0.357077	12.1234	1.70864	12.1234	12.0563
RLCs_Cluster9_Glycolysis	FBgn0033010	Atf6_SANGER_5	15016	8351	27	0	0.55614	NO_TEST	NO_TEST	NO_TEST	92.0774	1.70864	92.0774	94.8922
RLCs_Cluster9_Glycolysis	FBgn0004859	Ci_SANGER_5	15016	10073	27	0	0.670818	NO_TEST	NO_TEST	NO_TEST	14.2173	1.70864	14.2173	16.2982
RLCs_Cluster9_Glycolysis	FBgn0034946_3	CG3065_F1-5_SOLEXA_2.5	15016	11350	27	0	0.75586	NO_TEST	NO_TEST	NO_TEST	6.20443	1.70864	6.20443	8.6889
RLCs_Cluster9_Glycolysis	MA0460.1	ttk	15016	6828	27	9	0.454715	0.85896	NO_TEST	NO_TEST	36.0438	1.70864	36.0438	48.8902
RLCs_Cluster9_Glycolysis	FBgn0039905_2	CG2052_SOLEXA_2.5	15016	11278	27	0	0.751066	NO_TEST	NO_TEST	NO_TEST	18.788	1.70864	18.788	17.2718
RLCs_Cluster9_Glycolysis	FBgn0003896_3	tup_SOLEXA_10	15016	6897	27	13	0.45931	0.33437	91	0.387565	7.91036	1.70864	7.91036	6.57883
RLCs_Cluster9_Glycolysis	FBgn0034946_2	CG3065_F1-3_SOLEXA_2.5	15016	11414	27	0	0.760123	NO_TEST	NO_TEST	NO_TEST	6.20443	1.70864	6.20443	8.6889
RLCs_Cluster9_Glycolysis	FBgn0026411_3	lim_SOLEXA_2	15016	7485	27	8	0.498468	0.97301	NO_TEST	NO_TEST	17.2072	1.70864	17.2072	16.0699
RLCs_Cluster9_Glycolysis	FBgn0000567	Eip74EF_FlyReg	15016	8406	27	0	0.559803	NO_TEST	NO_TEST	NO_TEST	9.36243	1.70864	9.36243	8.72715
RLCs_Cluster9_Glycolysis	FBgn0023076_2	gce_Clk_SANGER_5	15016	5994	27	10	0.399174	0.538088	NO_TEST	NO_TEST	34.9492	1.70864	34.9492	29.3057
RLCs_Cluster9_Glycolysis	FBgn0023489	Pph13_Cell	15016	5323	27	9	0.354489	0.503498	NO_TEST	NO_TEST	6.9119	1.70864	6.9119	11.6922
RLCs_Cluster9_Glycolysis	FBgn0000568	Eip75B_SANGER_5	15016	7566	27	0	0.503863	NO_TEST	NO_TEST	NO_TEST	31.1354	1.70864	31.1354	37.8657
RLCs_Cluster9_Glycolysis	FBgn0000546	EcR_SANGER_5	15016	5728	27	8	0.38146	0.759418	NO_TEST	NO_TEST	20.7788	1.70864	20.7788	19.3608
RLCs_Cluster9_Glycolysis	FBgn0019650	toy_FlyReg	15016	8579	27	0	0.571324	NO_TEST	NO_TEST	NO_TEST	68.4858	1.70864	68.4858	53.1309
RLCs_Cluster9_Glycolysis	FBgn0004618_3	gl_SOLEXA_5	15016	8917	27	0	0.593833	NO_TEST	NO_TEST	NO_TEST	13.2917	1.70864	13.2917	15.8408
RLCs_Cluster9_Glycolysis	FBgn0040765	luna_SANGER_5	15016	10631	27	0	0.707978	NO_TEST	NO_TEST	NO_TEST	6.232	1.70864	6.232	8.7302
RLCs_Cluster9_Glycolysis	FBgn0011648	Mad_FlyReg	15016	11215	27	0	0.74687	NO_TEST	NO_TEST	NO_TEST	11.6205	1.70864	11.6205	13.7927
RLCs_Cluster9_Glycolysis	MA0446.1	fkh	15016	10804	27	0	0.719499	NO_TEST	NO_TEST	NO_TEST	5.90684	1.70864	5.90684	5.38495
RLCs_Cluster9_Glycolysis	FBgn0086758	chinmo_SOLEXA	15016	9397	27	0	0.625799	NO_TEST	NO_TEST	NO_TEST	32.7212	1.70864	32.7212	27.1536
RLCs_Cluster9_Glycolysis	MA1460.1	pho	15016	10824	27	0	0.720831	NO_TEST	NO_TEST	NO_TEST	38.2454	1.70864	38.2454	36.1964
RLCs_Cluster9_Glycolysis	MA0222.1	exd	15016	5686	27	11	0.378663	0.30235	84	0.384433	81.5998	1.70864	81.5998	80.8191
RLCs_Cluster9_Glycolysis	FBgn0004893_2	bowl_SOLEXA	15016	7992	27	0	0.532232	NO_TEST	NO_TEST	NO_TEST	6.16573	1.70864	6.16573	7.82974
RLCs_Cluster9_Glycolysis	FBgn0001222	Hsf_FlyReg	15016	6312	27	13	0.420352	0.200018	58	0.357077	28.8194	1.70864	28.8194	33.4816
RLCs_Cluster9_Glycolysis	FBgn0003028_2	ovo_SANGER_5	15016	4399	27	6	0.292954	0.71764	NO_TEST	NO_TEST	6.35485	1.70864	6.35485	7.14082
RLCs_Cluster9_Glycolysis	FBgn0003028_3	ovo_SOLEXA_5	15016	4246	27	6	0.282765	0.677073	NO_TEST	NO_TEST	6.35485	1.70864	6.35485	7.14082
RLCs_Cluster9_Glycolysis	FBgn0086910_2	l(3)neo38_SOLEXA_2.5	15016	5005	27	7	0.333311	0.724659	NO_TEST	NO_TEST	32.8603	1.70864	32.8603	31.6962
RLCs_Cluster9_Glycolysis	cnc13_1	cnc13_1	15016	6555	27	10	0.436534	0.688671	NO_TEST	NO_TEST	86.0957	1.70864	86.0957	132.16
RLCs_Cluster9_Glycolysis	cnc13_2	cnc13_2	15016	6734	27	14	0.448455	0.177003	51	0.357077	86.0957	1.70864	86.0957	132.16
RLCs_Cluster9_Glycolysis	cnc13_3	cnc13_3	15016	7519	27	0	0.500733	NO_TEST	NO_TEST	NO_TEST	86.0957	1.70864	86.0957	132.16
RLCs_Cluster9_Glycolysis	FBgn0017578_2	Max_Mnt_SANGER_5	15016	4691	27	8	0.3124	0.478724	NO_TEST	NO_TEST	15.4343	1.70864	15.4343	15.0558
RLCs_Cluster9_Glycolysis	MA1702.1	Pdp1	15016	8754	27	0	0.582978	NO_TEST	NO_TEST	NO_TEST	306.832	1.70864	306.832	304.267
RLCs_Cluster9_Glycolysis	FBgn0259750_2	ab_SOLEXA_5	15016	9394	27	0	0.625599	NO_TEST	NO_TEST	NO_TEST	13.3105	1.70864	13.3105	14.6344
RLCs_Cluster9_Glycolysis	FBgn0261239	Hr39_SANGER_5	15016	8110	27	0	0.540091	NO_TEST	NO_TEST	NO_TEST	15.8296	1.70864	15.8296	15.1654
RLCs_Cluster9_Glycolysis	MA1700.1	Clamp	15016	5908	27	12	0.393447	0.22798	69	0.360116	14.1237	1.70864	14.1237	15.4375
RLCs_Cluster9_Glycolysis	FBgn0000439_3	Dfd_SOLEXA	15016	5363	27	10	0.357152	0.359221	99	0.387565	9.77969	1.70864	9.77969	13.8827
RLCs_Cluster9_Glycolysis	FBgn0003499	sr_SANGER_5	15016	11858	27	0	0.789691	NO_TEST	NO_TEST	NO_TEST	5.8236	1.70864	5.8236	7.6551
RLCs_Cluster9_Glycolysis	FBgn0038316	CG6276_SANGER_5	15016	8652	27	0	0.576185	NO_TEST	NO_TEST	NO_TEST	23.4522	1.70864	23.4522	23.317
RLCs_Cluster9_Glycolysis	FBgn0033782	sug_SANGER_5	15016	7162	27	15	0.476958	0.155977	45	0.357077	13.7478	1.70864	13.7478	18.8023
RLCs_Cluster9_Glycolysis	FBgn0000448	Hr46_FlyReg	15016	8209	27	0	0.546684	NO_TEST	NO_TEST	NO_TEST	91.3392	1.70864	91.3392	55.012
RLCs_Cluster9_Glycolysis	FBgn0000964	tj_SANGER_5	15016	9936	27	0	0.661694	NO_TEST	NO_TEST	NO_TEST	6.11264	1.70864	6.11264	4.77823
RLCs_Cluster9_Glycolysis	MA0023.1	dl(var.2)	15016	9333	27	0	0.621537	NO_TEST	NO_TEST	NO_TEST	11.8663	1.70864	11.8663	19.1547
RLCs_Cluster9_Glycolysis	FBgn0035625_3	Blimp-1_SOLEXA	15016	11145	27	0	0.742208	NO_TEST	NO_TEST	NO_TEST	34.797	1.70864	34.797	34.4608
RLCs_Cluster9_Glycolysis	FBgn0003339	Scr_Cell	15016	4434	27	5	0.295285	0.852703	NO_TEST	NO_TEST	5.62915	1.70864	5.62915	6.44065
RLCs_Cluster9_Glycolysis	FBgn0005694_3	Aef1_SOLEXA	15016	8144	27	0	0.542355	NO_TEST	NO_TEST	NO_TEST	22.7954	1.70864	22.7954	25.6318
RLCs_Cluster9_Glycolysis	FBgn0005694_2	Aef1_SANGER_5	15016	7290	27	14	0.485482	0.295781	83	0.384433	22.7954	1.70864	22.7954	25.6318
RLCs_Cluster9_Glycolysis	FBgn0004880	scrt_SANGER_2.5	15016	9983	27	0	0.664824	NO_TEST	NO_TEST	NO_TEST	67.9172	1.70864	67.9172	57.5701
RLCs_Cluster9_Glycolysis	MA0015.1	Cf2	15016	10588	27	0	0.705115	NO_TEST	NO_TEST	NO_TEST	39.8729	1.70864	39.8729	46.8956
RLCs_Cluster9_Glycolysis	FBgn0005561	sv_SOLEXA_5	15016	6415	27	8	0.427211	0.882392	NO_TEST	NO_TEST	15.8496	1.70864	15.8496	12.6282
RLCs_Cluster9_Glycolysis	MA0458.1	slp1	15016	10789	27	0	0.7185	NO_TEST	NO_TEST	NO_TEST	5.89623	1.70864	5.89623	7.41955
RLCs_Cluster9_Glycolysis	FBgn0005694	Aef1_FlyReg	15016	9273	27	0	0.617541	NO_TEST	NO_TEST	NO_TEST	22.7954	1.70864	22.7954	25.6318
RLCs_Cluster9_Glycolysis	FBgn0001168	h_NAR	15016	8470	27	0	0.564065	NO_TEST	NO_TEST	NO_TEST	27.3675	1.70864	27.3675	54.3051
RLCs_Cluster9_Glycolysis	FBgn0004567	slp2_SANGER_5	15016	7947	27	0	0.529235	NO_TEST	NO_TEST	NO_TEST	8.53501	1.70864	8.53501	10.3807
RLCs_Cluster9_Glycolysis	FBgn0004914_2	Hnf4_SANGER_5	15016	5938	27	12	0.395445	0.234571	71	0.360116	18.9037	1.70864	18.9037	23.1963
RLCs_Cluster9_Glycolysis	FBgn0004618	gl_FlyReg	15016	8232	27	0	0.548215	NO_TEST	NO_TEST	NO_TEST	13.2917	1.70864	13.2917	15.8408
RLCs_Cluster9_Glycolysis	FBgn0001994	crp_SANGER_10	15016	10032	27	0	0.668087	NO_TEST	NO_TEST	NO_TEST	34.0297	1.70864	34.0297	37.4117
RLCs_Cluster9_Glycolysis	FBgn0003499_2	sr_SOLEXA_5	15016	12122	27	0	0.807272	NO_TEST	NO_TEST	NO_TEST	5.8236	1.70864	5.8236	7.6551
RLCs_Cluster9_Glycolysis	FBgn0029957	CG12155_SANGER_5	15016	7223	27	14	0.48102	0.279794	76	0.384433	4.04113	1.70864	4.04113	5.31664
RLCs_Cluster9_Glycolysis	FBgn0004652_2	fru_SOLEXA_5	15016	6392	27	9	0.425679	0.779802	NO_TEST	NO_TEST	34.1112	1.70864	34.1112	21.6593
RLCs_Cluster9_Glycolysis	FBgn0035625_2	Blimp-1_SANGER_5	15016	10870	27	0	0.723895	NO_TEST	NO_TEST	NO_TEST	34.797	1.70864	34.797	34.4608
RLCs_Cluster9_Glycolysis	FBgn0000286_5	Cf2-PB_SOLEXA	15016	9522	27	0	0.634124	NO_TEST	NO_TEST	NO_TEST	39.8729	1.70864	39.8729	46.8956
RLCs_Cluster9_Glycolysis	FBgn0000286_4	Cf2-PA_SOLEXA	15016	7217	27	9	0.480621	0.910794	NO_TEST	NO_TEST	39.8729	1.70864	39.8729	46.8956
RLCs_Cluster9_Glycolysis	FBgn0000286_3	Cf2-PA_SANGER_2.5	15016	7739	27	0	0.515384	NO_TEST	NO_TEST	NO_TEST	39.8729	1.70864	39.8729	46.8956
RLCs_Cluster9_Glycolysis	FBgn0000286_2	Cf2-PB_SANGER_5	15016	8093	27	0	0.538958	NO_TEST	NO_TEST	NO_TEST	39.8729	1.70864	39.8729	46.8956
RLCs_Cluster9_Glycolysis	FBgn0035407_2	CG14962_SOLEXA_5	15016	8563	27	0	0.570258	NO_TEST	NO_TEST	NO_TEST	13.3727	1.70864	13.3727	14.5415
RLCs_Cluster9_Glycolysis	FBgn0001291	kay_Jra_SANGER_5	15016	5789	27	15	0.385522	0.0233643	4	0.332979	23.1517	1.70864	23.1517	33.7933
RLCs_Cluster9_Glycolysis	FBgn0028996_2	onecut_SOLEXA	15016	3741	27	3	0.249134	0.932292	NO_TEST	NO_TEST	87.2381	1.70864	87.2381	70.0456
RLCs_Cluster9_Glycolysis	FBgn0023094	Clk_cyc_SANGER_5	15016	4284	27	8	0.285296	0.357079	97	0.387565	7.74283	1.70864	7.74283	9.49798
RLCs_Cluster9_Glycolysis	FBgn0000659	fkh_NAR	15016	10804	27	0	0.719499	NO_TEST	NO_TEST	NO_TEST	5.90684	1.70864	5.90684	5.38495
RLCs_Cluster9_Glycolysis	MA1457.1	grh	15016	8393	27	0	0.558937	NO_TEST	NO_TEST	NO_TEST	24.6288	1.70864	24.6288	30.0962
RLCs_Cluster9_Glycolysis	MA0011.1	br(var.2)	15016	5624	27	12	0.374534	0.170581	49	0.357077	14.4025	1.70864	14.4025	10.5495
RLCs_Cluster9_Glycolysis	FBgn0005630_30	lola-PY_SOLEXA	15016	7353	27	19	0.489678	0.00712028	1	0.332979	214.286	1.70864	214.286	240.502
RLCs_Cluster9_Glycolysis	MA0013.1	br(var.4)	15016	9716	27	0	0.647043	NO_TEST	NO_TEST	NO_TEST	14.4025	1.70864	14.4025	10.5495
RLCs_Cluster9_Glycolysis	FBgn0029822	CG12236_SANGER_10	15016	6554	27	11	0.436468	0.540604	NO_TEST	NO_TEST	8.97203	1.70864	8.97203	8.2994
RLCs_Cluster9_Glycolysis	FBgn0000413_20	da_SANGER_10	15016	10400	27	0	0.692595	NO_TEST	NO_TEST	NO_TEST	13.0077	1.70864	13.0077	15.4935
RLCs_Cluster9_Glycolysis	MA1458.1	Hsf	15016	6855	27	10	0.456513	0.758653	NO_TEST	NO_TEST	28.8194	1.70864	28.8194	33.4816
RLCs_Cluster9_Glycolysis	FBgn0003507	srp_FlyReg	15016	6202	27	10	0.413026	0.596145	NO_TEST	NO_TEST	7.47471	1.70864	7.47471	10.5374
RLCs_Cluster9_Glycolysis	FBgn0003053	peb-F1-3_SANGER_2.5	15016	7587	27	0	0.505261	NO_TEST	NO_TEST	NO_TEST	5.84368	1.70864	5.84368	5.76079
RLCs_Cluster9_Glycolysis	FBgn0003118	pnt_SANGER_5	15016	7811	27	0	0.520178	NO_TEST	NO_TEST	NO_TEST	12.2332	1.70864	12.2332	16.8149
RLCs_Cluster9_Glycolysis	FBgn0020309_2	crol-F7-16_SOLEXA	15016	6362	27	10	0.423681	0.639227	NO_TEST	NO_TEST	43.8253	1.70864	43.8253	57.4624
RLCs_Cluster9_Glycolysis	FBgn0003460_2	So_SOLEXA	15016	3389	27	5	0.225693	0.591873	NO_TEST	NO_TEST	4.29682	1.70864	4.29682	5.71567
RLCs_Cluster9_Glycolysis	FBgn0002723_2	Met_SANGER_5	15016	4691	27	8	0.3124	0.478724	NO_TEST	NO_TEST	10.4273	1.70864	10.4273	10.5019
RLCs_Cluster9_Glycolysis	FBgn0039509	Mio_bigmax_SANGER_5	15016	3589	27	9	0.239012	0.0884213	21	0.332979	12.1164	1.70864	12.1164	14.6733
RLCs_Cluster9_Glycolysis	FBgn0038197	foxo_SANGER_10	15016	8966	27	0	0.597096	NO_TEST	NO_TEST	NO_TEST	21.2823	1.70864	21.2823	27.894
RLCs_Cluster9_Glycolysis	FBgn0016076	vri_SANGER_5	15016	5454	27	13	0.363213	0.0715759	18	0.332979	63.0089	1.70864	63.0089	98.5315
RLCs_Cluster9_Glycolysis	FBgn0003870	ttk_NAR	15016	6828	27	9	0.454715	0.85896	NO_TEST	NO_TEST	36.0438	1.70864	36.0438	48.8902
RLCs_Cluster9_Glycolysis	MA1456.1	Dref	15016	8540	27	0	0.568727	NO_TEST	NO_TEST	NO_TEST	7.00777	1.70864	7.00777	8.61741
RLCs_Cluster9_Glycolysis	FBgn0004652	fru_SANGER_10	15016	5862	27	9	0.390384	0.654459	NO_TEST	NO_TEST	34.1112	1.70864	34.1112	21.6593
RLCs_Cluster9_Glycolysis	FBgn0035144_2	CG17181_SOLEXA_5	15016	10146	27	0	0.675679	NO_TEST	NO_TEST	NO_TEST	4.24895	1.70864	4.24895	7.72111
RLCs_Cluster9_Glycolysis	FBgn0005558_2	ey_SOLEXA_5	15016	10787	27	0	0.718367	NO_TEST	NO_TEST	NO_TEST	9.44027	1.70864	9.44027	8.86371
RLCs_Cluster9_Glycolysis	FBgn0000611_4	exd_SOLEXA_2	15016	4790	27	8	0.318993	0.508449	NO_TEST	NO_TEST	81.5998	1.70864	81.5998	80.8191
RLCs_Cluster9_Glycolysis	FBgn0003053_2	peb-F1-3_SOLEXA	15016	7802	27	0	0.519579	NO_TEST	NO_TEST	NO_TEST	5.84368	1.70864	5.84368	5.76079
RLCs_Cluster9_Glycolysis	FBgn0000611_3	Exd_SOLEXA	15016	7023	27	11	0.467701	0.666711	NO_TEST	NO_TEST	81.5998	1.70864	81.5998	80.8191
RLCs_Cluster9_Glycolysis	FBgn0000611_2	exd_FlyReg	15016	10654	27	0	0.70951	NO_TEST	NO_TEST	NO_TEST	81.5998	1.70864	81.5998	80.8191
RLCs_Cluster9_Glycolysis	FBgn0030505	NFAT_SANGER_5	15016	9095	27	0	0.605687	NO_TEST	NO_TEST	NO_TEST	65.7803	1.70864	65.7803	67.6929
RLCs_Cluster9_Glycolysis	FBgn0020309	crol_F7-16_SANGER_5	15016	5643	27	8	0.375799	0.740181	NO_TEST	NO_TEST	43.8253	1.70864	43.8253	57.4624
RLCs_Cluster9_Glycolysis	FBgn0005558	ey_FlyReg	15016	8495	27	0	0.56573	NO_TEST	NO_TEST	NO_TEST	9.44027	1.70864	9.44027	8.86371
RLCs_Cluster9_Glycolysis	FBgn0000611	Exd_Cell	15016	5686	27	11	0.378663	0.30235	85	0.384433	81.5998	1.70864	81.5998	80.8191
RLCs_Cluster9_Glycolysis	FBgn0032130	CG3838_SANGER_5	15016	8441	27	0	0.562134	NO_TEST	NO_TEST	NO_TEST	13.064	1.70864	13.064	13.5257
RLCs_Cluster9_Glycolysis	cnc14_3	cnc14_3	15016	4820	27	10	0.320991	0.221737	66	0.357077	86.0957	1.70864	86.0957	132.16
RLCs_Cluster9_Glycolysis	cnc14_2	cnc14_2	15016	7046	27	14	0.469233	0.239642	72	0.362791	86.0957	1.70864	86.0957	132.16
RLCs_Cluster9_Glycolysis	cnc14_1	cnc14_1	15016	6718	27	12	0.447389	0.432869	NO_TEST	NO_TEST	86.0957	1.70864	86.0957	132.16
RLCs_Cluster9_Glycolysis	FBgn0040918_2	Lag1_SOLEXA	15016	7433	27	16	0.495005	0.113329	34	0.332979	13.4402	1.70864	13.4402	16.9458
RLCs_Cluster9_Glycolysis	FBgn0000210_3	br-Z3_FlyReg	15016	3503	27	4	0.233284	0.789527	NO_TEST	NO_TEST	14.4025	1.70864	14.4025	10.5495
RLCs_Cluster9_Glycolysis	FBgn0030432	CG4404_SANGER_5	15016	9117	27	0	0.607152	NO_TEST	NO_TEST	NO_TEST	21.8075	1.70864	21.8075	26.3047
RLCs_Cluster9_Glycolysis	FBgn0039733	CG11504_SANGER_5	15016	10168	27	0	0.677144	NO_TEST	NO_TEST	NO_TEST	3.95527	1.70864	3.95527	5.05699
RLCs_Cluster9_Glycolysis	FBgn0042650	disco-r-Cl1_SANGER_5	15016	6434	27	11	0.428476	0.50691	NO_TEST	NO_TEST	7.56881	1.70864	7.56881	10.3126
RLCs_Cluster9_Glycolysis	FBgn0027339_2	jim_F1-9_SOLEXA_2.5	15016	6784	27	15	0.451785	0.100899	27	0.332979	57.1529	1.70864	57.1529	48.8355
RLCs_Cluster9_Glycolysis	FBgn0000054	Adf1_FlyReg	15016	9998	27	0	0.665823	NO_TEST	NO_TEST	NO_TEST	32.4596	1.70864	32.4596	33.2531
RLCs_Cluster9_Glycolysis	FBgn0000286	Cf2-II_FlyReg	15016	2085	27	4	0.138852	0.318024	87	0.387565	39.8729	1.70864	39.8729	46.8956
RLCs_Cluster9_Glycolysis	FBgn0001235_3	hth_SOLEXA_2	15016	6268	27	14	0.417421	0.104266	30	0.332979	92.4706	1.70864	92.4706	93.3357
RLCs_Cluster9_Glycolysis	FBgn0015239	Hr78_SANGER_5	15016	5969	27	11	0.397509	0.376964	105	0.388513	19.0401	1.70864	19.0401	20.8519
RLCs_Cluster9_Glycolysis	FBgn0041092_3	tai_SANGER_5	15016	5610	27	11	0.373601	0.283341	79	0.384433	14.1785	1.70864	14.1785	14.8585
RLCs_Cluster9_Glycolysis	FBgn0000448_2	Hr46_SANGER_5	15016	5937	27	9	0.395378	0.673909	NO_TEST	NO_TEST	91.3392	1.70864	91.3392	55.012
RLCs_Cluster9_Glycolysis	FBgn0025360	Optix_Cell	15016	3794	27	3	0.252664	0.937379	NO_TEST	NO_TEST	10.9861	1.70864	10.9861	14.1511
RLCs_Cluster9_Glycolysis	FBgn0003430	slp1_NAR	15016	10789	27	0	0.7185	NO_TEST	NO_TEST	NO_TEST	5.89623	1.70864	5.89623	7.41955
RLCs_Cluster9_Glycolysis	FBgn0028386	cic_SANGER_5	15016	7774	27	0	0.517714	NO_TEST	NO_TEST	NO_TEST	27.0172	1.70864	27.0172	27.6871
RLCs_Cluster9_Glycolysis	FBgn0085432	pan_FlyReg	15016	6978	27	12	0.464704	0.505385	NO_TEST	NO_TEST	194.941	1.70864	194.941	142.584
RLCs_Cluster9_Glycolysis	FBgn0000439	Dfd_Cell	15016	3724	27	7	0.248002	0.34807	94	0.387565	9.77969	1.70864	9.77969	13.8827
RLCs_Cluster9_Glycolysis	FBgn0004050	z_FlyReg	15016	7637	27	0	0.508591	NO_TEST	NO_TEST	NO_TEST	4.77719	1.70864	4.77719	6.0301
RLCs_Cluster9_Glycolysis	FBgn0001185	her_SANGER_10	15016	7434	27	15	0.495072	0.205808	61	0.357077	19.2711	1.70864	19.2711	19.9288
RLCs_Cluster9_Glycolysis	MA0535.1	Mad	15016	11088	27	0	0.738412	NO_TEST	NO_TEST	NO_TEST	11.6205	1.70864	11.6205	13.7927
RLCs_Cluster9_Glycolysis	FBgn0029822_4	CG12236-PB_SOLEXA	15016	9162	27	0	0.610149	NO_TEST	NO_TEST	NO_TEST	8.97203	1.70864	8.97203	8.2994
RLCs_Cluster9_Glycolysis	FBgn0027339	jim_SANGER_2.5	15016	11998	27	0	0.799014	NO_TEST	NO_TEST	NO_TEST	57.1529	1.70864	57.1529	48.8355
RLCs_Cluster9_Glycolysis	FBgn0029822_2	CG12236_SOLEXA_5	15016	7591	27	0	0.505527	NO_TEST	NO_TEST	NO_TEST	8.97203	1.70864	8.97203	8.2994
RLCs_Cluster9_Glycolysis	FBgn0003028	ovo_FlyReg	15016	3745	27	3	0.249401	0.932688	NO_TEST	NO_TEST	6.35485	1.70864	6.35485	7.14082
RLCs_Cluster9_Glycolysis	FBgn0003964	usp_SANGER_5	15016	6708	27	13	0.446723	0.287431	81	0.384433	6.19056	1.70864	6.19056	7.38365
RLCs_Cluster9_Glycolysis	FBgn0004859_2	ci_SOLEXA	15016	10619	27	0	0.707179	NO_TEST	NO_TEST	NO_TEST	14.2173	1.70864	14.2173	16.2982
RLCs_Cluster9_Glycolysis	FBgn0259172	rn_SANGER_10	15016	10202	27	0	0.679409	NO_TEST	NO_TEST	NO_TEST	7.80983	1.70864	7.80983	6.31129
RLCs_Cluster9_Glycolysis	FBgn0036126_2	Xrp1_CG6272_SANGER_5	15016	7156	27	12	0.476558	0.55493	NO_TEST	NO_TEST	35.9973	1.70864	35.9973	86.838
RLCs_Cluster9_Glycolysis	MA0242.1	Bgb::run	15016	8467	27	0	0.563865	NO_TEST	NO_TEST	NO_TEST	16.0657	1.70864	16.0657	15.3463
RLCs_Cluster9_Glycolysis	FBgn0259172_2	rn_SOLEXA_5	15016	10285	27	0	0.684936	NO_TEST	NO_TEST	NO_TEST	7.80983	1.70864	7.80983	6.31129
RLCs_Cluster9_Glycolysis	FBgn0002521_3	pho_SOLEXA_5	15016	10720	27	0	0.713905	NO_TEST	NO_TEST	NO_TEST	38.2454	1.70864	38.2454	36.1964
RLCs_Cluster9_Glycolysis	FBgn0002521_2	pho_SANGER_10	15016	10286	27	0	0.685003	NO_TEST	NO_TEST	NO_TEST	38.2454	1.70864	38.2454	36.1964
RLCs_Cluster9_Glycolysis	FBgn0000567_2	Eip74EF_SANGER_5	15016	6438	27	14	0.428743	0.127891	40	0.332979	9.36243	1.70864	9.36243	8.72715
RLCs_Cluster9_Glycolysis	FBgn0000097	aop_SANGER_10	15016	8604	27	0	0.572989	NO_TEST	NO_TEST	NO_TEST	32.6872	1.70864	32.6872	35.652
RLCs_Cluster9_Glycolysis	FBgn0011701	Repo_Cell	15016	10709	27	0	0.713173	NO_TEST	NO_TEST	NO_TEST	21.0801	1.70864	21.0801	26.5121
RLCs_Cluster9_Glycolysis	FBgn0032223	GATAd_SANGER_5	15016	5640	27	15	0.375599	0.0179483	3	0.332979	20.6953	1.70864	20.6953	25.3746
RLCs_Cluster9_Glycolysis	FBgn0000099	Ap_Cell	15016	7033	27	13	0.468367	0.369787	104	0.387565	29.1953	1.70864	29.1953	28.8742
RLCs_Cluster9_Glycolysis	FBgn0000504_2	dsx-M_FlyReg	15016	6986	27	15	0.465237	0.128304	42	0.332979	18.1776	1.70864	18.1776	19.4896
RLCs_Cluster9_Glycolysis	FBgn0032651	Oli_da_SANGER_5_1	15016	6575	27	10	0.437866	0.693612	NO_TEST	NO_TEST	5.73552	1.70864	5.73552	4.93224
RLCs_Cluster9_Glycolysis	MA0193.1	schlank	15016	10990	27	0	0.731886	NO_TEST	NO_TEST	NO_TEST	13.4402	1.70864	13.4402	16.9458
RLCs_Cluster9_Glycolysis	FBgn0086910	l(3)neo38_SANGER_2.5	15016	5932	27	11	0.395045	0.366921	100	0.387565	32.8603	1.70864	32.8603	31.6962
RLCs_Cluster9_Glycolysis	FBgn0037735	CG16899_SANGER_5	15016	11158	27	0	0.743074	NO_TEST	NO_TEST	NO_TEST	56.92	1.70864	56.92	23.0196
RLCs_Cluster9_Glycolysis	FBgn0000462_2	dl_FlyReg	15016	9983	27	0	0.664824	NO_TEST	NO_TEST	NO_TEST	11.8663	1.70864	11.8663	19.1547
RLCs_Cluster9_Glycolysis	FBgn0004396	CrebA_SANGER_5	15016	6502	27	10	0.433005	0.675403	NO_TEST	NO_TEST	11.0637	1.70864	11.0637	12.8259
RLCs_Cluster9_Glycolysis	FBgn0003053_3	peb-F5-7_SOLEXA	15016	8512	27	0	0.566862	NO_TEST	NO_TEST	NO_TEST	5.84368	1.70864	5.84368	5.76079
RLCs_Cluster9_Glycolysis	FBgn0004837	SuH_FlyReg	15016	8717	27	0	0.580514	NO_TEST	NO_TEST	NO_TEST	8.39558	1.70864	8.39558	9.61537
RLCs_Cluster9_Glycolysis	FBgn0036126	Crc_CG6272_SANGER_5	15016	5402	27	13	0.35975	0.0664493	14	0.332979	35.9973	1.70864	35.9973	86.838
RLCs_Cluster9_Glycolysis	FBgn0003567	suHw_FlyReg	15016	10190	27	0	0.678609	NO_TEST	NO_TEST	NO_TEST	6.84527	1.70864	6.84527	8.22632
RLCs_Cluster9_Glycolysis	FBgn0015664	Dref_FlyReg	15016	8640	27	0	0.575386	NO_TEST	NO_TEST	NO_TEST	7.00777	1.70864	7.00777	8.61741
RLCs_Cluster9_Glycolysis	FBgn0035144	CG17181_SANGER_5	15016	8438	27	0	0.561934	NO_TEST	NO_TEST	NO_TEST	4.24895	1.70864	4.24895	7.72111
RLCs_Cluster9_Glycolysis	FBgn0015014_4	tgo_cyc_SANGER_5	15016	5199	27	11	0.346231	0.190524	54	0.357077	6.57554	1.70864	6.57554	6.66951
RLCs_Cluster9_Glycolysis	FBgn0015014_6	tgo_sima_SANGER_5	15016	6083	27	10	0.405101	0.563155	NO_TEST	NO_TEST	6.57554	1.70864	6.57554	6.66951
RLCs_Cluster9_Glycolysis	FBgn0015014_7	tgo_tai_SANGER_5	15016	6724	27	13	0.447789	0.291289	82	0.384433	6.57554	1.70864	6.57554	6.66951
RLCs_Cluster9_Glycolysis	MA0022.1	dl	15016	8906	27	0	0.593101	NO_TEST	NO_TEST	NO_TEST	11.8663	1.70864	11.8663	19.1547
RLCs_Cluster9_Glycolysis	FBgn0000504	dsx-F_FlyReg	15016	6986	27	15	0.465237	0.128304	41	0.332979	18.1776	1.70864	18.1776	19.4896
RLCs_Cluster9_Glycolysis	FBgn0052830_2	CG32830_SOLEXA_5	15016	5932	27	4	0.395045	0.994698	NO_TEST	NO_TEST	13.3105	1.70864	13.3105	14.6344
RLCs_Cluster9_Glycolysis	FBgn0000462	dl_NBT	15016	7234	27	14	0.481753	0.28239	78	0.384433	11.8663	1.70864	11.8663	19.1547
RLCs_Cluster9_Glycolysis	FBgn0004102_2	Oc_SOLEXA	15016	5176	27	7	0.344699	0.764578	NO_TEST	NO_TEST	13.953	1.70864	13.953	17.2818
RLCs_Cluster9_Glycolysis	FBgn0030532	CG11071_SANGER_5	15016	5846	27	7	0.389318	0.884515	NO_TEST	NO_TEST	88.5246	1.70864	88.5246	86.4425
RLCs_Cluster9_Glycolysis	FBgn0003507_2	srp_SANGER_5	15016	5506	27	12	0.366676	0.149522	44	0.357077	7.47471	1.70864	7.47471	10.5374
RLCs_Cluster9_Glycolysis	MA0237.2	pan	15016	9738	27	0	0.648508	NO_TEST	NO_TEST	NO_TEST	194.941	1.70864	194.941	142.584
RLCs_Cluster9_Glycolysis	MA0026.1	Eip74EF	15016	5798	27	9	0.386121	0.637484	NO_TEST	NO_TEST	9.36243	1.70864	9.36243	8.72715
RLCs_Cluster9_Glycolysis	FBgn0039905	CG2052_SANGER_2.5	15016	11583	27	0	0.771377	NO_TEST	NO_TEST	NO_TEST	18.788	1.70864	18.788	17.2718
RLCs_Cluster9_Glycolysis	FBgn0000210	br-Z1_FlyReg	15016	7982	27	0	0.531566	NO_TEST	NO_TEST	NO_TEST	14.4025	1.70864	14.4025	10.5495
RLCs_Cluster9_Glycolysis	FBgn0038787_2	CG4360-F1-3_SOLEXA	15016	7827	27	0	0.521244	NO_TEST	NO_TEST	NO_TEST	8.7873	1.70864	8.7873	10.7919
RLCs_Cluster9_Glycolysis	FBgn0035481	CG12605_SANGER_10	15016	8256	27	0	0.549814	NO_TEST	NO_TEST	NO_TEST	83.9444	1.70864	83.9444	61.4541
RLCs_Cluster9_Glycolysis	FBgn0000054_2	Adf1_SANGER_5	15016	10909	27	0	0.726492	NO_TEST	NO_TEST	NO_TEST	32.4596	1.70864	32.4596	33.2531
RLCs_Cluster9_Glycolysis	FBgn0002723	Met_Clk_SANGER_5	15016	5059	27	10	0.336907	0.278972	75	0.384433	10.4273	1.70864	10.4273	10.5019
RLCs_Cluster9_Glycolysis	FBgn0037206	CG12768_SANGER_5	15016	7899	27	0	0.526039	NO_TEST	NO_TEST	NO_TEST	6.18307	1.70864	6.18307	7.77149
RLCs_Cluster9_Glycolysis	MA0533.1	su(Hw)	15016	9800	27	0	0.652637	NO_TEST	NO_TEST	NO_TEST	6.84527	1.70864	6.84527	8.22632
RLCs_Cluster9_Glycolysis	FBgn0005630_19	lola-PD_SOLEXA	15016	8540	27	0	0.568727	NO_TEST	NO_TEST	NO_TEST	214.286	1.70864	214.286	240.502
RLCs_Cluster9_Glycolysis	FBgn0005630_18	lola-PC_SOLEXA	15016	10494	27	0	0.698855	NO_TEST	NO_TEST	NO_TEST	214.286	1.70864	214.286	240.502
RLCs_Cluster9_Glycolysis	FBgn0005630_15	lola-PL_SANGER_2.5	15016	10544	27	0	0.702184	NO_TEST	NO_TEST	NO_TEST	214.286	1.70864	214.286	240.502
RLCs_Cluster9_Glycolysis	FBgn0005630_14	lola-PF_SANGER_5	15016	7600	27	0	0.506127	NO_TEST	NO_TEST	NO_TEST	214.286	1.70864	214.286	240.502
RLCs_Cluster9_Glycolysis	FBgn0005630_17	lola-PA_SOLEXA	15016	6949	27	10	0.462773	0.778624	NO_TEST	NO_TEST	214.286	1.70864	214.286	240.502
RLCs_Cluster9_Glycolysis	FBgn0005630_16	lola-PA_SANGER_5	15016	5505	27	14	0.366609	0.0349702	5	0.332979	214.286	1.70864	214.286	240.502
RLCs_Cluster9_Glycolysis	FBgn0005630_11	lola_PK_SANGER_5	15016	4340	27	10	0.289025	0.12726	39	0.332979	214.286	1.70864	214.286	240.502
RLCs_Cluster9_Glycolysis	FBgn0259211	grh_FlyReg	15016	8171	27	0	0.544153	NO_TEST	NO_TEST	NO_TEST	24.6288	1.70864	24.6288	30.0962
RLCs_Cluster9_Glycolysis	FBgn0005630_13	lola-PC_SANGER_5	15016	10060	27	0	0.669952	NO_TEST	NO_TEST	NO_TEST	214.286	1.70864	214.286	240.502
RLCs_Cluster9_Glycolysis	FBgn0005630_20	lola-PF_SOLEXA	15016	8951	27	0	0.596097	NO_TEST	NO_TEST	NO_TEST	214.286	1.70864	214.286	240.502
[truncated: 6,469 more rows]
